# Supplementary material for: Crystal structure of penta­potassium di­hydrogen nona­vanadato(V)platinate(IV) nona­hydrate
Source: Acta Crystallogr E Crystallogr Commun. 2015 May 20;71(Pt 6):647–9. doi: 10.1107/S2056989015009135 (PMC4459313; doi:10.1107/S2056989015009135)
Supplement: Supplementary file 1 [file e-71-00647-sup1.cif]

##############################################################################
#                                                                            #
# This CIF contains the data in a paper accepted for publication in          #
# Acta Crystallographica Section E. It conforms to the requirements of       #
# Notes for Authors for Acta Crystallographica Section E, and has been       #
# peer reviewed under the auspices of the IUCr Commission on Journals.       #
#                                                                            #
# Full details of the Crystallographic Information File format               #
# are given in the paper "The Crystallographic Information File (CIF):       #
# a New Standard Archive File for Crystallography" by S. R. Hall, F. H.      #
# Allen and I. D. Brown [Acta Cryst. (1991), A47, 655-685].                  #
#                                                                            #
# The current version of the core CIF dictionary is obtainable from          #
# ftp://ftp.iucr.org/pub/cif_core.dic.                                       #
#                                                                            #
# Software is freely available for graphical display of the structure(s)     #
# in this CIF. For information consult the CIF software page                 #
# http://www.iucr.org/resources/cif/software.                                #
#                                                                            #
# This file may be used for bona fide research purposes within the           #
# scientific community so long as proper attribution is given to the journal # 
# article from which it was obtained.                                        #
#                                                                            #
##############################################################################
data_I
_database_code_depnum_ccdc_archive 'CCDC 1400654'
_audit_creation_method     'SHELXL-2014/7'
_journal_data_validation_number     ?
_journal_date_recd_electronic     2015-05-08
_journal_date_accepted     2015-05-13
_journal_name_full     'Acta Crystallographica, Section E'
_journal_year     2015
_journal_volume     71
_journal_issue      6
_journal_page_first     647
_journal_page_last     649
_journal_paper_category     GI
_journal_paper_doi     10.1107/S2056989015009135
_journal_coeditor_code     VN2093
_publ_contact_author_name     'Prof. Uk Lee'
_publ_contact_author_address
;
Department of Chemistry, Pukyong National University, 599-1 Daeyeon 3-dong
Nam-gu, Busan 608-737, Republic of Korea
;
_publ_contact_author_email     'uklee@pknu.ac.kr'
_publ_contact_author_fax     '+82-51-629-5583'
_publ_contact_author_phone     '+82-51-629-5596'
_publ_section_title
;
Crystal structure of pentapotassium dihydrogen nonavanadato(V)platinate(IV)
nonahydrate
;
loop_
    _publ_author_name
    _publ_author_address
    'Joo, Hea-Chung'
;
Department of Chemistry, Pukyong National University, 599-1 Daeyeon 3-dong
Nam-gu, Busan 608-737, Republic of Korea
;
    'Lee, Uk'
;
 Department of Chemistry, Pukyong National University, 599-1 Daeyeon 3-dong
 Nam-gu, Busan 608-737, Republic of Korea
;
_publ_section_synopsis
;
The polyanion in K~5~[H~2~PtV~9~O~28~].9H~2~O has approximate <i>mm</i>2
(<i>C</i>~2~<i>~v~</i>) symmetry. The two platinum-bound \m~2~-O atoms are
protonated in the polyanion. The heteropolyanions form inversion-generated
dimers, {[H~2~PtV~9~O~28~]~2~}^10-^, held together by \m~2~-O---H...\m~2~-O
and \m~2~-O---H...\m~3~-O hydrogen bonds.
;
_chemical_name_systematic
;
Pentapotassium dihydrogen nonavanadato(V)platinate(IV) nonahydrate
;
_chemical_name_common     ?
_chemical_formula_moiety     'H2 O28 Pt V9, 9(H2 O), 5(K)'
_chemical_formula_sum     'H20 K5 O37 Pt V9'
_chemical_formula_structural     'Pt H2 V9 O28, 98(H2 O), K5'
_chemical_formula_iupac     'K5 [H2 Pt V9 O28], 9H2 O'
_chemical_formula_weight     1461.21
_chemical_melting_point     ?
_shelx_space_group_comment
;
The symmetry employed for this shelxl refinement is uniquely defined
by the following loop, which should always be used as a source of
symmetry information in preference to the above space-group names.
They are only intended as comments.
;
_space_group_crystal_system     triclinic
_space_group_name_H-M_alt     'P -1'
_space_group_name_Hall     '-P 1'
loop_
    _space_group_symop_operation_xyz
    'x, y, z'
    '-x, -y, -z'
_cell_length_a     10.1663(7)
_cell_length_b     12.8350(7)
_cell_length_c     13.615(2)
_cell_angle_alpha     103.734(5)
_cell_angle_beta     106.193(6)
_cell_angle_gamma     92.480(4)
_cell_volume     1645.8(3)
_cell_formula_units_Z     2
_cell_measurement_reflns_used     30
_cell_measurement_theta_min     9.55
_cell_measurement_theta_max     10.50
_cell_measurement_temperature     298(2)
_exptl_crystal_description     'block'
_exptl_crystal_colour     'dark brown'
_exptl_crystal_size_max     0.21
_exptl_crystal_size_mid     0.19
_exptl_crystal_size_min     0.17
_exptl_crystal_density_diffrn     2.949
_exptl_crystal_density_meas     ?
_exptl_crystal_density_method     ?
_exptl_crystal_F_000     1392
_exptl_absorpt_coefficient_mu     7.421
_exptl_absorpt_correction_type     empirical
_exptl_absorpt_process_details
;
(<i>X-SHAPE</i>; Stoe & Cie,1996)
;
_shelx_estimated_absorpt_T_min     ?
_shelx_estimated_absorpt_T_max     ?
_exptl_absorpt_correction_T_min     0.3010
_exptl_absorpt_correction_T_max     0.3778
_diffrn_ambient_temperature     298(2)
_diffrn_radiation_type     MoK\a
_diffrn_radiation_wavelength     0.71069
_diffrn_measurement_device_type     'Stoe Stadi4'
_diffrn_measurement_method     '\w/2-\q scans'
_diffrn_detector_area_resol_mean     ?
_diffrn_reflns_number     6797
_diffrn_reflns_av_R_equivalents     0.0000
_diffrn_reflns_theta_min     1.613
_diffrn_reflns_theta_max     26.485
_diffrn_reflns_theta_full     25.240
_diffrn_measured_fraction_theta_max     1.000
_diffrn_measured_fraction_theta_full     1.000
_diffrn_reflns_limit_h_min     -12
_diffrn_reflns_limit_h_max     12
_diffrn_reflns_limit_k_min     -16
_diffrn_reflns_limit_k_max     15
_diffrn_reflns_limit_l_min     0
_diffrn_reflns_limit_l_max     17
_diffrn_standards_number     3
_diffrn_standards_interval_count     ?
_diffrn_standards_interval_time     60
_diffrn_standards_decay_%     2.5
_refine_special_details     ?
_reflns_number_total     6797
_reflns_number_gt     6242
_reflns_threshold_expression     I>2\s(I)
_refine_ls_structure_factor_coef     Fsqd
_refine_ls_matrix_type     full
_refine_ls_R_factor_all     0.0336
_refine_ls_R_factor_gt     0.0277
_refine_ls_wR_factor_gt     0.0612
_refine_ls_wR_factor_ref     0.0655
_refine_ls_goodness_of_fit_ref     1.102
_refine_ls_restrained_S_all     1.105
_refine_ls_number_reflns     6797
_refine_ls_number_parameters     526
_refine_ls_number_restraints     25
_refine_ls_hydrogen_treatment     mixed
_refine_ls_weighting_scheme     calc
_refine_ls_weighting_details
              'w=1/[\s^2^(Fo^2^)+(0.0277P)^2^+4.5476P] where P=(Fo^2^+2Fc^2^)/3'
_atom_sites_solution_hydrogens     difmap
_atom_sites_solution_primary     direct
_atom_sites_solution_secondary     difmap
_refine_ls_shift/su_max     0.000
_refine_ls_shift/su_mean     0.000
_refine_diff_density_max     1.297
_refine_diff_density_min     -1.463
_refine_ls_extinction_method
;
<i>SHELXL2014</i> (Sheldrick, 2015)
;
_refine_ls_extinction_coef     0.00505(13)
_refine_ls_extinction_expression
                                  'Fc^*^=kFc[1+0.001xFc^2^\l^3^/sin(2\q)]^-1/4^'
loop_
    _atom_type_symbol
    _atom_type_description
    _atom_type_scat_dispersion_real
    _atom_type_scat_dispersion_imag
    _atom_type_scat_source
    'V' 'V' 0.3005 0.5294
                         'International Tables Vol C Tables 4.2.6.8 and 6.1.1.4'
    'O' 'O' 0.0106 0.0060
                         'International Tables Vol C Tables 4.2.6.8 and 6.1.1.4'
    'Pt' 'Pt' -1.7033 8.3905
                         'International Tables Vol C Tables 4.2.6.8 and 6.1.1.4'
    'K' 'K' 0.2009 0.2494
                         'International Tables Vol C Tables 4.2.6.8 and 6.1.1.4'
    'H' 'H' 0.0000 0.0000
                         'International Tables Vol C Tables 4.2.6.8 and 6.1.1.4'
_computing_data_collection
;
<i>STADI4</i> (Stoe & Cie, 1996)
;
_computing_cell_refinement
;
<i>STADI4</i> (Stoe & Cie, 1996)
;
_computing_data_reduction
;
<i>X-RED</i> (Stoe & Cie, 1996)
;
_computing_structure_solution
;
<i>SHELXS2014</i> (Sheldrick, 2008)
;
_computing_structure_refinement
;
<i>SHELXL2014</i> (Sheldrick, 2015)
;
_computing_molecular_graphics
;
<i>ORTEP-3 for Windows </i> (Farrugia, 2012) and
<i>DIAMOND</i> (Brandenburg, 1998)
;
_computing_publication_material
;
<i>SHELXL2014</i> (Sheldrick, 2015)
;
loop_
    _atom_site_type_symbol
    _atom_site_label
    _atom_site_fract_x
    _atom_site_fract_y
    _atom_site_fract_z
    _atom_site_U_iso_or_equiv
    _atom_site_adp_type
    _atom_site_calc_flag
    _atom_site_occupancy
    _atom_site_disorder_assembly
    _atom_site_disorder_group
    Pt Pt1 0.07476(2) 0.66204(2) 0.15945(2) 0.01102(6) Uani d 1 . .
    V V1 0.08091(8) 0.74803(6) -0.03864(6) 0.01675(16) Uani d 1 . .
    V V2 0.05610(8) 0.57644(6) 0.35482(6) 0.01798(16) Uani d 1 . .
    V V3 0.36393(8) 0.67118(6) 0.46862(6) 0.01860(17) Uani d 1 . .
    V V4 0.38427(7) 0.76066(6) 0.27828(6) 0.01375(15) Uani d 1 . .
    V V5 0.38558(8) 0.84633(6) 0.08300(6) 0.01680(16) Uani d 1 . .
    V V6 0.15181(8) 0.90837(6) 0.19135(6) 0.01625(16) Uani d 1 . .
    V V7 0.14522(8) 0.82358(6) 0.38572(6) 0.01838(17) Uani d 1 . .
    V V8 0.28571(8) 0.50931(6) 0.24210(6) 0.01521(16) Uani d 1 . .
    V V9 0.30124(8) 0.59746(6) 0.04752(6) 0.01441(15) Uani d 1 . .
    K K1 0.19325(16) 0.94505(11) 0.81002(11) 0.0433(3) Uani d 1 . .
    K K2 0.32640(13) 0.27185(9) 0.99666(11) 0.0329(3) Uani d 1 . .
    K K3 0.29033(13) 0.19821(10) 0.25987(10) 0.0353(3) Uani d 1 . .
    K K4 0.1688(2) 0.15936(14) 0.5300(2) 0.0819(7) Uani d 1 . .
    K K5 0.33393(14) 0.48579(12) 0.61615(13) 0.0439(3) Uani d 1 . .
    O O1D 0.2234(3) 0.7454(2) 0.1318(2) 0.0148(6) Uani d 1 . .
    O O2D 0.2133(3) 0.6723(2) 0.2981(2) 0.0148(6) Uani d 1 . .
    O O3C 0.0321(3) 0.8071(2) 0.2320(2) 0.0156(6) Uani d 1 . .
    O O4C 0.1590(3) 0.5298(2) 0.1039(2) 0.0137(6) Uani d 1 . .
    O O5C 0.2793(3) 0.8770(2) 0.3209(2) 0.0165(6) Uani d 1 . .
    O O6C 0.3986(3) 0.6174(2) 0.2014(2) 0.0147(6) Uani d 1 . .
    O O7B -0.0627(3) 0.5793(3) 0.2053(3) 0.0159(6) Uani d 1 . .
    H H7 -0.086(8) 0.519(6) 0.152(6) 0.07(2) Uiso d 1 . .
    O O8B -0.0508(3) 0.6659(3) 0.0160(3) 0.0168(7) Uani d 1 . .
    H H8 -0.067(6) 0.609(5) -0.023(5) 0.021(15) Uiso d 1 . .
    O O9B 0.2105(3) 0.5994(3) 0.4730(3) 0.0202(7) Uani d 1 . .
    O O10B 0.4757(3) 0.7538(3) 0.3997(3) 0.0207(7) Uani d 1 . .
    O O11B 0.4856(3) 0.8317(3) 0.2321(3) 0.0179(7) Uani d 1 . .
    O O12B 0.2409(3) 0.8257(3) -0.0358(3) 0.0197(7) Uani d 1 . .
    O O13B 0.0439(3) 0.8680(2) 0.0548(3) 0.0182(7) Uani d 1 . .
    O O14B 0.3033(3) 0.9526(2) 0.1585(3) 0.0174(6) Uani d 1 . .
    O O15B 0.2871(3) 0.8035(3) 0.4919(3) 0.0215(7) Uani d 1 . .
    O O16B 0.0221(3) 0.7196(3) 0.3937(3) 0.0204(7) Uani d 1 . .
    O O17B 0.1402(3) 0.4691(2) 0.2815(3) 0.0176(6) Uani d 1 . .
    O O18B 0.4015(3) 0.5523(3) 0.3774(3) 0.0184(7) Uani d 1 . .
    O O19B 0.1590(3) 0.6178(2) -0.0635(2) 0.0158(6) Uani d 1 . .
    O O20B 0.4224(3) 0.7028(3) 0.0424(3) 0.0179(7) Uani d 1 . .
    O O21T -0.0224(4) 0.7505(3) -0.1503(3) 0.0270(8) Uani d 1 . .
    O O22T -0.0570(4) 0.5099(3) 0.3842(3) 0.0257(8) Uani d 1 . .
    O O23T 0.4743(4) 0.6778(3) 0.5812(3) 0.0287(8) Uani d 1 . .
    O O24T 0.5067(3) 0.9142(3) 0.0618(3) 0.0238(7) Uani d 1 . .
    O O25T 0.0976(4) 1.0199(3) 0.2403(3) 0.0245(7) Uani d 1 . .
    O O26T 0.0934(4) 0.9340(3) 0.4384(3) 0.0301(8) Uani d 1 . .
    O O27T 0.3379(4) 0.3970(3) 0.1941(3) 0.0237(7) Uani d 1 . .
    O O28T 0.3493(4) 0.4863(3) -0.0055(3) 0.0234(7) Uani d 1 . .
    O O1W 0.1060(6) 0.7552(4) 0.6420(4) 0.0514(12) Uani d 1 . .
    H H1A 0.154(8) 0.721(6) 0.681(5) 0.077 Uiso d 1 . .
    H H1B 0.133(8) 0.750(7) 0.589(4) 0.077 Uiso d 1 . .
    O O2W 0.3763(6) 0.9426(4) 0.6891(4) 0.0618(15) Uani d 1 . .
    H H2A 0.347(9) 0.908(6) 0.623(3) 0.093 Uiso d 1 . .
    H H2B 0.428(8) 0.997(5) 0.688(6) 0.093 Uiso d 1 . .
    O O3W 0.2228(5) 0.1440(4) 0.7752(6) 0.0660(17) Uani d 1 . .
    H H3A 0.143(5) 0.161(7) 0.775(8) 0.099 Uiso d 1 . .
    H H3B 0.268(7) 0.197(5) 0.770(8) 0.099 Uiso d 1 . .
    O O4W 0.2138(4) 0.0846(3) 0.0168(4) 0.0356(9) Uani d 1 . .
    H H4A 0.132(4) 0.097(5) 0.007(6) 0.053 Uiso d 1 . .
    H H4B 0.224(6) 0.029(4) 0.038(6) 0.053 Uiso d 1 . .
    O O5W 0.5107(5) 0.1657(4) 0.1656(4) 0.0495(12) Uani d 1 . .
    H H5A 0.550(8) 0.130(5) 0.210(4) 0.074 Uiso d 1 . .
    H H5B 0.481(8) 0.120(5) 0.106(3) 0.074 Uiso d 1 . .
    O O6W 0.3583(5) 0.0913(4) 0.4279(4) 0.0552(13) Uani d 1 . .
    H H6A 0.3463 0.0134 0.4006 0.083 Uiso calc 1 . .
    H H6B 0.4520 0.1148 0.4737 0.083 Uiso calc 1 . .
    O O7W 0.3045(5) 0.3465(4) 0.7411(4) 0.0471(12) Uani d 1 . .
    H H7A 0.242(5) 0.367(6) 0.769(6) 0.071 Uiso d 1 . .
    H H7B 0.373(5) 0.394(5) 0.774(6) 0.071 Uiso d 1 . .
    O O8W 0.3022(6) 0.6482(5) 0.7759(4) 0.0634(15) Uani d 1 . .
    H H8A 0.375(6) 0.694(6) 0.797(6) 0.095 Uiso d 1 . .
    H H8B 0.287(9) 0.645(7) 0.834(4) 0.095 Uiso d 1 . .
    O O9W 0.1770(7) 0.3233(4) 0.4164(5) 0.0629(15) Uani d 1 . .
    H H9A 0.265(3) 0.341(8) 0.444(7) 0.094 Uiso d 1 . .
    H H9B 0.159(8) 0.357(7) 0.368(5) 0.094 Uiso d 1 . .
loop_
    _atom_site_aniso_label
    _atom_site_aniso_U_11
    _atom_site_aniso_U_22
    _atom_site_aniso_U_33
    _atom_site_aniso_U_12
    _atom_site_aniso_U_13
    _atom_site_aniso_U_23
    Pt1 0.00977(9) 0.00941(9) 0.01224(9) -0.00006(5) 0.00238(6) 0.00097(6)
    V1 0.0165(4) 0.0157(4) 0.0161(4) 0.0005(3) 0.0017(3) 0.0046(3)
    V2 0.0159(4) 0.0202(4) 0.0177(4) -0.0023(3) 0.0051(3) 0.0053(3)
    V3 0.0183(4) 0.0199(4) 0.0148(4) -0.0021(3) 0.0010(3) 0.0047(3)
    V4 0.0120(3) 0.0126(3) 0.0144(4) -0.0016(3) 0.0020(3) 0.0019(3)
    V5 0.0162(4) 0.0151(4) 0.0194(4) -0.0013(3) 0.0058(3) 0.0050(3)
    V6 0.0182(4) 0.0106(3) 0.0187(4) 0.0017(3) 0.0048(3) 0.0022(3)
    V7 0.0231(4) 0.0151(4) 0.0160(4) 0.0024(3) 0.0076(3) 0.0000(3)
    V8 0.0168(4) 0.0121(3) 0.0162(4) 0.0025(3) 0.0041(3) 0.0036(3)
    V9 0.0158(4) 0.0120(3) 0.0157(4) 0.0015(3) 0.0060(3) 0.0026(3)
    K1 0.0556(9) 0.0407(7) 0.0386(7) 0.0112(6) 0.0207(7) 0.0109(6)
    K2 0.0380(7) 0.0222(6) 0.0465(7) 0.0055(5) 0.0257(6) 0.0078(5)
    K3 0.0327(6) 0.0355(7) 0.0352(7) -0.0054(5) 0.0075(5) 0.0090(5)
    K4 0.1103(16) 0.0426(9) 0.1207(18) 0.0171(10) 0.0879(15) 0.0091(10)
    K5 0.0328(7) 0.0496(8) 0.0667(10) 0.0148(6) 0.0246(7) 0.0346(7)
    O1D 0.0146(15) 0.0120(14) 0.0172(16) -0.0012(12) 0.0047(12) 0.0033(12)
    O2D 0.0153(15) 0.0137(15) 0.0126(15) -0.0033(12) 0.0026(12) 0.0010(12)
    O3C 0.0157(15) 0.0128(15) 0.0167(16) 0.0019(12) 0.0059(12) -0.0007(12)
    O4C 0.0136(14) 0.0106(14) 0.0153(15) 0.0004(11) 0.0036(12) 0.0017(12)
    O5C 0.0169(15) 0.0136(15) 0.0161(15) 0.0002(12) 0.0028(12) 0.0012(12)
    O6C 0.0128(14) 0.0135(15) 0.0153(15) -0.0002(12) 0.0012(12) 0.0030(12)
    O7B 0.0159(15) 0.0150(16) 0.0159(16) 0.0004(12) 0.0051(13) 0.0022(13)
    O8B 0.0147(15) 0.0162(17) 0.0156(16) -0.0006(13) -0.0005(13) 0.0031(14)
    O9B 0.0221(17) 0.0206(17) 0.0169(16) -0.0022(13) 0.0055(13) 0.0040(13)
    O10B 0.0194(16) 0.0191(16) 0.0205(17) -0.0027(13) 0.0026(13) 0.0044(13)
    O11B 0.0142(15) 0.0180(16) 0.0204(17) -0.0025(12) 0.0038(13) 0.0049(13)
    O12B 0.0243(17) 0.0174(16) 0.0179(16) -0.0010(13) 0.0055(14) 0.0069(13)
    O13B 0.0162(15) 0.0129(15) 0.0236(17) 0.0007(12) 0.0031(13) 0.0050(13)
    O14B 0.0187(16) 0.0124(15) 0.0210(17) -0.0007(12) 0.0061(13) 0.0041(13)
    O15B 0.0273(18) 0.0197(17) 0.0141(16) -0.0007(14) 0.0062(14) -0.0017(13)
    O16B 0.0226(17) 0.0192(16) 0.0204(17) 0.0025(13) 0.0107(14) 0.0018(13)
    O17B 0.0190(16) 0.0142(15) 0.0185(16) -0.0015(12) 0.0049(13) 0.0039(13)
    O18B 0.0169(15) 0.0173(16) 0.0185(16) 0.0016(12) 0.0009(13) 0.0052(13)
    O19B 0.0167(15) 0.0144(15) 0.0138(15) 0.0029(12) 0.0022(12) 0.0014(12)
    O20B 0.0180(16) 0.0178(16) 0.0200(17) 0.0031(13) 0.0085(13) 0.0054(13)
    O21T 0.0298(19) 0.0255(18) 0.0220(18) 0.0016(15) 0.0007(15) 0.0075(15)
    O22T 0.0233(18) 0.0306(19) 0.0266(19) -0.0029(15) 0.0109(15) 0.0106(15)
    O23T 0.0287(19) 0.033(2) 0.0186(18) -0.0072(16) -0.0024(15) 0.0079(15)
    O24T 0.0224(17) 0.0224(17) 0.0281(19) -0.0033(14) 0.0091(15) 0.0086(15)
    O25T 0.0245(18) 0.0164(16) 0.032(2) 0.0048(14) 0.0081(15) 0.0041(14)
    O26T 0.039(2) 0.0213(18) 0.029(2) 0.0061(16) 0.0154(17) -0.0020(15)
    O27T 0.0264(18) 0.0180(17) 0.0283(19) 0.0074(14) 0.0085(15) 0.0077(14)
    O28T 0.0278(18) 0.0164(16) 0.0277(19) 0.0037(14) 0.0130(15) 0.0034(14)
    O1W 0.066(3) 0.050(3) 0.041(3) 0.008(2) 0.025(3) 0.007(2)
    O2W 0.080(4) 0.056(3) 0.035(3) -0.024(3) 0.017(3) -0.010(2)
    O3W 0.028(2) 0.058(3) 0.126(5) 0.013(2) 0.028(3) 0.044(4)
    O4W 0.028(2) 0.035(2) 0.054(3) 0.0107(17) 0.0133(19) 0.027(2)
    O5W 0.052(3) 0.041(3) 0.049(3) -0.008(2) 0.013(2) 0.004(2)
    O6W 0.051(3) 0.034(2) 0.056(3) -0.011(2) 0.003(2) -0.014(2)
    O7W 0.030(2) 0.043(3) 0.078(4) 0.0107(19) 0.023(2) 0.025(2)
    O8W 0.080(4) 0.066(4) 0.042(3) -0.016(3) 0.028(3) 0.002(3)
    O9W 0.095(4) 0.051(3) 0.056(3) 0.025(3) 0.029(3) 0.028(3)
_geom_special_details
;
 All esds (except the esd in the dihedral angle between two l.s. planes)
 are estimated using the full covariance matrix.  The cell esds are taken
 into account individually in the estimation of esds in distances, angles
 and torsion angles; correlations between esds in cell parameters are only
 used when they are defined by crystal symmetry.  An approximate (isotropic)
 treatment of cell esds is used for estimating esds involving l.s. planes.
;
loop_
    _geom_bond_atom_site_label_1
    _geom_bond_atom_site_label_2
    _geom_bond_site_symmetry_2
    _geom_bond_distance
    _geom_bond_publ_flag
    Pt1 V6 . 3.1213(8) ?
    Pt1 V8 . 3.1262(8) ?
    Pt1 V9 . 3.1359(8) ?
    Pt1 V7 . 3.1480(9) ?
    Pt1 V4 . 3.1566(8) ?
    Pt1 V2 . 3.1574(9) ?
    V1 V5 . 3.1204(11) ?
    V1 V6 . 3.1801(11) ?
    V1 V9 . 3.1802(11) ?
    V2 V3 . 3.1217(11) ?
    V2 V7 . 3.1566(11) ?
    V2 V8 . 3.1767(11) ?
    V2 V4 . 4.4982(11) ?
    V3 V4 . 3.1255(11) ?
    V3 V8 . 3.1476(11) ?
    V3 V7 . 3.1731(11) ?
    V4 V5 . 3.1120(11) ?
    V4 V9 . 3.1960(11) ?
    V4 V7 . 3.2078(11) ?
    V4 V8 . 3.2162(10) ?
    V5 V9 . 3.1578(10) ?
    V5 V6 . 3.1654(11) ?
    V6 V7 . 3.1068(12) ?
    V8 V9 . 3.1566(11) ?
    Pt1 O1D . 1.985(3) ?
    Pt1 O2D . 1.986(3) ?
    Pt1 O4C . 2.015(3) ?
    Pt1 O3C . 2.017(3) ?
    Pt1 O8B . 2.027(3) ?
    Pt1 O7B . 2.036(3) ?
    V1 O21T . 1.598(3) ?
    V1 O12B . 1.857(3) ?
    V1 O13B . 1.876(3) ?
    V1 O19B . 1.880(3) ?
    V1 O8B . 2.064(3) ?
    V1 O1D . 2.377(3) ?
    V2 O22T . 1.596(3) ?
    V2 O9B . 1.862(3) ?
    V2 O16B . 1.863(3) ?
    V2 O17B . 1.885(3) ?
    V2 O7B . 2.067(3) ?
    V2 O2D . 2.374(3) ?
    V3 O23T . 1.608(3) ?
    V3 O9B . 1.800(3) ?
    V3 O18B . 1.853(3) ?
    V3 O15B . 1.895(3) ?
    V3 O10B . 2.064(3) ?
    V3 O2D . 2.403(3) ?
    V4 O10B . 1.681(3) ?
    V4 O11B . 1.685(3) ?
    V4 O6C . 1.921(3) ?
    V4 O5C . 1.943(3) ?
    V4 O2D . 2.148(3) ?
    V4 O1D . 2.158(3) ?
    V5 O24T . 1.607(3) ?
    V5 O12B . 1.813(3) ?
    V5 O20B . 1.878(3) ?
    V5 O14B . 1.879(3) ?
    V5 O11B . 2.058(3) ?
    V5 O1D . 2.381(3) ?
    V6 O25T . 1.617(3) ?
    V6 O13B . 1.812(3) ?
    V6 O14B . 1.824(3) ?
    V6 O3C . 2.014(3) ?
    V6 O5C . 2.015(3) ?
    V6 O1D . 2.284(3) ?
    V7 O26T . 1.610(3) ?
    V7 O15B . 1.812(3) ?
    V7 O16B . 1.832(3) ?
    V7 O5C . 1.997(3) ?
    V7 O3C . 2.043(3) ?
    V7 O2D . 2.269(3) ?
    V8 O27T . 1.612(3) ?
    V8 O17B . 1.803(3) ?
    V8 O18B . 1.826(3) ?
    V8 O6C . 2.033(3) ?
    V8 O4C . 2.045(3) ?
    V8 O2D . 2.278(3) ?
    V9 O28T . 1.601(3) ?
    V9 O20B . 1.816(3) ?
    V9 O19B . 1.856(3) ?
    V9 O6C . 2.001(3) ?
    V9 O4C . 2.064(3) ?
    V9 O1D . 2.270(3) ?
    K1 O3W 1_565 2.725(5) ?
    K1 O2W . 2.804(6) ?
    K1 O1W . 2.827(5) ?
    K1 O12B 1_556 2.830(3) ?
    K1 O4W 1_566 2.903(5) ?
    K1 O25T 2_576 2.924(4) ?
    K1 O24T 2_676 3.267(4) ?
    K1 O5W 2_666 3.351(6) ?
    K2 O4W 1_556 2.722(4) ?
    K2 O27T 1_556 2.753(4) ?
    K2 O28T 1_556 2.760(3) ?
    K2 O20B 2_666 2.772(3) ?
    K2 O8B 2_566 2.917(3) ?
    K2 O3W . 2.936(7) ?
    K2 O24T 2_666 3.069(4) ?
    K2 O5W 1_556 3.156(5) ?
    K3 O23T 2_666 2.844(4) ?
    K3 O25T 1_545 2.860(4) ?
    K3 O5W . 2.876(5) ?
    K3 O6W . 2.878(6) ?
    K3 O9W . 2.890(6) ?
    K3 O21T 2_565 2.904(4) ?
    K3 O27T . 2.960(4) ?
    K3 O4W . 3.139(5) ?
    K3 O14B 1_545 3.151(3) ?
    K4 O6W . 2.733(5) ?
    K4 O16B 2_566 2.806(4) ?
    K4 O26T 1_545 2.841(4) ?
    K4 O9W . 2.904(5) ?
    K4 O26T 2_566 3.055(4) ?
    K4 O7W . 3.187(6) ?
    K4 O3W . 3.284(7) ?
    K5 O8W . 2.734(6) ?
    K5 O18B 2_666 2.736(3) ?
    K5 O9B . 2.764(4) ?
    K5 O7W . 2.803(5) ?
    K5 O22T 2_566 2.817(4) ?
    K5 O9W . 2.982(7) ?
    K5 O23T . 2.996(4) ?
    O7B H7 . 0.90(8) ?
    O8B H8 . 0.77(6) ?
    O1W H1A . 0.84(3) ?
    O1W H1B . 0.83(3) ?
    O2W H2A . 0.87(3) ?
    O2W H2B . 0.86(3) ?
    O3W H3A . 0.84(3) ?
    O3W H3B . 0.83(3) ?
    O4W H4A . 0.83(3) ?
    O4W H4B . 0.83(3) ?
    O5W H5A . 0.87(3) ?
    O5W H5B . 0.84(3) ?
    O6W H6A . 0.9700 ?
    O6W H6B . 0.9700 ?
    O7W H7A . 0.85(3) ?
    O7W H7B . 0.84(3) ?
    O8W H8A . 0.86(3) ?
    O8W H8B . 0.86(3) ?
    O9W H9A . 0.87(3) ?
    O9W H9B . 0.85(3) ?
loop_
    _geom_angle_atom_site_label_1
    _geom_angle_atom_site_label_2
    _geom_angle_atom_site_label_3
    _geom_angle_site_symmetry_1
    _geom_angle_site_symmetry_3
    _geom_angle
    _geom_angle_publ_flag
    O1D Pt1 O2D . . 84.61(12) ?
    O1D Pt1 O4C . . 85.94(12) ?
    O2D Pt1 O4C . . 85.94(12) ?
    O1D Pt1 O3C . . 85.44(12) ?
    O2D Pt1 O3C . . 84.79(12) ?
    O4C Pt1 O3C . . 167.89(12) ?
    O1D Pt1 O8B . . 88.49(13) ?
    O2D Pt1 O8B . . 172.89(13) ?
    O4C Pt1 O8B . . 95.27(13) ?
    O3C Pt1 O8B . . 92.99(13) ?
    O1D Pt1 O7B . . 173.32(13) ?
    O2D Pt1 O7B . . 88.75(12) ?
    O4C Pt1 O7B . . 94.36(12) ?
    O3C Pt1 O7B . . 93.22(13) ?
    O8B Pt1 O7B . . 98.12(13) ?
    O1D Pt1 V6 . . 46.91(9) ?
    O2D Pt1 V6 . . 88.79(9) ?
    O4C Pt1 V6 . . 132.85(9) ?
    O3C Pt1 V6 . . 39.21(9) ?
    O8B Pt1 V6 . . 85.25(10) ?
    O7B Pt1 V6 . . 132.36(9) ?
    O1D Pt1 V8 . . 89.65(9) ?
    O2D Pt1 V8 . . 46.63(9) ?
    O4C Pt1 V8 . . 40.00(9) ?
    O3C Pt1 V8 . . 131.42(9) ?
    O8B Pt1 V8 . . 135.22(10) ?
    O7B Pt1 V8 . . 86.34(9) ?
    V6 Pt1 V8 . . 123.63(2) ?
    O1D Pt1 V9 . . 46.16(9) ?
    O2D Pt1 V9 . . 89.07(9) ?
    O4C Pt1 V9 . . 40.35(9) ?
    O3C Pt1 V9 . . 131.59(9) ?
    O8B Pt1 V9 . . 87.36(10) ?
    O7B Pt1 V9 . . 134.69(9) ?
    V6 Pt1 V9 . . 92.83(2) ?
    V8 Pt1 V9 . . 60.54(2) ?
    O1D Pt1 V7 . . 88.61(9) ?
    O2D Pt1 V7 . . 45.87(9) ?
    O4C Pt1 V7 . . 131.81(9) ?
    O3C Pt1 V7 . . 39.46(9) ?
    O8B Pt1 V7 . . 132.43(10) ?
    O7B Pt1 V7 . . 86.22(9) ?
    V6 Pt1 V7 . . 59.41(2) ?
    V8 Pt1 V7 . . 92.22(2) ?
    V9 Pt1 V7 . . 122.21(2) ?
    O1D Pt1 V4 . . 42.45(9) ?
    O2D Pt1 V4 . . 42.16(9) ?
    O4C Pt1 V4 . . 84.02(8) ?
    O3C Pt1 V4 . . 83.88(9) ?
    O8B Pt1 V4 . . 130.94(9) ?
    O7B Pt1 V4 . . 130.91(9) ?
    V6 Pt1 V4 . . 62.06(2) ?
    V8 Pt1 V4 . . 61.58(2) ?
    V9 Pt1 V4 . . 61.05(2) ?
    V7 Pt1 V4 . . 61.17(2) ?
    O1D Pt1 V2 . . 133.30(9) ?
    O2D Pt1 V2 . . 48.70(9) ?
    O4C Pt1 V2 . . 90.75(9) ?
    O3C Pt1 V2 . . 88.98(9) ?
    O8B Pt1 V2 . . 138.14(9) ?
    O7B Pt1 V2 . . 40.05(9) ?
    V6 Pt1 V2 . . 119.45(2) ?
    V8 Pt1 V2 . . 60.73(2) ?
    V9 Pt1 V2 . . 121.27(2) ?
    V7 Pt1 V2 . . 60.08(2) ?
    V4 Pt1 V2 . . 90.86(2) ?
    O21T V1 O12B . . 102.27(17) ?
    O21T V1 O13B . . 102.73(17) ?
    O12B V1 O13B . . 90.13(14) ?
    O21T V1 O19B . . 105.72(16) ?
    O12B V1 O19B . . 91.05(14) ?
    O13B V1 O19B . . 150.57(14) ?
    O21T V1 O8B . . 99.44(16) ?
    O12B V1 O8B . . 158.14(14) ?
    O13B V1 O8B . . 82.64(14) ?
    O19B V1 O8B . . 85.45(14) ?
    O21T V1 O1D . . 176.60(16) ?
    O12B V1 O1D . . 80.42(12) ?
    O13B V1 O1D . . 75.06(12) ?
    O19B V1 O1D . . 76.16(12) ?
    O8B V1 O1D . . 77.79(12) ?
    O22T V2 O9B . . 103.62(17) ?
    O22T V2 O16B . . 104.45(17) ?
    O9B V2 O16B . . 91.43(15) ?
    O22T V2 O17B . . 104.04(17) ?
    O9B V2 O17B . . 88.97(14) ?
    O16B V2 O17B . . 150.56(14) ?
    O22T V2 O7B . . 97.56(16) ?
    O9B V2 O7B . . 158.78(14) ?
    O16B V2 O7B . . 84.50(14) ?
    O17B V2 O7B . . 84.59(13) ?
    O22T V2 O2D . . 175.77(15) ?
    O9B V2 O2D . . 80.53(13) ?
    O16B V2 O2D . . 76.07(13) ?
    O17B V2 O2D . . 74.97(12) ?
    O7B V2 O2D . . 78.27(11) ?
    O23T V3 O9B . . 104.10(17) ?
    O23T V3 O18B . . 104.12(17) ?
    O9B V3 O18B . . 92.55(15) ?
    O23T V3 O15B . . 103.56(18) ?
    O9B V3 O15B . . 90.80(15) ?
    O18B V3 O15B . . 150.37(14) ?
    O23T V3 O10B . . 101.92(16) ?
    O9B V3 O10B . . 153.94(14) ?
    O18B V3 O10B . . 82.41(14) ?
    O15B V3 O10B . . 81.76(14) ?
    O23T V3 O2D . . 174.90(16) ?
    O9B V3 O2D . . 80.92(13) ?
    O18B V3 O2D . . 76.28(12) ?
    O15B V3 O2D . . 75.21(12) ?
    O10B V3 O2D . . 73.04(12) ?
    O10B V4 O11B . . 108.05(16) ?
    O10B V4 O6C . . 98.10(15) ?
    O11B V4 O6C . . 99.13(15) ?
    O10B V4 O5C . . 98.12(15) ?
    O11B V4 O5C . . 96.71(15) ?
    O6C V4 O5C . . 152.55(13) ?
    O10B V4 O2D . . 87.63(14) ?
    O11B V4 O2D . . 164.23(14) ?
    O6C V4 O2D . . 79.74(12) ?
    O5C V4 O2D . . 78.95(12) ?
    O10B V4 O1D . . 164.37(14) ?
    O11B V4 O1D . . 87.58(14) ?
    O6C V4 O1D . . 79.38(12) ?
    O5C V4 O1D . . 79.03(12) ?
    O2D V4 O1D . . 76.74(12) ?
    O24T V5 O12B . . 104.93(17) ?
    O24T V5 O20B . . 103.26(16) ?
    O12B V5 O20B . . 91.36(15) ?
    O24T V5 O14B . . 103.76(16) ?
    O12B V5 O14B . . 91.43(15) ?
    O20B V5 O14B . . 151.11(14) ?
    O24T V5 O11B . . 100.00(16) ?
    O12B V5 O11B . . 155.07(14) ?
    O20B V5 O11B . . 82.61(14) ?
    O14B V5 O11B . . 82.82(14) ?
    O24T V5 O1D . . 173.91(15) ?
    O12B V5 O1D . . 81.14(13) ?
    O20B V5 O1D . . 75.91(12) ?
    O14B V5 O1D . . 76.13(12) ?
    O11B V5 O1D . . 73.92(11) ?
    O25T V6 O13B . . 103.58(16) ?
    O25T V6 O14B . . 103.90(16) ?
    O13B V6 O14B . . 94.04(15) ?
    O25T V6 O3C . . 97.90(16) ?
    O13B V6 O3C . . 91.22(14) ?
    O14B V6 O3C . . 155.66(14) ?
    O25T V6 O5C . . 102.60(16) ?
    O13B V6 O5C . . 152.25(14) ?
    O14B V6 O5C . . 88.47(14) ?
    O3C V6 O5C . . 76.20(13) ?
    O25T V6 O1D . . 175.51(15) ?
    O13B V6 O1D . . 78.63(13) ?
    O14B V6 O1D . . 79.71(12) ?
    O3C V6 O1D . . 78.07(12) ?
    O5C V6 O1D . . 74.63(12) ?
    O26T V7 O15B . . 103.92(18) ?
    O26T V7 O16B . . 102.74(18) ?
    O15B V7 O16B . . 95.34(16) ?
    O26T V7 O5C . . 102.03(17) ?
    O15B V7 O5C . . 89.99(14) ?
    O16B V7 O5C . . 152.57(14) ?
    O26T V7 O3C . . 98.14(17) ?
    O15B V7 O3C . . 155.92(14) ?
    O16B V7 O3C . . 89.04(14) ?
    O5C V7 O3C . . 75.93(13) ?
    O26T V7 O2D . . 175.00(16) ?
    O15B V7 O2D . . 80.25(13) ?
    O16B V7 O2D . . 79.42(13) ?
    O5C V7 O2D . . 75.00(12) ?
    O3C V7 O2D . . 77.31(12) ?
    O27T V8 O17B . . 104.28(16) ?
    O27T V8 O18B . . 102.86(16) ?
    O17B V8 O18B . . 94.12(15) ?
    O27T V8 O6C . . 101.85(16) ?
    O17B V8 O6C . . 152.21(14) ?
    O18B V8 O6C . . 89.12(14) ?
    O27T V8 O4C . . 98.38(15) ?
    O17B V8 O4C . . 91.54(13) ?
    O18B V8 O4C . . 155.90(13) ?
    O6C V8 O4C . . 75.36(12) ?
    O27T V8 O2D . . 175.32(15) ?
    O17B V8 O2D . . 78.97(13) ?
    O18B V8 O2D . . 80.09(13) ?
    O6C V8 O2D . . 74.42(12) ?
    O4C V8 O2D . . 78.04(11) ?
    O28T V9 O20B . . 105.26(16) ?
    O28T V9 O19B . . 102.34(16) ?
    O20B V9 O19B . . 94.63(14) ?
    O28T V9 O6C . . 102.11(16) ?
    O20B V9 O6C . . 90.31(14) ?
    O19B V9 O6C . . 152.78(13) ?
    O28T V9 O4C . . 96.57(15) ?
    O20B V9 O4C . . 156.16(14) ?
    O19B V9 O4C . . 89.88(13) ?
    O6C V9 O4C . . 75.62(12) ?
    O28T V9 O1D . . 174.17(15) ?
    O20B V9 O1D . . 80.02(13) ?
    O19B V9 O1D . . 79.42(12) ?
    O6C V9 O1D . . 75.11(12) ?
    O4C V9 O1D . . 77.82(11) ?
    V5 V1 Pt1 . . 87.93(2) ?
    V5 V1 V6 . . 60.31(2) ?
    Pt1 V1 V6 . . 58.97(2) ?
    V5 V1 V9 . . 60.15(2) ?
    Pt1 V1 V9 . . 59.27(2) ?
    V6 V1 V9 . . 90.89(3) ?
    V5 V1 V4 . . 43.54(2) ?
    Pt1 V1 V4 . . 44.385(15) ?
    V6 V1 V4 . . 45.82(2) ?
    V9 V1 V4 . . 45.099(19) ?
    V3 V2 V7 . . 60.71(3) ?
    V3 V2 Pt1 . . 88.53(3) ?
    V7 V2 Pt1 . . 59.81(2) ?
    V3 V2 V8 . . 59.96(3) ?
    V7 V2 V8 . . 91.11(3) ?
    Pt1 V2 V8 . . 59.15(2) ?
    V3 V2 V4 . . 43.98(2) ?
    V7 V2 V4 . . 45.49(2) ?
    Pt1 V2 V4 . . 44.562(14) ?
    V8 V2 V4 . . 45.641(19) ?
    V3 V2 V1 . . 89.54(2) ?
    V7 V2 V1 . . 59.98(2) ?
    Pt1 V2 V1 . . 1.113(10) ?
    V8 V2 V1 . . 60.11(2) ?
    V4 V2 V1 . . 45.564(14) ?
    V2 V3 V4 . . 92.11(3) ?
    V2 V3 V8 . . 60.89(3) ?
    V4 V3 V8 . . 61.69(3) ?
    V2 V3 V7 . . 60.19(3) ?
    V4 V3 V7 . . 61.23(2) ?
    V8 V3 V7 . . 91.34(3) ?
    V5 V4 Pt1 . . 88.17(2) ?
    V3 V4 Pt1 . . 88.48(2) ?
    V5 V4 V9 . . 60.06(2) ?
    V3 V4 V9 . . 118.47(3) ?
    Pt1 V4 V9 . . 59.155(19) ?
    V5 V4 V7 . . 117.42(3) ?
    V3 V4 V7 . . 60.12(3) ?
    Pt1 V4 V7 . . 59.28(2) ?
    V9 V4 V7 . . 118.44(3) ?
    V5 V4 V8 . . 118.99(3) ?
    V3 V4 V8 . . 59.49(2) ?
    Pt1 V4 V8 . . 58.745(19) ?
    V9 V4 V8 . . 58.98(2) ?
    V7 V4 V8 . . 89.47(3) ?
    V4 V5 V1 . . 92.76(3) ?
    V4 V5 V9 . . 61.29(2) ?
    V1 V5 V9 . . 60.86(2) ?
    V4 V5 V6 . . 62.06(2) ?
    V1 V5 V6 . . 60.78(3) ?
    V9 V5 V6 . . 91.58(3) ?
    V4 V5 Pt1 . . 46.338(17) ?
    V1 V5 Pt1 . . 46.428(18) ?
    V9 V5 Pt1 . . 45.928(17) ?
    V6 V5 Pt1 . . 45.659(17) ?
    V7 V6 Pt1 . . 60.72(2) ?
    V7 V6 V5 . . 118.88(3) ?
    Pt1 V6 V5 . . 87.85(2) ?
    V7 V6 V1 . . 120.95(3) ?
    Pt1 V6 V1 . . 60.23(2) ?
    V5 V6 V1 . . 58.91(2) ?
    V6 V7 V3 . . 120.25(3) ?
    Pt1 V7 V3 . . 87.79(2) ?
    V2 V7 V3 . . 59.10(2) ?
    V6 V7 V4 . . 61.64(2) ?
    Pt1 V7 V4 . . 59.55(2) ?
    V2 V7 V4 . . 89.94(3) ?
    V3 V7 V4 . . 58.66(2) ?
    Pt1 V8 V3 . . 88.63(2) ?
    Pt1 V8 V9 . . 59.88(2) ?
    V3 V8 V9 . . 119.00(3) ?
    V3 V8 V2 . . 59.15(2) ?
    V9 V8 V2 . . 120.00(3) ?
    V3 V8 V4 . . 58.82(2) ?
    V9 V8 V4 . . 60.19(2) ?
    V2 V8 V4 . . 89.43(3) ?
    Pt1 V9 V8 . . 59.58(2) ?
    Pt1 V9 V5 . . 87.73(2) ?
    V8 V9 V5 . . 119.42(3) ?
    Pt1 V9 V1 . . 60.07(2) ?
    V8 V9 V1 . . 119.64(3) ?
    V5 V9 V1 . . 58.99(2) ?
    Pt1 V9 V4 . . 59.80(2) ?
    V8 V9 V4 . . 60.83(2) ?
    V5 V9 V4 . . 58.65(2) ?
    V1 V9 V4 . . 90.08(3) ?
    O3W K1 O2W 1_565 . 71.45(18) ?
    O3W K1 O1W 1_565 . 122.0(2) ?
    O2W K1 O1W . . 73.89(15) ?
    O3W K1 O12B 1_565 1_556 145.45(18) ?
    O2W K1 O12B . 1_556 118.85(16) ?
    O1W K1 O12B . 1_556 92.12(13) ?
    O3W K1 O4W 1_565 1_566 78.75(18) ?
    O2W K1 O4W . 1_566 128.72(14) ?
    O1W K1 O4W . 1_566 155.55(14) ?
    O12B K1 O4W 1_556 1_566 69.55(10) ?
    O3W K1 O25T 1_565 2_576 82.50(12) ?
    O2W K1 O25T . 2_576 129.92(16) ?
    O1W K1 O25T . 2_576 85.91(13) ?
    O12B K1 O25T 1_556 2_576 106.98(11) ?
    O4W K1 O25T 1_566 2_576 84.34(11) ?
    O3W K1 O24T 1_565 2_676 65.13(14) ?
    O2W K1 O24T . 2_676 65.37(12) ?
    O1W K1 O24T . 2_676 133.36(13) ?
    O12B K1 O24T 1_556 2_676 88.44(10) ?
    O4W K1 O24T 1_566 2_676 64.45(10) ?
    O25T K1 O24T 2_576 2_676 138.04(10) ?
    O3W K1 O5W 1_565 2_666 110.45(14) ?
    O2W K1 O5W . 2_666 51.31(16) ?
    O1W K1 O5W . 2_666 79.54(14) ?
    O12B K1 O5W 1_556 2_666 67.77(12) ?
    O4W K1 O5W 1_566 2_666 106.58(12) ?
    O25T K1 O5W 2_576 2_666 164.20(12) ?
    O24T K1 O5W 2_676 2_666 57.73(10) ?
    O4W K2 O27T 1_556 1_556 96.79(13) ?
    O4W K2 O28T 1_556 1_556 157.70(12) ?
    O27T K2 O28T 1_556 1_556 71.43(10) ?
    O4W K2 O20B 1_556 2_666 124.36(11) ?
    O27T K2 O20B 1_556 2_666 110.65(11) ?
    O28T K2 O20B 1_556 2_666 77.91(10) ?
    O4W K2 O8B 1_556 2_566 82.79(11) ?
    O27T K2 O8B 1_556 2_566 73.02(10) ?
    O28T K2 O8B 1_556 2_566 75.73(10) ?
    O20B K2 O8B 2_666 2_566 150.46(10) ?
    O4W K2 O3W 1_556 . 78.19(15) ?
    O27T K2 O3W 1_556 . 162.23(13) ?
    O28T K2 O3W 1_556 . 107.12(13) ?
    O20B K2 O3W 2_666 . 85.81(12) ?
    O8B K2 O3W 2_566 . 89.37(12) ?
    O4W K2 O24T 1_556 2_666 69.29(11) ?
    O27T K2 O24T 1_556 2_666 128.86(11) ?
    O28T K2 O24T 1_556 2_666 132.88(10) ?
    O20B K2 O24T 2_666 2_666 55.63(9) ?
    O8B K2 O24T 2_566 2_666 145.32(10) ?
    O3W K2 O24T . 2_666 65.65(11) ?
    O4W K2 O5W 1_556 1_556 63.16(12) ?
    O27T K2 O5W 1_556 1_556 72.57(12) ?
    O28T K2 O5W 1_556 1_556 126.96(12) ?
    O20B K2 O5W 2_666 1_556 79.90(12) ?
    O8B K2 O5W 2_566 1_556 127.23(12) ?
    O3W K2 O5W . 1_556 118.55(13) ?
    O24T K2 O5W 2_666 1_556 57.03(11) ?
    O23T K3 O25T 2_666 1_545 136.47(11) ?
    O23T K3 O5W 2_666 . 75.77(13) ?
    O25T K3 O5W 1_545 . 120.42(12) ?
    O23T K3 O6W 2_666 . 72.84(12) ?
    O25T K3 O6W 1_545 . 64.17(12) ?
    O5W K3 O6W . . 104.30(15) ?
    O23T K3 O9W 2_666 . 76.16(15) ?
    O25T K3 O9W 1_545 . 87.40(14) ?
    O5W K3 O9W . . 150.12(16) ?
    O6W K3 O9W . . 76.75(14) ?
    O23T K3 O21T 2_666 2_565 133.79(11) ?
    O25T K3 O21T 1_545 2_565 74.44(10) ?
    O5W K3 O21T . 2_565 123.14(14) ?
    O6W K3 O21T . 2_565 128.44(13) ?
    O9W K3 O21T . 2_565 71.85(14) ?
    O23T K3 O27T 2_666 . 74.05(10) ?
    O25T K3 O27T 1_545 . 146.54(11) ?
    O5W K3 O27T . . 73.96(12) ?
    O6W K3 O27T . . 146.13(12) ?
    O9W K3 O27T . . 88.67(13) ?
    O21T K3 O27T 2_565 . 72.77(10) ?
    O23T K3 O4W 2_666 . 136.36(11) ?
    O25T K3 O4W 1_545 . 78.53(11) ?
    O5W K3 O4W . . 61.86(12) ?
    O6W K3 O4W . . 125.62(12) ?
    O9W K3 O4W . . 141.67(15) ?
    O21T K3 O4W 2_565 . 70.07(10) ?
    O27T K3 O4W . . 84.26(10) ?
    O23T K3 O14B 2_666 1_545 119.30(11) ?
    O25T K3 O14B 1_545 1_545 53.38(9) ?
    O5W K3 O14B . 1_545 67.26(11) ?
    O6W K3 O14B . 1_545 72.00(11) ?
    O9W K3 O14B . 1_545 137.58(13) ?
    O21T K3 O14B 2_565 1_545 106.80(10) ?
    O27T K3 O14B . 1_545 132.52(10) ?
    O4W K3 O14B . 1_545 53.88(9) ?
    O6W K4 O16B . 2_566 162.73(15) ?
    O6W K4 O26T . 1_545 73.88(13) ?
    O16B K4 O26T 2_566 1_545 118.24(13) ?
    O6W K4 O9W . . 78.81(17) ?
    O16B K4 O9W 2_566 . 83.95(15) ?
    O26T K4 O9W 1_545 . 126.27(17) ?
    O6W K4 O26T . 2_566 138.56(13) ?
    O16B K4 O26T 2_566 2_566 54.50(10) ?
    O26T K4 O26T 1_545 2_566 64.75(12) ?
    O9W K4 O26T . 2_566 124.14(16) ?
    O6W K4 O7W . . 111.55(14) ?
    O16B K4 O7W 2_566 . 65.92(11) ?
    O26T K4 O7W 1_545 . 146.61(15) ?
    O9W K4 O7W . . 86.49(16) ?
    O26T K4 O7W 2_566 . 104.46(12) ?
    O6W K4 O3W . . 118.81(16) ?
    O16B K4 O3W 2_566 . 74.21(12) ?
    O26T K4 O3W 1_545 . 95.01(14) ?
    O9W K4 O3W . . 138.71(17) ?
    O26T K4 O3W 2_566 . 68.97(12) ?
    O7W K4 O3W . . 52.73(14) ?
    O8W K5 O18B . 2_666 116.68(16) ?
    O8W K5 O9B . . 88.96(16) ?
    O18B K5 O9B 2_666 . 115.20(11) ?
    O8W K5 O7W . . 86.37(17) ?
    O18B K5 O7W 2_666 . 94.58(12) ?
    O9B K5 O7W . . 148.49(12) ?
    O8W K5 O22T . 2_566 67.49(15) ?
    O18B K5 O22T 2_666 2_566 170.27(11) ?
    O9B K5 O22T . 2_566 72.81(10) ?
    O7W K5 O22T . 2_566 76.63(12) ?
    O8W K5 O9W . . 142.73(18) ?
    O18B K5 O9W 2_666 . 100.56(14) ?
    O9B K5 O9W . . 73.02(12) ?
    O7W K5 O9W . . 92.42(15) ?
    O22T K5 O9W 2_566 . 75.98(14) ?
    O8W K5 O23T . . 78.72(14) ?
    O18B K5 O23T 2_666 . 71.86(10) ?
    O9B K5 O23T . . 55.51(10) ?
    O7W K5 O23T . . 152.01(14) ?
    O22T K5 O23T 2_566 . 117.87(11) ?
    O9W K5 O23T . . 113.75(13) ?
    Pt1 O1D V4 . . 99.17(13) ?
    Pt1 O1D V9 . . 94.73(12) ?
    V4 O1D V9 . . 92.37(12) ?
    Pt1 O1D V6 . . 93.70(12) ?
    V4 O1D V6 . . 93.47(12) ?
    V9 O1D V6 . . 168.86(15) ?
    Pt1 O1D V1 . . 92.47(12) ?
    V4 O1D V1 . . 168.36(15) ?
    V9 O1D V1 . . 86.35(11) ?
    V6 O1D V1 . . 86.01(10) ?
    Pt1 O1D V5 . . 174.40(16) ?
    V4 O1D V5 . . 86.40(11) ?
    V9 O1D V5 . . 85.49(10) ?
    V6 O1D V5 . . 85.42(10) ?
    V1 O1D V5 . . 81.96(10) ?
    Pt1 O2D V4 . . 99.47(13) ?
    Pt1 O2D V7 . . 95.20(12) ?
    V4 O2D V7 . . 93.10(11) ?
    Pt1 O2D V8 . . 94.04(12) ?
    V4 O2D V8 . . 93.16(12) ?
    V7 O2D V8 . . 167.84(15) ?
    Pt1 O2D V2 . . 92.35(11) ?
    V4 O2D V2 . . 168.17(15) ?
    V7 O2D V2 . . 85.63(11) ?
    V8 O2D V2 . . 86.10(10) ?
    Pt1 O2D V3 . . 173.86(16) ?
    V4 O2D V3 . . 86.57(10) ?
    V7 O2D V3 . . 85.52(10) ?
    V8 O2D V3 . . 84.47(10) ?
    V2 O2D V3 . . 81.61(10) ?
    V6 O3C Pt1 . . 101.52(13) ?
    V6 O3C V7 . . 99.96(13) ?
    Pt1 O3C V7 . . 101.69(14) ?
    Pt1 O4C V8 . . 100.70(13) ?
    Pt1 O4C V9 . . 100.45(13) ?
    V8 O4C V9 . . 100.37(13) ?
    V4 O5C V7 . . 109.01(15) ?
    V4 O5C V6 . . 109.70(15) ?
    V7 O5C V6 . . 101.51(14) ?
    V4 O6C V9 . . 109.15(14) ?
    V4 O6C V8 . . 108.85(15) ?
    V9 O6C V8 . . 103.00(13) ?
    Pt1 O7B V2 . . 100.62(13) ?
    Pt1 O8B V1 . . 101.22(14) ?
    V4 O10B V3 . . 112.76(17) ?
    V4 O11B V5 . . 112.09(16) ?
    V5 O12B V1 . . 116.48(17) ?
    V6 O13B V1 . . 119.14(17) ?
    V6 O14B V5 . . 117.51(16) ?
    V7 O15B V3 . . 117.70(17) ?
    V7 O16B V2 . . 117.32(17) ?
    V8 O17B V2 . . 118.96(16) ?
    V8 O18B V3 . . 117.66(17) ?
    V9 O19B V1 . . 116.70(16) ?
    V9 O20B V5 . . 117.45(17) ?
    H1A O1W H1B . . 109(5) ?
    H2A O2W H2B . . 102(4) ?
    H3A O3W H3B . . 107(5) ?
    H4A O4W H4B . . 109(4) ?
    H5A O5W H5B . . 106(4) ?
    H6A O6W H6B . . 109.4 ?
    H7A O7W H7B . . 105(4) ?
    H8A O8W H8B . . 103(4) ?
    H9A O9W H9B . . 101(4) ?
loop_
    _geom_hbond_atom_site_label_D
    _geom_hbond_atom_site_label_H
    _geom_hbond_atom_site_label_A
    _geom_hbond_site_symmetry_A
    _geom_hbond_distance_DH
    _geom_hbond_distance_HA
    _geom_hbond_distance_DA
    _geom_hbond_angle_DHA
    O7B H7 O19B 2_565 0.90(8) 1.86(8) 2.738(4) 164(8)
    O8B H8 O4C 2_565 0.77(6) 1.90(6) 2.645(5) 161(6)
    O1W H1B O9B . 0.83(3) 2.50(6) 3.127(6) 133(7)
    O1W H1A O8W . 0.84(3) 2.10(3) 2.930(9) 170(8)
    O2W H2A O15B . 0.87(3) 1.88(3) 2.728(6) 166(8)
    O2W H2B O11B 2_676 0.86(3) 2.23(5) 2.975(6) 145(8)
    O3W H3A O3C 2_566 0.84(3) 1.83(3) 2.673(5) 177(10)
    O3W H3B O7W . 0.83(3) 2.09(5) 2.875(7) 158(8)
    O4W H4A O13B 2_565 0.83(3) 1.88(3) 2.680(5) 162(7)
    O4W H4B O14B 1_545 0.83(3) 2.10(4) 2.850(5) 151(7)
    O5W H5A O2W 2_666 0.87(3) 1.84(3) 2.710(8) 175(8)
    O5W H5B O24T 2_665 0.84(3) 2.26(5) 2.972(6) 142(7)
    O6W H6A O5C 1_545 0.97 1.81 2.755(5) 162.7
    O6W H6B O10B 2_666 0.97 2.04 2.755(5) 129.0
    O7W H7A O7B 2_566 0.85(3) 2.07(4) 2.891(5) 163(8)
    O7W H7B O6C 2_666 0.84(3) 2.27(6) 2.885(5) 130(6)
    O8W H8A O5W 2_666 0.86(3) 1.98(5) 2.795(7) 159(10)
    O8W H8B O19B 1_556 0.86(3) 2.22(4) 3.031(6) 156(8)
_shelx_hkl_file
;
   1   0   0 1158.35    5.76   0
   2   0   0  146.34    3.40   0
   3   0   0  934.79    8.85   0
   4   0   0 1109.12   11.10   0
   5   0   0 1000.68   11.85   0
   6   0   0  122.38    5.08   0
   7   0   0  918.12   13.77   0
   8   0   0  519.88   11.63   0
   9   0   0 1175.37   18.74   0
  10   0   0    1.13    3.60   0
  11   0   0    7.36    3.88   0
  12   0   0   13.87    4.87   0
 -12   1   0  156.80    9.19   0
 -11   1   0   29.52    4.86   0
 -10   1   0  918.72   17.75   0
  -9   1   0  229.89    8.53   0
  -8   1   0  812.32   14.11   0
  -7   1   0  901.85   13.53   0
  -6   1   0   28.50    3.25   0
  -5   1   0   15.28    2.61   0
  -4   1   0  127.31    4.49   0
  -3   1   0 8240.40   32.08   0
  -2   1   0  916.22    7.32   0
  -1   1   0 3283.33   13.23   0
   0   1   0 1050.14    5.10   0
   1   1   0 1834.61    8.46   0
   2   1   0  215.87    4.05   0
   3   1   0  499.85    6.76   0
   4   1   0  401.62    6.95   0
   5   1   0 1656.59   15.41   0
   6   1   0 1039.01   13.74   0
   7   1   0   -0.90    2.92   0
   8   1   0  330.75    9.80   0
   9   1   0    6.05    3.60   0
  10   1   0  589.20   14.69   0
  11   1   0   94.77    7.51   0
  12   1   0  416.55   13.77   0
 -12   2   0   95.38    7.79   0
 -11   2   0  215.36    9.69   0
 -10   2   0  403.90   11.63   0
  -9   2   0  467.29   11.62   0
  -8   2   0  514.83   11.36   0
  -7   2   0  221.51    7.23   0
  -6   2   0  830.08   12.09   0
  -5   2   0  803.29   10.68   0
  -4   2   0  786.80    9.57   0
  -3   2   0  172.10    4.43   0
  -2   2   0  266.72    4.74   0
  -1   2   0  102.71    3.14   0
   0   2   0 1370.96    8.04   0
   1   2   0  533.84    5.39   0
   2   2   0 1371.85   10.00   0
   3   2   0  419.87    6.61   0
   4   2   0  565.48    8.43   0
   5   2   0  783.34   10.89   0
   6   2   0   25.40    3.18   0
   7   2   0  306.60    8.46   0
   8   2   0  196.11    7.61   0
   9   2   0  824.06   15.99   0
  10   2   0  161.28    8.14   0
  11   2   0   27.39    4.96   0
 -12   3   0  321.24   12.38   0
 -11   3   0  150.44    8.49   0
 -10   3   0    5.12    4.13   0
  -9   3   0   93.94    6.34   0
  -8   3   0 1777.12   20.94   0
  -7   3   0 2726.62   23.86   0
  -6   3   0  321.94    7.81   0
  -5   3   0   59.24    3.58   0
  -4   3   0  355.94    6.89   0
  -3   3   0  610.94    8.12   0
  -2   3   0  629.24    7.54   0
  -1   3   0   58.72    3.30   0
   0   3   0   15.07    2.48   0
   1   3   0 2070.25   12.10   0
   2   3   0  906.48    8.92   0
   3   3   0   30.05    2.86   0
   4   3   0    0.69    2.10   0
   5   3   0  231.77    6.53   0
   6   3   0 1185.42   15.27   0
   7   3   0  446.24   10.29   0
   8   3   0   54.59    5.00   0
   9   3   0    8.64    3.66   0
  10   3   0   -4.38    3.26   0
  11   3   0   81.71    7.21   0
 -12   4   0   21.20    5.05   0
 -11   4   0  261.84   11.12   0
 -10   4   0  361.51   11.57   0
  -9   4   0  715.78   14.82   0
  -8   4   0  758.17   14.23   0
  -7   4   0  143.76    6.10   0
  -6   4   0    8.14    2.83   0
  -5   4   0   35.22    3.22   0
  -4   4   0  121.92    4.62   0
  -3   4   0   11.88    2.58   0
  -2   4   0  623.13    8.38   0
  -1   4   0  687.80    8.25   0
   0   4   0  415.13    6.46   0
   1   4   0   -3.43    2.16   0
   2   4   0  301.97    5.93   0
   3   4   0  979.55   11.05   0
   4   4   0  301.11    6.86   0
   5   4   0   46.71    3.92   0
   6   4   0  123.15    5.73   0
   7   4   0   88.81    5.28   0
   8   4   0   78.40    6.09   0
   9   4   0    9.81    3.72   0
  10   4   0   84.66    7.04   0
  11   4   0  125.51    8.22   0
 -11   5   0  404.24   13.32   0
 -10   5   0   22.71    4.23   0
  -9   5   0   21.13    4.18   0
  -8   5   0   98.93    5.66   0
  -7   5   0   79.56    5.06   0
  -6   5   0   17.98    3.12   0
  -5   5   0   59.13    4.00   0
  -4   5   0 1250.27   13.88   0
  -3   5   0  578.98    9.16   0
  -2   5   0   37.60    3.42   0
  -1   5   0    0.15    2.76   0
   0   5   0  411.65    7.23   0
   1   5   0   69.27    3.56   0
   2   5   0   26.26    2.90   0
   3   5   0  571.35    9.11   0
   4   5   0  248.18    6.73   0
   5   5   0    7.94    2.87   0
   6   5   0   34.62    3.71   0
   7   5   0  195.68    7.76   0
   8   5   0  202.95    8.11   0
   9   5   0   21.59    4.16   0
  10   5   0  308.76   11.41   0
  11   5   0   37.38    5.67   0
 -11   6   0  148.85    8.82   0
 -10   6   0   32.32    4.82   0
  -9   6   0   15.27    4.15   0
  -8   6   0    8.79    3.41   0
  -7   6   0  360.01    9.66   0
  -6   6   0  254.45    7.82   0
  -5   6   0   62.33    4.53   0
  -4   6   0   93.76    4.81   0
  -3   6   0   19.14    2.99   0
  -2   6   0   27.64    3.17   0
  -1   6   0   32.66    3.32   0
   0   6   0  935.52   11.43   0
   1   6   0  581.76    9.00   0
   2   6   0   86.76    4.14   0
   3   6   0   21.97    2.85   0
   4   6   0   25.51    2.98   0
   5   6   0  497.01   10.45   0
   6   6   0  157.93    6.75   0
   7   6   0   95.34    5.69   0
   8   6   0  132.43    7.34   0
   9   6   0  154.09    8.17   0
  10   6   0    0.12    4.07   0
 -11   7   0   -3.16    3.48   0
 -10   7   0   66.34    6.50   0
  -9   7   0  100.43    6.67   0
  -8   7   0  367.52   10.74   0
  -7   7   0   82.82    5.44   0
  -6   7   0   26.96    3.55   0
  -5   7   0   93.80    5.24   0
  -4   7   0   18.33    3.17   0
  -3   7   0  260.00    7.34   0
  -2   7   0   64.14    4.03   0
  -1   7   0  207.09    6.36   0
   0   7   0  739.88   11.07   0
   1   7   0   33.17    3.15   0
   2   7   0  102.82    4.80   0
   3   7   0  125.28    5.28   0
   4   7   0  227.50    7.15   0
   5   7   0  529.39   11.31   0
   6   7   0  227.23    8.21   0
   7   7   0   35.82    4.28   0
   8   7   0   25.00    4.16   0
   9   7   0   26.66    4.55   0
  10   7   0   95.19    7.90   0
 -11   8   0  219.66   10.68   0
 -10   8   0  147.78    8.25   0
  -9   8   0   42.62    5.12   0
  -8   8   0   52.11    5.39   0
  -7   8   0   -4.32    3.38   0
  -6   8   0   21.16    3.63   0
  -5   8   0   11.06    3.23   0
  -4   8   0  202.45    7.29   0
  -3   8   0 1350.88   16.98   0
  -2   8   0  357.36    8.75   0
  -1   8   0   10.65    2.96   0
   0   8   0   38.94    3.91   0
   1   8   0  354.17    8.36   0
   2   8   0  858.15   12.95   0
   3   8   0  123.05    5.62   0
   4   8   0  242.81    7.88   0
   5   8   0   29.87    3.74   0
   6   8   0   11.32    3.96   0
   7   8   0   97.93    6.35   0
   8   8   0  294.10   10.95   0
   9   8   0  189.16    9.23   0
 -10   9   0   92.43    7.62   0
  -9   9   0   -5.59    3.59   0
  -8   9   0    6.53    4.19   0
  -7   9   0  139.27    7.29   0
  -6   9   0 1156.10   18.63   0
  -5   9   0  348.98   10.16   0
  -4   9   0  156.42    6.81   0
  -3   9   0   33.97    4.04   0
  -2   9   0 1168.51   16.33   0
  -1   9   0  466.62   10.62   0
   0   9   0   19.94    3.41   0
   1   9   0  615.33   11.66   0
   2   9   0  387.07    9.47   0
   3   9   0  110.55    5.67   0
   4   9   0   11.75    3.21   0
   5   9   0   -4.78    2.78   0
   6   9   0  294.65   10.04   0
   7   9   0 1208.01   20.67   0
   8   9   0  184.02    9.53   0
   9   9   0  254.67   11.10   0
 -10  10   0   31.18    5.45   0
  -9  10   0  287.23   11.26   0
  -8  10   0  388.00   12.39   0
  -7  10   0  774.25   16.45   0
  -6  10   0   53.53    5.51   0
  -5  10   0  161.43    7.66   0
  -4  10   0  116.59    6.51   0
  -3  10   0  193.51    7.67   0
  -2  10   0  240.79    8.62   0
  -1  10   0  529.55   12.23   0
   0  10   0  342.90    9.57   0
   1  10   0   30.13    3.86   0
   2  10   0  715.45   13.53   0
   3  10   0  335.58    9.72   0
   4  10   0 1390.65   20.03   0
   5  10   0   50.34    5.06   0
   6  10   0 1188.22   20.24   0
   7  10   0  824.33   17.73   0
   8  10   0  134.49    8.26   0
  -9  11   0   32.08    5.28   0
  -8  11   0  155.29    8.72   0
  -7  11   0    6.62    4.44   0
  -6  11   0  677.86   16.06   0
  -5  11   0  118.67    7.42   0
  -4  11   0  401.54   11.69   0
  -3  11   0  340.86   10.74   0
  -2  11   0  166.07    7.58   0
  -1  11   0  477.10   12.82   0
   0  11   0  149.53    7.01   0
   1  11   0  221.17    8.33   0
   2  11   0  161.94    7.29   0
   3  11   0 2677.66   27.83   0
   4  11   0  573.60   13.60   0
   5  11   0   69.00    6.19   0
   6  11   0   15.70    4.58   0
   7  11   0  433.28   13.75   0
  -8  12   0   26.75    5.28   0
  -7  12   0  699.22   17.59   0
  -6  12   0  266.48   10.83   0
  -5  12   0  373.33   12.40   0
  -4  12   0  225.51    9.50   0
  -3  12   0   38.57    4.74   0
  -2  12   0   95.09    7.26   0
  -1  12   0  637.77   15.06   0
   0  12   0 2368.41   27.38   0
   1  12   0  147.99    7.46   0
   2  12   0 1188.81   19.32   0
   3  12   0  125.30    6.94   0
   4  12   0  100.63    7.22   0
   5  12   0   87.33    7.00   0
   6  12   0  181.75    9.32   0
  -7  13   0  253.93   11.19   0
  -6  13   0  284.13   11.51   0
  -5  13   0  364.14   13.12   0
  -4  13   0  327.94   11.86   0
  -3  13   0  595.21   15.18   0
  -2  13   0  228.41    9.86   0
  -1  13   0 1461.88   24.24   0
   0  13   0  265.15   10.45   0
   1  13   0    5.18    4.14   0
   2  13   0   29.53    4.80   0
   3  13   0   16.53    4.19   0
   4  13   0   10.83    4.15   0
   5  13   0  507.65   14.83   0
  -6  14   0    1.31    4.12   0
  -5  14   0  470.78   15.03   0
  -4  14   0  736.59   18.28   0
  -3  14   0  176.33    9.36   0
  -2  14   0  398.40   13.46   0
  -1  14   0   28.42    5.31   0
   0  14   0  151.86    8.55   0
   1  14   0   90.16    7.35   0
   2  14   0  276.53   10.90   0
   3  14   0    9.04    4.17   0
   4  14   0  216.55   10.03   0
  -4  15   0   42.78    6.10   0
  -3  15   0   52.95    6.40   0
  -2  15   0   -4.81    3.85   0
  -1  15   0  266.53   11.68   0
   0  15   0  225.15   10.44   0
   1  15   0   94.62    8.18   0
   2  15   0   62.13    6.30   0
  -2 -15   1   71.13    6.88   0
  -1 -15   1   81.75    7.15   0
   0 -15   1    3.20    4.00   0
   1 -15   1   29.29    5.41   0
   2 -15   1   45.32    6.09   0
   3 -15   1  117.88    8.73   0
   4 -15   1  194.07   10.76   0
   5 -15   1   72.58    7.77   0
  -4 -14   1   46.87    5.64   0
  -3 -14   1  -12.71    4.09   0
  -2 -14   1   32.40    4.94   0
  -1 -14   1   -1.34    4.55   0
   0 -14   1  116.03    7.33   0
   1 -14   1  194.36    9.31   0
   2 -14   1  312.48   11.58   0
   3 -14   1  191.49    9.48   0
   4 -14   1   35.30    5.79   0
   5 -14   1   31.53    6.10   0
   6 -14   1   72.56    7.30   0
  -6 -13   1   47.97    5.87   0
  -5 -13   1   23.98    4.90   0
  -4 -13   1   -4.83    3.75   0
  -3 -13   1    2.11    3.88   0
  -2 -13   1   49.70    5.38   0
  -1 -13   1  201.38    8.68   0
   0 -13   1  624.47   15.01   0
   1 -13   1  212.02    9.49   0
   2 -13   1   59.76    5.71   0
   3 -13   1   -5.63    3.88   0
   4 -13   1  148.62    8.67   0
   5 -13   1  488.24   14.76   0
   6 -13   1   87.85    7.75   0
   7 -13   1  227.22   10.71   0
  -7 -12   1  101.77    7.97   0
  -6 -12   1    3.35    4.13   0
  -5 -12   1   -7.65    3.60   0
  -4 -12   1  158.11    8.06   0
  -3 -12   1  965.36   17.55   0
  -2 -12   1  300.97    9.98   0
  -1 -12   1   17.38    3.81   0
   0 -12   1   41.76    4.84   0
   1 -12   1  121.75    7.39   0
   2 -12   1  460.24   12.55   0
   3 -12   1   53.96    5.56   0
   4 -12   1   18.13    4.85   0
   5 -12   1  482.92   13.85   0
   6 -12   1  636.25   16.46   0
   7 -12   1   12.36    4.79   0
   8 -12   1   80.75    7.19   0
  -8 -11   1   30.75    5.28   0
  -7 -11   1  185.84    9.45   0
  -6 -11   1  387.11   12.31   0
  -5 -11   1  451.62   12.64   0
  -4 -11   1  852.37   16.21   0
  -3 -11   1   64.47    5.68   0
  -2 -11   1  156.54    7.22   0
  -1 -11   1   20.19    3.82   0
   0 -11   1  664.55   13.52   0
   1 -11   1  240.16    8.92   0
   2 -11   1  149.36    7.30   0
   3 -11   1   54.20    5.39   0
   4 -11   1   69.15    5.91   0
   5 -11   1  142.98    7.57   0
   6 -11   1   38.43    5.31   0
   7 -11   1 1341.96   22.57   0
   8 -11   1  207.94   10.23   0
   9 -11   1  489.15   15.41   0
  -8 -10   1  493.87   15.13   0
  -7 -10   1 1582.30   24.47   0
  -6 -10   1   72.78    6.04   0
  -5 -10   1    8.58    3.73   0
  -4 -10   1   47.10    4.94   0
  -3 -10   1 1187.19   17.35   0
  -2 -10   1  185.90    7.10   0
  -1 -10   1  479.98   10.79   0
   0 -10   1  556.05   11.62   0
   1 -10   1  873.04   15.05   0
   2 -10   1  629.05   13.01   0
   3 -10   1   40.77    4.75   0
   4 -10   1   12.79    4.36   0
   5 -10   1  126.15    7.03   0
   6 -10   1 2314.57   27.38   0
   7 -10   1  607.88   14.92   0
   8 -10   1   62.47    6.56   0
   9 -10   1  137.14    8.27   0
  10 -10   1   61.93    6.95   0
  -9  -9   1  126.33    8.33   0
  -8  -9   1  580.32   15.00   0
  -7  -9   1   34.53    4.83   0
  -6  -9   1  436.14   11.88   0
  -5  -9   1   66.16    5.24   0
  -4  -9   1  260.64    8.47   0
  -3  -9   1  141.77    6.53   0
  -2  -9   1 3128.99   25.62   0
  -1  -9   1 4394.52   29.77   0
   0  -9   1   82.17    4.97   0
   1  -9   1  735.79   12.93   0
   2  -9   1  147.91    6.56   0
   3  -9   1 3636.83   29.75   0
   4  -9   1  322.90    9.31   0
   5  -9   1  514.40   11.83   0
   6  -9   1  776.39   15.05   0
   7  -9   1   21.78    4.10   0
   8  -9   1   77.13    6.59   0
   9  -9   1  189.80    9.15   0
  10  -9   1   52.63    6.17   0
 -10  -8   1   13.19    4.54   0
  -9  -8   1    6.60    4.07   0
  -8  -8   1    1.40    3.39   0
  -7  -8   1  639.02   14.29   0
  -6  -8   1   66.39    5.43   0
  -5  -8   1  451.60   10.73   0
  -4  -8   1 1973.23   20.65   0
  -3  -8   1  315.70    8.13   0
  -2  -8   1 1194.27   14.73   0
  -1  -8   1  534.17    9.76   0
   0  -8   1 1672.72   17.05   0
   1  -8   1  427.29    9.34   0
   2  -8   1 2195.02   21.00   0
   3  -8   1  622.67   11.67   0
   4  -8   1   22.10    3.57   0
   5  -8   1   31.83    3.94   0
   6  -8   1  109.32    6.17   0
   7  -8   1   24.07    4.22   0
   8  -8   1  426.06   12.09   0
   9  -8   1  229.44    9.77   0
  10  -8   1   27.48    5.04   0
  11  -8   1  293.53   12.12   0
 -10  -7   1  191.62    9.89   0
  -9  -7   1   48.94    5.34   0
  -8  -7   1  239.63    9.19   0
  -7  -7   1  546.82   12.81   0
  -6  -7   1  716.78   13.56   0
  -5  -7   1  394.86    9.59   0
  -4  -7   1  138.40    5.84   0
  -3  -7   1   12.37    2.78   0
  -2  -7   1  727.95   10.90   0
  -1  -7   1 3081.82   21.36   0
   0  -7   1  250.79    6.51   0
   1  -7   1 1148.59   13.89   0
   2  -7   1  206.27    6.53   0
   3  -7   1  154.60    5.75   0
   4  -7   1  104.30    5.07   0
   5  -7   1  179.02    6.68   0
   6  -7   1   18.24    3.60   0
   7  -7   1  161.31    7.09   0
   8  -7   1  597.83   13.74   0
   9  -7   1   13.45    4.03   0
  10  -7   1   14.51    4.27   0
  11  -7   1   48.79    5.93   0
 -10  -6   1  258.38   10.61   0
  -9  -6   1  834.02   17.31   0
  -8  -6   1  291.46    9.82   0
  -7  -6   1  147.57    7.09   0
  -6  -6   1  612.20   12.24   0
  -5  -6   1  482.68   10.08   0
  -4  -6   1 1303.55   15.07   0
  -3  -6   1  393.85    7.97   0
  -2  -6   1 1086.10   12.17   0
  -1  -6   1  397.35    7.24   0
   0  -6   1   39.98    3.35   0
   1  -6   1    8.70    2.74   0
   2  -6   1  120.45    4.88   0
   3  -6   1   20.31    2.98   0
   4  -6   1  448.48    8.85   0
   5  -6   1  242.55    7.18   0
   6  -6   1  334.95    8.82   0
   7  -6   1   69.05    5.26   0
   8  -6   1   38.62    4.58   0
   9  -6   1  124.41    7.65   0
  10  -6   1  352.57   11.85   0
  11  -6   1  164.84    8.73   0
 -11  -5   1  351.11   12.57   0
 -10  -5   1  356.13   11.78   0
  -9  -5   1  140.17    7.58   0
  -8  -5   1   27.98    4.09   0
  -7  -5   1   99.18    5.46   0
  -6  -5   1  262.10    7.96   0
  -5  -5   1  543.56   10.09   0
  -4  -5   1  209.63    6.38   0
  -3  -5   1   66.14    3.64   0
  -2  -5   1  464.10    7.61   0
  -1  -5   1   16.33    2.46   0
   0  -5   1  416.17    6.69   0
   1  -5   1  896.60   10.36   0
   2  -5   1  721.36    9.28   0
   3  -5   1  669.62    9.46   0
   4  -5   1   10.18    2.58   0
   5  -5   1   25.43    3.09   0
   6  -5   1   33.71    3.66   0
   7  -5   1  415.71   10.11   0
   8  -5   1   37.89    4.56   0
   9  -5   1   93.34    6.34   0
  10  -5   1   97.96    7.22   0
  11  -5   1   11.07    4.14   0
 -11  -4   1    3.85    4.00   0
 -10  -4   1   -4.56    4.26   0
  -9  -4   1   50.41    5.01   0
  -8  -4   1  553.61   12.42   0
  -7  -4   1   25.91    3.56   0
  -6  -4   1   60.04    4.45   0
  -5  -4   1 1326.53   14.86   0
  -4  -4   1  114.05    4.40   0
  -3  -4   1  423.70    7.31   0
  -2  -4   1   69.26    3.52   0
  -1  -4   1  387.78    6.06   0
   0  -4   1  165.98    4.20   0
   1  -4   1   44.43    3.10   0
   2  -4   1  474.23    7.01   0
   3  -4   1   10.55    2.40   0
   4  -4   1   78.15    4.09   0
   5  -4   1  307.04    7.28   0
   6  -4   1  627.93   11.12   0
   7  -4   1  152.88    6.38   0
   8  -4   1    1.97    3.28   0
   9  -4   1   97.98    6.47   0
  10  -4   1    9.11    3.95   0
  11  -4   1   44.95    5.91   0
 -11  -3   1  161.33    8.99   0
 -10  -3   1   10.16    4.33   0
  -9  -3   1   77.79    6.10   0
  -8  -3   1  861.78   15.06   0
  -7  -3   1    4.80    2.92   0
  -6  -3   1   28.37    3.29   0
  -5  -3   1   29.10    3.06   0
  -4  -3   1  208.25    5.53   0
  -3  -3   1  243.79    5.44   0
  -2  -3   1   46.00    3.07   0
  -1  -3   1  354.39    5.32   0
   0  -3   1   10.33    2.62   0
   1  -3   1   12.18    2.44   0
   2  -3   1  143.76    4.01   0
   3  -3   1  835.68    9.24   0
   4  -3   1 1063.36   11.63   0
   5  -3   1   18.78    2.79   0
   6  -3   1  153.17    5.77   0
   7  -3   1  161.07    6.46   0
   8  -3   1   50.04    4.91   0
   9  -3   1  302.81    9.71   0
  10  -3   1   68.70    6.36   0
  11  -3   1  214.44    9.78   0
 -12  -2   1   60.80    6.24   0
 -11  -2   1  239.22   10.28   0
 -10  -2   1  195.48    8.60   0
  -9  -2   1  107.48    6.22   0
  -8  -2   1    9.29    3.01   0
  -7  -2   1   68.86    4.76   0
  -6  -2   1   96.09    4.75   0
  -5  -2   1  415.54    7.99   0
  -4  -2   1   72.36    3.63   0
  -3  -2   1  224.59    4.97   0
  -2  -2   1  271.45    4.80   0
  -1  -2   1    9.05    2.16   0
   0  -2   1  196.97    3.47   0
   1  -2   1  249.69    3.88   0
   2  -2   1  253.60    4.57   0
   3  -2   1  180.75    4.55   0
   4  -2   1  409.99    7.17   0
   5  -2   1   37.79    3.16   0
   6  -2   1   42.18    3.83   0
   7  -2   1  100.29    5.30   0
   8  -2   1  423.97   10.58   0
   9  -2   1  644.80   13.97   0
  10  -2   1   43.63    5.10   0
  11  -2   1   -1.02    3.68   0
  12  -2   1  110.20    8.61   0
 -12  -1   1  152.30    9.07   0
 -11  -1   1   70.84    5.96   0
 -10  -1   1   10.98    3.70   0
  -9  -1   1  118.30    6.51   0
  -8  -1   1  263.68    8.33   0
  -7  -1   1   36.80    3.87   0
  -6  -1   1  241.07    6.69   0
  -5  -1   1  154.45    5.11   0
  -4  -1   1  797.44    9.60   0
  -3  -1   1    6.07    2.45   0
  -2  -1   1    5.25    2.31   0
  -1  -1   1 1232.04    6.99   0
   0  -1   1 3045.48   12.53   0
   1  -1   1  850.98    5.81   0
   2  -1   1  797.42    7.15   0
   3  -1   1  269.54    5.22   0
   4  -1   1  594.88    8.34   0
   5  -1   1  419.52    7.96   0
   6  -1   1  879.74   12.51   0
   7  -1   1  364.18    9.12   0
   8  -1   1  156.77    6.89   0
   9  -1   1  531.07   12.76   0
  10  -1   1   -5.52    3.85   0
  11  -1   1   -3.87    3.51   0
 -12   0   1   20.85    4.75   0
 -11   0   1   15.60    4.09   0
 -10   0   1  197.03    8.52   0
  -9   0   1  198.18    7.95   0
  -8   0   1   28.17    3.80   0
  -7   0   1  410.09    9.28   0
  -6   0   1  299.37    7.38   0
  -5   0   1   24.99    2.75   0
  -4   0   1 1403.94   12.29   0
  -3   0   1 2800.45   15.53   0
  -2   0   1  582.20    5.95   0
  -1   0   1 3406.10   14.09   0
   0   0   1  830.55    4.69   0
   1   0   1 1777.33    8.56   0
   2   0   1  116.34    3.38   0
   3   0   1  911.41    9.08   0
   4   0   1  676.53    8.93   0
   5   0   1  905.70   11.45   0
   6   0   1  453.83    9.14   0
   7   0   1   14.11    3.17   0
   8   0   1  972.91   15.84   0
   9   0   1   10.03    3.68   0
  10   0   1  897.76   17.83   0
  11   0   1   32.28    4.90   0
 -12   1   1   70.60    6.47   0
 -11   1   1   46.43    5.37   0
 -10   1   1  342.51   10.91   0
  -9   1   1  354.99   10.20   0
  -8   1   1   78.03    5.04   0
  -7   1   1  322.23    8.37   0
  -6   1   1  890.22   12.22   0
  -5   1   1  159.79    5.17   0
  -4   1   1  193.56    5.19   0
  -3   1   1  325.15    5.69   0
  -2   1   1   96.86    3.33   0
  -1   1   1  213.86    3.37   0
   0   1   1 2568.20   11.03   0
   1   1   1  860.09    6.49   0
   2   1   1 2683.01   13.76   0
   3   1   1  372.39    6.16   0
   4   1   1   11.14    2.49   0
   5   1   1 2222.21   18.29   0
   6   1   1    0.34    2.61   0
   7   1   1 1293.35   16.82   0
   8   1   1   17.93    3.66   0
   9   1   1 1994.20   24.45   0
  10   1   1  571.28   14.25   0
  11   1   1  228.90   10.19   0
 -12   2   1  279.83   11.48   0
 -11   2   1  119.55    7.72   0
 -10   2   1   16.19    3.97   0
  -9   2   1  150.88    7.01   0
  -8   2   1 1889.54   21.14   0
  -7   2   1 1931.35   19.63   0
  -6   2   1   55.20    4.02   0
  -5   2   1  766.49   10.52   0
  -4   2   1  271.36    6.02   0
  -3   2   1 3524.06   18.60   0
  -2   2   1   62.95    3.23   0
  -1   2   1 1774.96   10.31   0
   0   2   1 1240.14    8.67   0
   1   2   1  639.04    6.51   0
   2   2   1 3358.36   16.85   0
   3   2   1  484.32    7.27   0
   4   2   1  114.77    4.30   0
   5   2   1  321.82    7.44   0
   6   2   1 6893.26   36.77   0
   7   2   1 1620.12   19.01   0
   8   2   1  906.11   15.49   0
   9   2   1  343.58   10.92   0
  10   2   1   41.35    5.14   0
  11   2   1    3.11    3.61   0
 -12   3   1   88.08    7.59   0
 -11   3   1  845.80   17.79   0
 -10   3   1  189.86    8.64   0
  -9   3   1 1063.07   17.60   0
  -8   3   1 4950.15   34.84   0
  -7   3   1   83.49    4.91   0
  -6   3   1  418.56    8.78   0
  -5   3   1   23.09    3.06   0
  -4   3   1  212.29    5.69   0
  -3   3   1 1521.44   12.93   0
  -2   3   1 2168.52   14.05   0
  -1   3   1  946.22    8.81   0
   0   3   1 1671.75   11.70   0
   1   3   1 4698.13   20.63   0
   2   3   1 1399.83   11.53   0
   3   3   1 1104.41   11.31   0
   4   3   1  274.69    6.48   0
   5   3   1 4777.94   28.88   0
   6   3   1 1802.45   19.07   0
   7   3   1  362.01    9.63   0
   8   3   1    9.67    3.81   0
   9   3   1  101.88    6.44   0
  10   3   1   41.02    5.28   0
  11   3   1  268.79   11.50   0
 -12   4   1  501.08   14.84   0
 -11   4   1 1361.53   23.07   0
 -10   4   1   99.31    6.87   0
  -9   4   1  723.84   14.60   0
  -8   4   1    8.45    3.57   0
  -7   4   1   60.40    4.77   0
  -6   4   1  213.82    6.92   0
  -5   4   1  957.12   12.64   0
  -4   4   1  474.84    8.51   0
  -3   4   1 1653.21   14.48   0
  -2   4   1 2865.06   17.71   0
  -1   4   1  256.62    5.71   0
   0   4   1  154.56    4.79   0
   1   4   1  199.87    5.13   0
   2   4   1 1146.59   11.40   0
   3   4   1 1103.68   12.16   0
   4   4   1  264.61    6.80   0
   5   4   1   11.85    2.82   0
   6   4   1   -0.57    2.69   0
   7   4   1   32.20    3.88   0
   8   4   1  265.85    9.26   0
   9   4   1   85.72    6.40   0
  10   4   1  157.34    8.52   0
  11   4   1  276.09   11.59   0
 -12   5   1  379.15   13.76   0
 -11   5   1    8.57    4.18   0
 -10   5   1   22.33    4.02   0
  -9   5   1   -2.56    3.36   0
  -8   5   1  204.34    7.85   0
  -7   5   1  511.93   11.19   0
  -6   5   1 1297.43   16.45   0
  -5   5   1  288.39    7.59   0
  -4   5   1  559.79    9.81   0
  -3   5   1 1788.69   16.05   0
  -2   5   1  877.96   10.89   0
  -1   5   1 1407.39   13.43   0
   0   5   1 1142.57   12.15   0
   1   5   1 2567.43   17.73   0
   2   5   1   22.08    2.67   0
   3   5   1    3.45    2.20   0
   4   5   1    7.21    2.51   0
   5   5   1    3.80    2.76   0
   6   5   1   78.31    5.20   0
   7   5   1  315.80    9.41   0
   8   5   1  257.46    9.39   0
   9   5   1   75.08    6.65   0
  10   5   1   13.57    4.56   0
 -11   6   1   64.90    6.49   0
 -10   6   1  290.97   10.58   0
  -9   6   1  421.40   11.94   0
  -8   6   1   56.57    5.21   0
  -7   6   1  856.93   15.10   0
  -6   6   1 1025.85   15.28   0
  -5   6   1  238.98    7.59   0
  -4   6   1   68.65    4.68   0
  -3   6   1  767.52   11.46   0
  -2   6   1 4518.89   26.61   0
  -1   6   1  285.80    7.07   0
   0   6   1  559.62    9.32   0
   1   6   1    9.05    2.45   0
   2   6   1   34.81    3.43   0
   3   6   1  284.09    7.28   0
   4   6   1  195.88    6.54   0
   5   6   1  130.02    5.90   0
   6   6   1  599.07   12.52   0
   7   6   1   51.63    4.86   0
   8   6   1   18.41    4.12   0
   9   6   1   30.59    4.82   0
  10   6   1  180.90    9.90   0
 -11   7   1  121.27    8.03   0
 -10   7   1  228.08   10.06   0
  -9   7   1  413.64   12.07   0
  -8   7   1    5.05    3.59   0
  -7   7   1   19.08    3.77   0
  -6   7   1   63.32    5.07   0
  -5   7   1  962.15   14.84   0
  -4   7   1  378.20    9.16   0
  -3   7   1  293.61    7.85   0
  -2   7   1  193.85    6.34   0
  -1   7   1  187.09    6.39   0
   0   7   1  122.48    5.16   0
   1   7   1   61.09    3.94   0
   2   7   1  467.23    9.36   0
   3   7   1  776.60   12.35   0
   4   7   1   12.69    3.16   0
   5   7   1   49.50    4.91   0
   6   7   1    9.14    3.48   0
   7   7   1  123.37    7.04   0
   8   7   1   99.66    7.11   0
   9   7   1  113.74    7.52   0
 -11   8   1  152.71    8.99   0
 -10   8   1   20.34    4.57   0
  -9   8   1    1.04    3.57   0
  -8   8   1  105.36    6.44   0
  -7   8   1  269.20    9.18   0
  -6   8   1  246.96    8.73   0
  -5   8   1  227.01    8.05   0
  -4   8   1   23.47    3.52   0
  -3   8   1   24.11    3.56   0
  -2   8   1    7.36    3.02   0
  -1   8   1  209.52    7.06   0
   0   8   1   47.48    4.40   0
   1   8   1   93.54    5.11   0
   2   8   1  240.06    7.33   0
   3   8   1   21.53    3.36   0
   4   8   1    1.78    2.65   0
   5   8   1   47.41    4.41   0
   6   8   1  164.25    7.73   0
   7   8   1  223.21    9.23   0
   8   8   1  157.09    8.17   0
   9   8   1   39.26    5.48   0
 -10   9   1   21.30    4.71   0
  -9   9   1  182.65    9.47   0
  -8   9   1  274.80   10.13   0
  -7   9   1  109.28    6.57   0
  -6   9   1   97.26    6.10   0
  -5   9   1   10.07    3.58   0
  -4   9   1   32.74    4.17   0
  -3   9   1   74.16    5.46   0
  -2   9   1  159.69    6.80   0
  -1   9   1  209.34    7.72   0
   0   9   1   17.08    3.29   0
   1   9   1  123.06    6.09   0
   2   9   1   -0.29    2.78   0
   3   9   1   96.38    5.62   0
   4   9   1   22.02    3.89   0
   5   9   1  128.58    6.72   0
   6   9   1  490.98   12.89   0
   7   9   1   67.60    6.15   0
   8   9   1  -11.16    3.63   0
 -10  10   1   73.55    7.15   0
  -9  10   1   96.06    7.74   0
  -8  10   1  106.12    7.05   0
  -7  10   1   11.68    4.22   0
  -6  10   1  170.73    8.12   0
  -5  10   1  142.57    7.76   0
  -4  10   1  241.24    8.82   0
  -3  10   1  472.32   11.77   0
  -2  10   1  114.23    6.33   0
  -1  10   1   13.44    3.58   0
   0  10   1    3.07    2.98   0
   1  10   1   76.44    5.61   0
   2  10   1  159.28    6.90   0
   3  10   1  760.49   14.72   0
   4  10   1  212.04    8.67   0
   5  10   1   94.19    6.76   0
   6  10   1   31.04    4.89   0
   7  10   1   95.36    7.59   0
   8  10   1  289.46   11.81   0
  -9  11   1   86.98    7.76   0
  -8  11   1   28.68    5.15   0
  -7  11   1   94.16    7.32   0
  -6  11   1  495.65   13.83   0
  -5  11   1  148.27    7.78   0
  -4  11   1   35.62    4.62   0
  -3  11   1   15.45    3.77   0
  -2  11   1   79.59    6.04   0
  -1  11   1  229.61    8.70   0
   0  11   1  524.54   12.64   0
   1  11   1  358.12   10.85   0
   2  11   1 1096.46   18.00   0
   3  11   1  169.60    7.72   0
   4  11   1  216.39    8.98   0
   5  11   1  110.02    7.14   0
   6  11   1  258.16   10.55   0
   7  11   1  222.73   10.28   0
  -8  12   1   64.49    6.74   0
  -7  12   1   83.82    7.40   0
  -6  12   1  131.62    8.10   0
  -5  12   1  143.06    8.34   0
  -4  12   1  121.45    7.45   0
  -3  12   1   72.26    6.58   0
  -2  12   1  452.60   13.00   0
  -1  12   1 2073.14   27.50   0
   0  12   1  125.59    7.39   0
   1  12   1   17.00    3.78   0
   2  12   1   26.82    4.22   0
   3  12   1  298.00   10.70   0
   4  12   1  101.39    7.01   0
   5  12   1  168.95    8.81   0
   6  12   1  261.74   11.04   0
  -7  13   1   -1.24    4.01   0
  -6  13   1   56.42    6.55   0
  -5  13   1  371.98   13.09   0
  -4  13   1 1106.31   21.44   0
  -3  13   1  127.53    7.81   0
  -2  13   1  661.81   16.38   0
  -1  13   1  123.79    7.94   0
   0  13   1  308.31   11.15   0
   1  13   1  102.62    7.12   0
   2  13   1  242.12   10.13   0
   3  13   1   21.98    4.52   0
   4  13   1  576.57   15.31   0
   5  13   1  539.56   15.55   0
  -6  14   1  269.45   11.93   0
  -5  14   1 1482.89   26.52   0
  -4  14   1   25.91    5.01   0
  -3  14   1   79.39    7.31   0
  -2  14   1    9.41    4.26   0
  -1  14   1  844.33   19.46   0
   0  14   1  161.34    9.11   0
   1  14   1  416.49   13.39   0
   2  14   1  317.62   11.79   0
   3  14   1  126.60    8.23   0
  -4  15   1  176.96   10.15   0
  -3  15   1   71.48    6.98   0
  -2  15   1  260.30   12.15   0
  -1  15   1  300.12   12.38   0
   0  15   1  503.36   15.56   0
   1  15   1  374.65   13.62   0
  -3 -15   2  359.43   13.09   0
  -2 -15   2    9.17    4.51   0
  -1 -15   2  125.13    8.17   0
   0 -15   2   75.08    7.14   0
   1 -15   2  162.82    9.16   0
   2 -15   2  127.49    8.74   0
   3 -15   2    8.65    4.62   0
   4 -15   2    7.55    5.02   0
   5 -15   2   40.76    6.65   0
  -5 -14   2   19.33    4.54   0
  -4 -14   2    1.65    4.20   0
  -3 -14   2   32.00    4.90   0
  -2 -14   2  193.29    9.30   0
  -1 -14   2  181.15    8.44   0
   0 -14   2   60.54    6.12   0
   1 -14   2   82.54    7.04   0
   2 -14   2   91.45    7.42   0
   3 -14   2   26.72    5.44   0
   4 -14   2   61.46    6.35   0
   5 -14   2   48.04    6.49   0
   6 -14   2  191.59   10.23   0
  -6 -13   2    4.56    4.29   0
  -5 -13   2  128.32    7.90   0
  -4 -13   2   36.25    5.00   0
  -3 -13   2   80.73    6.78   0
  -2 -13   2  233.85    9.23   0
  -1 -13   2    8.68    4.07   0
   0 -13   2   10.01    3.78   0
   1 -13   2   -2.89    3.84   0
   2 -13   2  105.25    7.02   0
   3 -13   2  136.75    8.52   0
   4 -13   2  173.96    9.69   0
   5 -13   2  128.07    8.43   0
   6 -13   2   11.41    4.37   0
   7 -13   2    7.33    4.58   0
  -7 -12   2    7.83    4.37   0
  -6 -12   2   78.11    6.90   0
  -5 -12   2  257.03   10.08   0
  -4 -12   2   61.79    5.90   0
  -3 -12   2   58.35    5.37   0
  -2 -12   2   -0.87    3.28   0
  -1 -12   2   27.95    4.41   0
   0 -12   2   15.62    3.86   0
   1 -12   2  329.39   11.06   0
   2 -12   2  241.27    9.50   0
   3 -12   2   16.91    4.41   0
   4 -12   2   53.73    5.63   0
   5 -12   2   -0.79    3.99   0
   6 -12   2   35.41    5.17   0
   7 -12   2  225.47   10.40   0
   8 -12   2  126.41    8.77   0
  -8 -11   2   99.50    7.91   0
  -7 -11   2  263.70   10.48   0
  -6 -11   2  225.16    9.57   0
  -5 -11   2   44.64    5.22   0
  -4 -11   2   78.61    6.12   0
  -3 -11   2   80.20    5.87   0
  -2 -11   2  247.25    8.53   0
  -1 -11   2  162.62    7.13   0
   0 -11   2  215.64    7.99   0
   1 -11   2   58.89    5.56   0
   2 -11   2  100.22    6.34   0
   3 -11   2   97.49    6.16   0
   4 -11   2   35.31    4.97   0
   5 -11   2  205.06    8.51   0
   6 -11   2  638.80   15.07   0
   7 -11   2  508.72   13.97   0
   8 -11   2   88.68    7.61   0
   9 -11   2   -0.77    4.38   0
  -9 -10   2  155.27    9.47   0
  -8 -10   2  116.44    7.68   0
  -7 -10   2  106.69    6.99   0
  -6 -10   2   55.18    5.40   0
  -5 -10   2   21.56    4.23   0
  -4 -10   2   69.42    5.27   0
  -3 -10   2  261.65    8.47   0
  -2 -10   2  804.47   13.80   0
  -1 -10   2  349.89    9.09   0
   0 -10   2  158.99    6.45   0
   1 -10   2  592.64   12.32   0
   2 -10   2  330.66    9.66   0
   3 -10   2  517.03   11.88   0
   4 -10   2  310.22    9.37   0
   5 -10   2 1091.02   17.93   0
   6 -10   2  245.44    9.22   0
   7 -10   2  101.06    7.05   0
   8 -10   2    6.67    4.04   0
   9 -10   2   68.18    6.62   0
  -9  -9   2    6.67    3.86   0
  -8  -9   2    8.66    3.89   0
  -7  -9   2  133.09    7.10   0
  -6  -9   2  405.56   11.19   0
  -5  -9   2  207.48    7.95   0
  -4  -9   2  181.30    7.21   0
  -3  -9   2  593.94   11.61   0
  -2  -9   2 3094.11   25.06   0
  -1  -9   2 1148.63   15.04   0
   0  -9   2  489.53    9.86   0
   1  -9   2  292.00    8.40   0
   2  -9   2 3571.14   28.14   0
   3  -9   2  708.12   12.69   0
   4  -9   2  164.31    6.85   0
   5  -9   2   60.04    5.26   0
   6  -9   2  166.73    7.50   0
   7  -9   2  107.83    6.62   0
   8  -9   2  408.23   12.52   0
   9  -9   2   78.93    6.78   0
  10  -9   2   82.02    7.37   0
 -10  -8   2   76.96    6.97   0
  -9  -8   2   72.28    6.98   0
  -8  -8   2  347.28   11.38   0
  -7  -8   2  428.20   11.60   0
  -6  -8   2   11.23    3.42   0
  -5  -8   2  369.40    9.66   0
  -4  -8   2   38.22    3.95   0
  -3  -8   2  103.06    5.32   0
  -2  -8   2 1409.59   15.92   0
  -1  -8   2 6202.81   32.83   0
   0  -8   2  814.59   11.68   0
   1  -8   2  849.21   12.84   0
   2  -8   2  173.69    6.20   0
   3  -8   2  843.37   12.82   0
   4  -8   2   81.89    4.89   0
   5  -8   2  682.95   12.78   0
   6  -8   2  359.41   10.20   0
   7  -8   2  406.33   11.74   0
   8  -8   2  951.70   17.88   0
   9  -8   2   20.51    4.51   0
  10  -8   2  133.28    8.32   0
 -10  -7   2  192.45    9.39   0
  -9  -7   2  523.84   14.34   0
  -8  -7   2  294.10   10.24   0
  -7  -7   2  104.96    6.07   0
  -6  -7   2  196.52    7.54   0
  -5  -7   2  869.48   13.94   0
  -4  -7   2 2016.81   19.95   0
  -3  -7   2  393.37    8.51   0
  -2  -7   2 6005.39   31.96   0
  -1  -7   2  513.26    8.95   0
   0  -7   2  382.86    7.78   0
   1  -7   2   30.89    3.24   0
   2  -7   2  113.34    4.75   0
   3  -7   2  428.61    8.70   0
   4  -7   2 1222.87   15.12   0
   5  -7   2 1507.23   17.76   0
   6  -7   2  444.54   10.40   0
   7  -7   2 1664.73   21.19   0
   8  -7   2   81.92    6.25   0
   9  -7   2  462.96   13.13   0
  10  -7   2   50.60    6.37   0
  11  -7   2  664.29   17.81   0
 -11  -6   2  183.70   10.33   0
 -10  -6   2 1370.16   22.88   0
  -9  -6   2  681.75   15.52   0
  -8  -6   2  139.60    7.12   0
  -7  -6   2  107.44    6.30   0
  -6  -6   2  510.82   11.06   0
  -5  -6   2 4751.85   30.63   0
  -4  -6   2  335.59    7.99   0
  -3  -6   2   21.20    3.02   0
  -2  -6   2   28.65    2.94   0
  -1  -6   2   97.29    4.17   0
   0  -6   2  157.81    5.28   0
   1  -6   2 1037.82   11.33   0
   2  -6   2  120.92    4.65   0
   3  -6   2 2050.28   17.31   0
   4  -6   2 4704.85   28.11   0
   5  -6   2  429.83    9.36   0
   6  -6   2  299.29    8.43   0
   7  -6   2   25.85    3.78   0
   8  -6   2 1410.62   20.70   0
   9  -6   2  331.66   11.08   0
  10  -6   2   40.75    5.31   0
  11  -6   2   52.79    6.19   0
 -11  -5   2  118.23    7.85   0
 -10  -5   2   42.87    5.52   0
  -9  -5   2  802.06   16.48   0
  -8  -5   2  912.80   16.23   0
  -7  -5   2  328.85    9.29   0
  -6  -5   2 1874.42   19.84   0
  -5  -5   2   16.92    3.06   0
  -4  -5   2   64.28    3.88   0
  -3  -5   2    7.53    2.65   0
  -2  -5   2 1018.28   11.33   0
  -1  -5   2  143.33    4.67   0
   0  -5   2  894.93   10.19   0
   1  -5   2 3640.35   19.77   0
   2  -5   2   19.13    2.62   0
   3  -5   2   39.82    3.26   0
   4  -5   2   54.15    3.76   0
   5  -5   2  986.11   13.25   0
   6  -5   2  443.48    9.91   0
   7  -5   2  137.59    6.45   0
   8  -5   2  199.07    7.86   0
   9  -5   2   29.26    4.58   0
  10  -5   2   48.15    5.57   0
  11  -5   2   20.18    5.04   0
 -11  -4   2   50.16    5.87   0
 -10  -4   2  459.60   12.94   0
  -9  -4   2 1674.52   22.75   0
  -8  -4   2   19.56    3.94   0
  -7  -4   2   29.06    3.91   0
  -6  -4   2   46.60    4.10   0
  -5  -4   2   46.62    3.80   0
  -4  -4   2  115.89    4.73   0
  -3  -4   2   82.07    3.77   0
  -2  -4   2  780.96    9.21   0
  -1  -4   2 2235.00   14.93   0
   0  -4   2 2397.77   15.08   0
   1  -4   2  524.08    6.98   0
   2  -4   2  142.75    4.30   0
   3  -4   2  342.74    6.56   0
   4  -4   2  703.66    9.97   0
   5  -4   2  426.28    8.57   0
   6  -4   2   92.61    4.82   0
   7  -4   2    7.29    3.26   0
   8  -4   2   -1.98    3.05   0
   9  -4   2   24.11    4.21   0
  10  -4   2  210.65    9.50   0
  11  -4   2   47.20    5.44   0
 -12  -3   2  519.62   16.07   0
 -11  -3   2  114.32    7.52   0
 -10  -3   2  129.84    7.47   0
  -9  -3   2  135.65    7.12   0
  -8  -3   2   54.60    4.96   0
  -7  -3   2    2.33    2.88   0
  -6  -3   2   13.62    2.94   0
  -5  -3   2  265.33    6.86   0
  -4  -3   2 2219.33   17.29   0
  -3  -3   2  664.47    8.57   0
  -2  -3   2    6.82    2.58   0
  -1  -3   2  192.92    4.56   0
   0  -3   2  149.12    4.20   0
   1  -3   2  262.37    4.84   0
   2  -3   2  575.40    7.23   0
   3  -3   2  423.72    6.94   0
   4  -3   2   94.83    4.07   0
   5  -3   2  166.58    5.45   0
   6  -3   2  126.21    5.59   0
   7  -3   2  177.37    6.84   0
   8  -3   2  119.34    6.19   0
   9  -3   2  288.02    9.71   0
  10  -3   2   41.24    5.05   0
  11  -3   2   39.16    5.20   0
 -12  -2   2   65.79    6.54   0
 -11  -2   2   13.06    4.38   0
 -10  -2   2   74.72    6.34   0
  -9  -2   2   19.70    3.89   0
  -8  -2   2  147.23    6.50   0
  -7  -2   2  376.89    9.03   0
  -6  -2   2  719.90   11.50   0
  -5  -2   2  222.94    6.08   0
  -4  -2   2  825.33   10.02   0
  -3  -2   2  422.94    6.76   0
  -2  -2   2   17.43    2.92   0
  -1  -2   2  305.53    4.71   0
   0  -2   2   31.30    2.76   0
   1  -2   2  558.73    6.14   0
   2  -2   2  476.21    6.34   0
   3  -2   2   73.16    3.36   0
   4  -2   2  100.35    4.16   0
   5  -2   2  320.65    7.25   0
   6  -2   2  227.69    6.88   0
   7  -2   2  109.22    5.42   0
   8  -2   2  200.03    7.83   0
   9  -2   2   24.92    4.05   0
  10  -2   2   34.15    4.83   0
  11  -2   2   39.78    5.18   0
 -12  -1   2   -7.71    3.62   0
 -11  -1   2   84.49    6.90   0
 -10  -1   2   11.02    4.46   0
  -9  -1   2  199.60    7.99   0
  -8  -1   2  682.50   13.02   0
  -7  -1   2   35.55    3.71   0
  -6  -1   2   23.25    3.10   0
  -5  -1   2   45.98    3.60   0
  -4  -1   2   12.11    2.73   0
  -3  -1   2  224.41    5.00   0
  -2  -1   2  442.59    5.91   0
  -1  -1   2  156.28    3.41   0
   0  -1   2  205.76    3.74   0
   1  -1   2  153.90    3.51   0
   2  -1   2  293.79    5.15   0
   3  -1   2  229.83    5.15   0
   4  -1   2  521.86    8.20   0
   5  -1   2   84.04    4.18   0
   6  -1   2   95.86    4.79   0
   7  -1   2  271.90    8.07   0
   8  -1   2    8.59    3.15   0
   9  -1   2  107.04    6.55   0
  10  -1   2  116.03    7.35   0
  11  -1   2  162.03    9.04   0
 -12   0   2   75.07    6.77   0
 -11   0   2  181.60    8.56   0
 -10   0   2  248.66    9.34   0
  -9   0   2   26.13    3.93   0
  -8   0   2   39.03    4.22   0
  -7   0   2   60.64    4.24   0
  -6   0   2  253.47    7.02   0
  -5   0   2  371.82    7.41   0
  -4   0   2  566.72    8.25   0
  -3   0   2  599.65    7.56   0
  -2   0   2    3.85    2.72   0
  -1   0   2    1.25    2.03   0
   0   0   2  150.62    3.35   0
   1   0   2  731.35    6.64   0
   2   0   2   10.22    2.42   0
   3   0   2  407.73    6.58   0
   4   0   2 1238.88   12.36   0
   5   0   2    3.28    2.64   0
   6   0   2  117.93    5.17   0
   7   0   2   32.74    3.76   0
   8   0   2  165.14    7.11   0
   9   0   2  950.83   17.17   0
  10   0   2   68.70    6.30   0
  11   0   2   67.06    6.74   0
 -12   1   2    4.02    5.06   0
 -11   1   2   56.48    5.58   0
 -10   1   2   71.77    6.11   0
  -9   1   2    5.12    3.31   0
  -8   1   2   37.93    3.97   0
  -7   1   2  364.42    8.86   0
  -6   1   2  466.90    9.15   0
  -5   1   2  896.65   11.50   0
  -4   1   2  845.08   10.15   0
  -3   1   2  613.34    7.73   0
  -2   1   2  642.81    6.95   0
  -1   1   2   36.65    2.71   0
   0   1   2  240.07    4.33   0
   1   1   2  925.86    7.98   0
   2   1   2  107.33    3.75   0
   3   1   2    3.67    2.18   0
   4   1   2  279.61    6.42   0
   5   1   2  235.10    6.46   0
   6   1   2 2643.63   22.69   0
   7   1   2  368.60    9.47   0
   8   1   2  640.94   13.27   0
   9   1   2  375.60   11.29   0
  10   1   2    3.67    3.98   0
  11   1   2    9.81    4.19   0
 -12   2   2   53.42    6.18   0
 -11   2   2    6.79    3.87   0
 -10   2   2  141.53    7.37   0
  -9   2   2  507.86   12.37   0
  -8   2   2 1095.65   16.36   0
  -7   2   2  492.29   10.23   0
  -6   2   2   12.58    2.96   0
  -5   2   2  189.10    5.75   0
  -4   2   2  421.43    7.49   0
  -3   2   2   21.74    2.91   0
  -2   2   2  544.73    6.91   0
  -1   2   2  227.30    4.72   0
   0   2   2 1291.88   10.09   0
   1   2   2 2766.55   15.14   0
   2   2   2  720.66    8.44   0
   3   2   2 1511.46   13.40   0
   4   2   2  673.17    9.79   0
   5   2   2 4465.02   27.52   0
   6   2   2 1098.82   14.90   0
   7   2   2  113.05    5.75   0
   8   2   2  105.63    5.95   0
   9   2   2  256.23    9.61   0
  10   2   2   87.96    7.30   0
  11   2   2  299.95   11.81   0
 -12   3   2  310.03   11.95   0
 -11   3   2  416.83   12.77   0
 -10   3   2  309.50   10.47   0
  -9   3   2  549.21   12.60   0
  -8   3   2   56.96    4.99   0
  -7   3   2  193.67    6.95   0
  -6   3   2   30.81    3.49   0
  -5   3   2  598.18    9.98   0
  -4   3   2  546.53    8.82   0
  -3   3   2 1316.21   12.28   0
  -2   3   2 2030.27   14.18   0
  -1   3   2  364.66    6.26   0
   0   3   2  161.05    4.66   0
   1   3   2 1139.53   10.67   0
   2   3   2 1348.56   12.25   0
   3   3   2  216.19    5.55   0
   4   3   2  146.67    5.29   0
   5   3   2 1156.26   14.58   0
   6   3   2  813.10   13.29   0
   7   3   2  465.64   11.03   0
   8   3   2  415.43   11.28   0
   9   3   2  101.19    6.66   0
  10   3   2  347.92   11.97   0
  11   3   2  413.87   14.32   0
 -12   4   2  676.06   17.08   0
 -11   4   2   34.07    4.84   0
 -10   4   2   21.37    4.48   0
  -9   4   2    9.83    3.55   0
  -8   4   2  540.52   11.97   0
  -7   4   2  214.84    7.43   0
  -6   4   2  592.74   11.07   0
  -5   4   2 1330.07   15.20   0
  -4   4   2  147.74    5.19   0
  -3   4   2 1864.76   15.71   0
  -2   4   2 1822.86   14.66   0
  -1   4   2 3143.81   19.06   0
   0   4   2 1216.25   12.07   0
   1   4   2   38.36    3.38   0
   2   4   2  512.52    8.33   0
   3   4   2  506.57    8.82   0
   4   4   2  115.73    4.89   0
   5   4   2  667.17   11.60   0
   6   4   2   81.01    5.15   0
   7   4   2 1049.51   16.99   0
   8   4   2  810.83   15.94   0
   9   4   2   20.04    4.10   0
  10   4   2  508.68   14.65   0
 -12   5   2   -4.00    3.88   0
 -11   5   2  338.96   11.58   0
 -10   5   2   99.99    6.81   0
  -9   5   2  382.73   11.18   0
  -8   5   2  389.87   10.49   0
  -7   5   2 1646.22   19.87   0
  -6   5   2 1195.35   16.00   0
  -5   5   2  700.24   11.84   0
  -4   5   2   21.37    3.03   0
  -3   5   2 4174.13   25.12   0
  -2   5   2 9999.00   40.62   0
  -1   5   2  121.97    4.88   0
   0   5   2 1522.32   14.59   0
   1   5   2   55.72    3.85   0
   2   5   2   48.61    3.85   0
   3   5   2    8.35    2.71   0
   4   5   2  879.62   12.88   0
   5   5   2  591.26   11.43   0
   6   5   2  376.72    9.86   0
   7   5   2 1731.19   22.02   0
   8   5   2    7.92    3.76   0
   9   5   2    0.04    4.00   0
  10   5   2  132.73    8.30   0
 -12   6   2  189.07   10.02   0
 -11   6   2  206.66    9.83   0
 -10   6   2 1213.56   20.87   0
  -9   6   2  433.81   12.32   0
  -8   6   2   20.33    3.77   0
  -7   6   2   63.49    5.40   0
  -6   6   2 2046.54   21.81   0
  -5   6   2 3287.55   26.20   0
  -4   6   2   32.20    3.44   0
  -3   6   2 4588.50   28.14   0
  -2   6   2  401.73    8.35   0
  -1   6   2  215.93    6.37   0
   0   6   2  131.48    5.13   0
   1   6   2   95.83    4.57   0
   2   6   2   72.33    4.39   0
   3   6   2 1709.46   17.94   0
   4   6   2 1051.19   14.75   0
   5   6   2   25.31    3.73   0
   6   6   2  674.62   13.52   0
   7   6   2   65.95    5.75   0
   8   6   2  613.26   14.89   0
   9   6   2  128.55    7.90   0
 -11   7   2  448.54   14.20   0
 -10   7   2  118.75    7.84   0
  -9   7   2  619.85   14.87   0
  -8   7   2  489.43   12.55   0
  -7   7   2   27.05    4.13   0
  -6   7   2  655.48   13.13   0
  -5   7   2  151.37    6.55   0
  -4   7   2  199.12    6.95   0
  -3   7   2   -0.90    2.88   0
  -2   7   2  163.72    5.97   0
  -1   7   2   48.07    4.26   0
   0   7   2 1510.26   16.94   0
   1   7   2  546.52   10.27   0
   2   7   2  127.46    5.55   0
   3   7   2 1146.31   15.44   0
   4   7   2    8.08    3.17   0
   5   7   2  280.96    8.86   0
   6   7   2  296.68    9.57   0
   7   7   2  209.36    8.77   0
   8   7   2  175.73    8.88   0
   9   7   2   76.84    6.84   0
 -11   8   2    9.47    4.39   0
 -10   8   2  500.61   14.52   0
  -9   8   2  678.32   15.91   0
  -8   8   2   37.64    5.06   0
  -7   8   2  214.82    8.56   0
  -6   8   2  146.06    6.85   0
  -5   8   2   76.66    5.32   0
  -4   8   2   31.69    3.84   0
  -3   8   2   11.06    3.24   0
  -2   8   2  215.28    7.40   0
  -1   8   2  678.10   12.37   0
   0   8   2  605.09   11.76   0
   1   8   2  213.28    7.12   0
   2   8   2    4.55    2.86   0
   3   8   2  498.84   11.01   0
   4   8   2  356.13    9.87   0
   5   8   2  437.03   11.39   0
   6   8   2  118.30    6.64   0
   7   8   2    2.63    3.46   0
   8   8   2   -5.92    3.87   0
 -10   9   2  316.47   12.31   0
  -9   9   2  256.69   10.68   0
  -8   9   2   -1.99    3.78   0
  -7   9   2   11.14    3.86   0
  -6   9   2   83.01    6.27   0
  -5   9   2  401.59   10.95   0
  -4   9   2  570.73   12.56   0
  -3   9   2   76.67    5.15   0
  -2   9   2  383.78   10.14   0
  -1   9   2   98.63    5.87   0
   0   9   2  190.78    7.23   0
   1   9   2  210.58    7.59   0
   2   9   2  203.31    7.67   0
   3   9   2   78.78    5.37   0
   4   9   2  162.75    7.33   0
   5   9   2   26.84    4.29   0
   6   9   2   26.74    4.58   0
   7   9   2    1.71    3.84   0
   8   9   2   93.22    7.90   0
 -10  10   2   75.57    7.23   0
  -9  10   2   13.71    5.24   0
  -8  10   2   69.42    6.33   0
  -7  10   2  263.44   10.44   0
  -6  10   2  182.81    8.55   0
  -5  10   2  152.56    7.56   0
  -4  10   2  136.85    7.17   0
  -3  10   2   62.25    5.50   0
  -2  10   2   80.56    5.87   0
  -1  10   2   50.65    5.04   0
   0  10   2  215.33    8.39   0
   1  10   2  355.71   10.06   0
   2  10   2   53.31    4.90   0
   3  10   2   23.52    3.87   0
   4  10   2   61.42    5.43   0
   5  10   2   64.37    5.86   0
   6  10   2   19.37    4.39   0
   7  10   2  147.46    8.39   0
  -9  11   2  139.95    9.02   0
  -8  11   2   51.52    5.82   0
  -7  11   2   74.77    6.96   0
  -6  11   2  176.83    8.88   0
  -5  11   2   28.39    4.52   0
  -4  11   2  -12.34    3.44   0
  -3  11   2  125.21    7.55   0
  -2  11   2  307.97   10.26   0
  -1  11   2  485.55   12.55   0
   0  11   2   73.94    6.12   0
   1  11   2    4.85    3.62   0
   2  11   2   16.46    3.72   0
   3  11   2   37.10    4.64   0
   4  11   2  267.32   10.04   0
   5  11   2  174.60    8.59   0
   6  11   2   32.46    4.77   0
  -8  12   2   82.46    7.15   0
  -7  12   2   45.87    5.92   0
  -6  12   2   36.51    5.21   0
  -5  12   2   57.10    5.82   0
  -4  12   2  188.02    9.42   0
  -3  12   2  161.40    8.40   0
  -2  12   2   61.17    6.15   0
  -1  12   2   64.77    6.32   0
   0  12   2    9.59    3.47   0
   1  12   2  110.31    7.06   0
   2  12   2  240.44    9.68   0
   3  12   2  147.03    8.24   0
   4  12   2  205.85    9.71   0
   5  12   2   33.24    5.39   0
  -7  13   2   23.00    5.33   0
  -6  13   2  193.92   10.36   0
  -5  13   2  295.12   12.03   0
  -4  13   2   43.25    5.79   0
  -3  13   2   26.21    4.85   0
  -2  13   2    6.31    4.25   0
  -1  13   2  255.16   10.63   0
   0  13   2  291.13   11.05   0
   1  13   2  284.44   10.97   0
   2  13   2   75.37    6.70   0
   3  13   2   26.51    4.82   0
   4  13   2  204.14    9.83   0
  -6  14   2  121.60    9.36   0
  -5  14   2    1.68    4.11   0
  -4  14   2  255.50   11.55   0
  -3  14   2   57.39    6.68   0
  -2  14   2  113.94    8.43   0
  -1  14   2  164.32    9.41   0
   0  14   2  231.37   10.48   0
   1  14   2  259.84   11.13   0
   2  14   2   11.35    4.49   0
  -3  15   2  254.88   11.77   0
  -2  15   2  157.76    9.89   0
  -1  15   2   54.37    6.94   0
   0 -16   3  130.12    8.14   0
   1 -16   3 1040.19   22.14   0
  -3 -15   3  212.98   10.50   0
  -2 -15   3  659.65   16.51   0
  -1 -15   3  172.77    8.75   0
   0 -15   3  384.28   12.50   0
   1 -15   3  120.33    8.40   0
   2 -15   3   77.23    7.35   0
   3 -15   3   11.62    4.33   0
   4 -15   3  168.40    9.73   0
   5 -15   3   13.35    5.60   0
  -5 -14   3  121.46    8.49   0
  -4 -14   3  191.79    9.20   0
  -3 -14   3  945.76   19.14   0
  -2 -14   3   76.85    6.80   0
  -1 -14   3  152.37    8.61   0
   0 -14   3  110.52    7.26   0
   1 -14   3   86.52    6.99   0
   2 -14   3   37.55    5.57   0
   3 -14   3  285.48   11.36   0
   4 -14   3  339.62   12.60   0
   5 -14   3  102.78    8.29   0
   6 -14   3  112.48    8.71   0
  -6 -13   3  724.65   17.83   0
  -5 -13   3   51.74    5.75   0
  -4 -13   3   28.14    4.68   0
  -3 -13   3  238.79    9.76   0
  -2 -13   3   21.36    4.57   0
  -1 -13   3   34.37    4.84   0
   0 -13   3   99.61    6.28   0
   1 -13   3   93.50    7.19   0
   2 -13   3  481.51   13.72   0
   3 -13   3  335.14   11.42   0
   4 -13   3   32.12    5.00   0
   5 -13   3    6.68    4.00   0
   6 -13   3  120.70    8.26   0
   7 -13   3   79.62    7.48   0
  -7 -12   3   55.16    6.06   0
  -6 -12   3  240.60   10.32   0
  -5 -12   3   42.24    5.35   0
  -4 -12   3    7.60    3.57   0
  -3 -12   3   10.70    3.89   0
  -2 -12   3  107.23    6.60   0
  -1 -12   3  336.17   10.38   0
   0 -12   3  164.01    7.41   0
   1 -12   3  102.99    6.32   0
   2 -12   3   85.10    6.43   0
   3 -12   3   25.73    4.54   0
   4 -12   3   86.81    6.75   0
   5 -12   3  154.64    8.42   0
   6 -12   3  106.99    7.04   0
   7 -12   3   61.62    6.05   0
   8 -12   3   12.62    4.71   0
  -8 -11   3   69.74    6.62   0
  -7 -11   3  154.54    8.42   0
  -6 -11   3   10.10    3.76   0
  -5 -11   3  138.63    7.55   0
  -4 -11   3   65.61    5.66   0
  -3 -11   3   96.18    6.16   0
  -2 -11   3   72.87    5.55   0
  -1 -11   3   19.31    3.79   0
   0 -11   3   34.75    4.19   0
   1 -11   3   12.93    3.39   0
   2 -11   3   45.24    4.55   0
   3 -11   3  136.48    6.68   0
   4 -11   3  244.34    9.08   0
   5 -11   3   26.35    4.36   0
   6 -11   3    6.11    4.64   0
   7 -11   3   14.19    4.47   0
   8 -11   3   71.07    6.63   0
   9 -11   3   82.43    7.67   0
  -9 -10   3   16.19    4.54   0
  -8 -10   3   25.34    5.01   0
  -7 -10   3   -0.70    3.90   0
  -6 -10   3   34.22    4.70   0
  -5 -10   3  145.28    7.28   0
  -4 -10   3  137.37    6.72   0
  -3 -10   3  202.62    7.61   0
  -2 -10   3   50.55    4.69   0
  -1 -10   3    1.72    3.31   0
   0 -10   3  391.99    9.90   0
   1 -10   3  333.41    8.85   0
   2 -10   3   99.37    5.67   0
   3 -10   3   98.95    5.66   0
   4 -10   3   65.89    5.24   0
   5 -10   3    7.62    3.31   0
   6 -10   3    0.17    3.40   0
   7 -10   3  211.32    9.04   0
   8 -10   3  141.55    8.52   0
   9 -10   3   19.38    4.65   0
  -9  -9   3   15.82    4.58   0
  -8  -9   3   56.57    5.76   0
  -7  -9   3  344.01   10.93   0
  -6  -9   3   20.76    3.67   0
  -5  -9   3  105.30    5.93   0
  -4  -9   3  267.87    8.45   0
  -3  -9   3   83.76    5.25   0
  -2  -9   3  258.52    7.88   0
  -1  -9   3  509.05   10.57   0
   0  -9   3  378.89    9.38   0
   1  -9   3  368.44    8.86   0
   2  -9   3  256.82    7.57   0
   3  -9   3   -0.87    2.89   0
   4  -9   3  393.70    9.77   0
   5  -9   3  153.77    6.72   0
   6  -9   3   51.86    5.21   0
   7  -9   3  386.23   11.37   0
   8  -9   3   83.02    6.70   0
   9  -9   3   10.04    4.18   0
  10  -9   3  230.41   10.59   0
 -10  -8   3  149.66    8.75   0
  -9  -8   3   33.40    5.03   0
  -8  -8   3  137.66    7.74   0
  -7  -8   3   95.09    6.27   0
  -6  -8   3    1.87    3.31   0
  -5  -8   3    6.18    3.37   0
  -4  -8   3  334.36    8.88   0
  -3  -8   3  344.66    8.69   0
  -2  -8   3 1352.28   16.22   0
  -1  -8   3  273.90    7.60   0
   0  -8   3   15.77    3.19   0
   1  -8   3   29.19    3.40   0
   2  -8   3  371.53    8.35   0
   3  -8   3  183.11    6.28   0
   4  -8   3  620.60   11.56   0
   5  -8   3 1294.99   17.39   0
   6  -8   3   71.79    5.67   0
   7  -8   3  734.29   15.01   0
   8  -8   3    6.79    3.46   0
   9  -8   3   52.24    5.60   0
  10  -8   3   53.39    6.00   0
 -10  -7   3  377.55   13.47   0
  -9  -7   3  189.85    9.08   0
  -8  -7   3   -1.78    3.98   0
  -7  -7   3   40.54    4.61   0
  -6  -7   3  228.92    8.13   0
  -5  -7   3 1302.39   17.14   0
  -4  -7   3   42.82    4.11   0
  -3  -7   3  253.94    7.20   0
  -2  -7   3   99.31    4.86   0
  -1  -7   3  145.27    5.71   0
   0  -7   3   39.67    3.81   0
   1  -7   3  149.14    5.34   0
   2  -7   3  592.42    9.72   0
   3  -7   3 1088.35   13.62   0
   4  -7   3 3336.70   25.06   0
   5  -7   3   60.67    4.69   0
   6  -7   3    4.78    3.39   0
   7  -7   3   25.69    4.29   0
   8  -7   3 1725.55   23.27   0
   9  -7   3  345.99   11.53   0
  10  -7   3  227.52   10.32   0
 -11  -6   3  369.14   13.39   0
 -10  -6   3  154.57    8.40   0
  -9  -6   3  604.53   14.43   0
  -8  -6   3  533.95   12.74   0
  -7  -6   3  173.59    7.36   0
  -6  -6   3 1116.98   16.18   0
  -5  -6   3   55.87    4.62   0
  -4  -6   3  165.80    5.86   0
  -3  -6   3   58.83    4.05   0
  -2  -6   3  296.62    7.00   0
  -1  -6   3  443.57    8.35   0
   0  -6   3 1398.26   14.34   0
   1  -6   3  160.46    5.10   0
   2  -6   3   12.15    2.57   0
   3  -6   3 1030.28   12.56   0
   4  -6   3  148.62    5.75   0
   5  -6   3 4874.61   30.99   0
   6  -6   3  529.53   11.19   0
   7  -6   3 1365.91   19.00   0
   8  -6   3  447.38   11.99   0
   9  -6   3   -0.16    3.63   0
  10  -6   3   45.09    5.56   0
  11  -6   3   72.02    7.08   0
 -11  -5   3   13.56    4.47   0
 -10  -5   3  774.16   17.23   0
  -9  -5   3 1386.35   21.15   0
  -8  -5   3   42.98    4.59   0
  -7  -5   3   72.89    5.06   0
  -6  -5   3  146.38    6.14   0
  -5  -5   3  579.33   10.48   0
  -4  -5   3  173.37    5.91   0
  -3  -5   3 3310.25   21.83   0
  -2  -5   3  563.45    8.88   0
  -1  -5   3  787.46    9.97   0
   0  -5   3  130.86    4.77   0
   1  -5   3  285.49    6.20   0
   2  -5   3   22.26    2.70   0
   3  -5   3 1268.81   13.12   0
   4  -5   3 5058.61   28.75   0
   5  -5   3  825.95   12.37   0
   6  -5   3  378.10    9.45   0
   7  -5   3    4.20    3.14   0
   8  -5   3   57.74    5.29   0
   9  -5   3   36.54    4.62   0
  10  -5   3  392.33   12.67   0
  11  -5   3  358.86   12.94   0
 -12  -4   3  560.10   16.41   0
 -11  -4   3  121.08    7.81   0
 -10  -4   3  485.40   13.23   0
  -9  -4   3  166.07    7.81   0
  -8  -4   3   27.34    3.95   0
  -7  -4   3   34.64    3.98   0
  -6  -4   3  210.90    6.92   0
  -5  -4   3  453.38    8.95   0
  -4  -4   3 8420.10   36.73   0
  -3  -4   3 1840.35   15.54   0
  -2  -4   3  639.68    8.80   0
  -1  -4   3 4934.07   23.39   0
   0  -4   3 3389.88   19.13   0
   1  -4   3 5087.02   23.62   0
   2  -4   3  192.67    5.00   0
   3  -4   3 1657.78   14.50   0
   4  -4   3  317.31    7.12   0
   5  -4   3   14.77    2.86   0
   6  -4   3  192.74    6.81   0
   7  -4   3  144.23    6.51   0
   8  -4   3  157.53    7.16   0
   9  -4   3  627.15   14.81   0
  10  -4   3  692.27   16.45   0
  11  -4   3   82.01    7.22   0
 -12  -3   3   21.10    4.91   0
 -11  -3   3   95.08    7.25   0
 -10  -3   3   -1.84    3.93   0
  -9  -3   3   46.14    4.56   0
  -8  -3   3  263.36    8.59   0
  -7  -3   3 3097.28   26.13   0
  -6  -3   3  433.53    9.16   0
  -5  -3   3 1104.39   13.47   0
  -4  -3   3 5635.46   29.68   0
  -3  -3   3 3059.21   18.69   0
  -2  -3   3 3244.08   18.35   0
  -1  -3   3  135.04    4.19   0
   0  -3   3 4057.55   19.74   0
   1  -3   3 1770.90   12.62   0
   2  -3   3  264.01    5.40   0
   3  -3   3    9.30    2.32   0
   4  -3   3  151.44    5.04   0
   5  -3   3   36.82    3.49   0
   6  -3   3 1235.65   15.70   0
   7  -3   3  471.88   10.69   0
   8  -3   3  186.50    7.58   0
   9  -3   3  336.46   10.80   0
  10  -3   3    3.45    3.66   0
  11  -3   3   89.55    7.51   0
 -12  -2   3   -3.43    3.90   0
 -11  -2   3   67.24    6.69   0
 -10  -2   3  835.68   16.65   0
  -9  -2   3  185.50    7.76   0
  -8  -2   3  745.57   13.57   0
  -7  -2   3 1394.70   16.95   0
  -6  -2   3  188.61    6.33   0
  -5  -2   3   45.23    3.74   0
  -4  -2   3  920.41   10.83   0
  -3  -2   3 3709.51   20.16   0
  -2  -2   3  768.55    8.28   0
  -1  -2   3  183.27    4.39   0
   0  -2   3   17.04    2.80   0
   1  -2   3    6.06    2.56   0
   2  -2   3   -0.53    2.51   0
   3  -2   3   41.55    3.30   0
   4  -2   3  117.47    4.47   0
   5  -2   3  594.70    9.97   0
   6  -2   3  768.39   12.39   0
   7  -2   3   21.97    3.54   0
   8  -2   3   43.13    4.41   0
   9  -2   3  204.00    8.77   0
  10  -2   3  145.85    7.96   0
  11  -2   3  123.32    8.13   0
 -12  -1   3  284.21   11.55   0
 -11  -1   3  632.25   15.29   0
 -10  -1   3  314.14   10.36   0
  -9  -1   3  329.49    9.74   0
  -8  -1   3  398.74   10.13   0
  -7  -1   3  759.66   12.67   0
  -6  -1   3  948.57   12.84   0
  -5  -1   3  153.31    5.36   0
  -4  -1   3  514.70    8.25   0
  -3  -1   3  297.19    5.85   0
  -2  -1   3   20.08    2.75   0
  -1  -1   3    7.47    2.48   0
   0  -1   3  760.31    7.55   0
   1  -1   3  103.02    3.68   0
   2  -1   3  835.90    8.84   0
   3  -1   3   61.05    3.30   0
   4  -1   3  615.16    9.35   0
   5  -1   3  128.55    5.11   0
   6  -1   3  292.91    8.08   0
   7  -1   3  171.99    6.92   0
   8  -1   3  120.49    6.41   0
   9  -1   3  174.00    8.12   0
  10  -1   3  127.47    7.52   0
  11  -1   3   24.27    4.85   0
 -12   0   3  258.38   10.72   0
 -11   0   3  239.08    9.84   0
 -10   0   3    8.11    3.74   0
  -9   0   3   93.24    5.69   0
  -8   0   3   79.48    5.38   0
  -7   0   3  380.64    9.07   0
  -6   0   3  803.68   11.97   0
  -5   0   3   15.87    2.75   0
  -4   0   3   16.89    2.88   0
  -3   0   3  986.06    9.95   0
  -2   0   3   98.32    3.62   0
  -1   0   3  393.59    5.63   0
   0   0   3  267.84    5.01   0
   1   0   3  878.13    8.47   0
   2   0   3   48.46    3.19   0
   3   0   3   50.87    3.25   0
   4   0   3  137.47    4.92   0
   5   0   3   67.74    4.12   0
   6   0   3    8.76    3.10   0
   7   0   3  295.97    8.87   0
   8   0   3   90.09    5.69   0
   9   0   3   41.71    4.95   0
  10   0   3   10.19    3.97   0
  11   0   3  102.33    8.29   0
 -12   1   3    4.28    4.14   0
 -11   1   3    8.01    4.06   0
 -10   1   3   99.72    6.55   0
  -9   1   3  222.21    8.23   0
  -8   1   3  316.14    9.00   0
  -7   1   3   62.05    4.88   0
  -6   1   3   80.90    4.54   0
  -5   1   3   81.56    4.25   0
  -4   1   3  315.52    6.58   0
  -3   1   3  631.34    8.15   0
  -2   1   3   15.85    2.61   0
  -1   1   3  371.12    5.72   0
   0   1   3   73.06    3.59   0
   1   1   3  409.18    6.34   0
   2   1   3   60.74    3.36   0
   3   1   3   25.20    2.66   0
   4   1   3  503.73    8.78   0
   5   1   3  104.68    4.94   0
   6   1   3  422.91    9.56   0
   7   1   3   59.38    4.95   0
   8   1   3   83.48    5.73   0
   9   1   3    8.02    3.95   0
  10   1   3  164.59    8.48   0
  11   1   3  260.11   11.17   0
 -12   2   3    7.74    4.42   0
 -11   2   3  380.71   12.33   0
 -10   2   3  127.50    7.21   0
  -9   2   3   49.97    5.10   0
  -8   2   3  198.00    7.23   0
  -7   2   3    6.57    2.73   0
  -6   2   3   80.27    4.60   0
  -5   2   3   10.02    2.72   0
  -4   2   3  674.16    9.54   0
  -3   2   3  742.58    9.25   0
  -2   2   3   30.94    2.88   0
  -1   2   3  209.51    5.16   0
   0   2   3   28.03    3.02   0
   1   2   3  410.51    6.76   0
   2   2   3  586.07    8.38   0
   3   2   3  430.68    7.79   0
   4   2   3  423.06    8.35   0
   5   2   3   31.96    3.46   0
   6   2   3    7.82    3.11   0
   7   2   3  222.81    8.18   0
   8   2   3  148.82    7.25   0
   9   2   3  121.79    7.25   0
  10   2   3  177.05    8.96   0
 -12   3   3   55.46    6.01   0
 -11   3   3   68.26    6.17   0
 -10   3   3   11.51    3.70   0
  -9   3   3    7.65    3.91   0
  -8   3   3   69.66    5.34   0
  -7   3   3  421.62    9.98   0
  -6   3   3  160.52    6.07   0
  -5   3   3  226.30    6.51   0
  -4   3   3  257.94    6.45   0
  -3   3   3  180.61    5.41   0
  -2   3   3   91.20    4.09   0
  -1   3   3   87.86    3.94   0
   0   3   3  427.31    7.32   0
   1   3   3 2014.43   15.38   0
   2   3   3  189.89    5.42   0
   3   3   3    6.43    2.33   0
   4   3   3   47.60    3.89   0
   5   3   3  125.50    5.55   0
   6   3   3  388.69    9.72   0
   7   3   3  277.51    8.97   0
   8   3   3  111.30    6.81   0
   9   3   3  104.59    6.76   0
  10   3   3  262.77   10.92   0
 -12   4   3   43.48    5.60   0
 -11   4   3  109.97    7.64   0
 -10   4   3  112.57    7.11   0
  -9   4   3    6.23    3.66   0
  -8   4   3  175.32    7.16   0
  -7   4   3  591.87   11.86   0
  -6   4   3   83.33    4.97   0
  -5   4   3   21.25    3.36   0
  -4   4   3  696.55   10.63   0
  -3   4   3  900.77   11.35   0
  -2   4   3 4890.12   25.72   0
  -1   4   3  276.62    6.40   0
   0   4   3  727.92   10.06   0
   1   4   3   10.17    2.53   0
   2   4   3  147.07    5.09   0
   3   4   3  113.47    4.81   0
   4   4   3  315.61    8.02   0
   5   4   3  229.79    7.40   0
   6   4   3  631.04   12.59   0
   7   4   3 1491.43   20.59   0
   8   4   3    6.30    3.91   0
   9   4   3    7.58    4.14   0
  10   4   3   38.48    5.72   0
 -12   5   3   65.78    6.30   0
 -11   5   3   75.32    6.77   0
 -10   5   3  450.66   12.84   0
  -9   5   3  166.99    7.80   0
  -8   5   3   54.64    5.05   0
  -7   5   3  504.66   11.42   0
  -6   5   3  879.95   14.06   0
  -5   5   3 1822.61   18.96   0
  -4   5   3  467.79    9.33   0
  -3   5   3 5757.67   30.63   0
  -2   5   3   60.65    3.98   0
  -1   5   3  481.85    8.96   0
   0   5   3    7.57    2.91   0
   1   5   3  134.04    5.15   0
   2   5   3   82.15    4.36   0
   3   5   3 1319.83   15.52   0
   4   5   3 1296.92   16.36   0
   5   5   3  165.32    6.60   0
   6   5   3  797.91   14.83   0
   7   5   3  141.91    7.53   0
   8   5   3  444.73   12.55   0
   9   5   3  145.26    8.29   0
 -12   6   3  230.32   10.50   0
 -11   6   3  113.16    7.77   0
 -10   6   3  176.66    9.15   0
  -9   6   3  158.67    8.12   0
  -8   6   3  306.20    9.73   0
  -7   6   3  250.42    8.81   0
  -6   6   3 1744.65   20.50   0
  -5   6   3   97.14    5.25   0
  -4   6   3   78.70    4.75   0
  -3   6   3   18.20    3.24   0
  -2   6   3  750.62   11.70   0
  -1   6   3  154.29    5.73   0
   0   6   3 1503.35   16.43   0
   1   6   3  229.45    6.80   0
   2   6   3 1831.87   18.52   0
   3   6   3 1549.82   17.81   0
   4   6   3  512.47   10.95   0
   5   6   3  132.76    6.53   0
   6   6   3  147.94    7.01   0
   7   6   3 1796.36   24.13   0
   8   6   3  112.20    7.17   0
   9   6   3  298.19   11.36   0
 -11   7   3   40.11    5.26   0
 -10   7   3  678.34   16.57   0
  -9   7   3  911.12   17.90   0
  -8   7   3   79.80    6.39   0
  -7   7   3   90.18    6.04   0
  -6   7   3   44.27    4.45   0
  -5   7   3  200.11    7.30   0
  -4   7   3   65.73    5.04   0
  -3   7   3 1409.62   17.11   0
  -2   7   3    7.95    3.18   0
  -1   7   3 3120.17   25.17   0
   0   7   3 2441.27   22.29   0
   1   7   3    6.28    2.94   0
   2   7   3  163.90    6.35   0
   3   7   3  383.20    9.80   0
   4   7   3 4487.51   33.74   0
   5   7   3  581.47   12.89   0
   6   7   3  557.33   13.31   0
   7   7   3   76.74    6.60   0
   8   7   3  122.48    7.61   0
   9   7   3    5.39    4.37   0
 -11   8   3  809.73   19.04   0
 -10   8   3 1055.05   21.14   0
  -9   8   3   39.74    5.24   0
  -8   8   3   26.45    4.65   0
  -7   8   3   -6.45    3.67   0
  -6   8   3   21.81    3.94   0
  -5   8   3   55.66    4.96   0
  -4   8   3 1888.37   21.90   0
  -3   8   3  961.11   15.05   0
  -2   8   3 1348.76   17.86   0
  -1   8   3 1498.40   19.06   0
   0   8   3  905.00   14.67   0
   1   8   3 1443.95   18.38   0
   2   8   3  530.54   11.67   0
   3   8   3 2332.51   24.30   0
   4   8   3  293.70    9.42   0
   5   8   3    7.57    3.35   0
   6   8   3   27.55    4.60   0
   7   8   3   39.04    5.26   0
   8   8   3    3.49    4.22   0
 -10   9   3    7.71    4.27   0
  -9   9   3    9.31    3.89   0
  -8   9   3   49.69    5.41   0
  -7   9   3  400.78   12.22   0
  -6   9   3  307.42   10.37   0
  -5   9   3 1518.43   21.07   0
  -4   9   3 1031.02   16.94   0
  -3   9   3  301.26    9.37   0
  -2   9   3   62.50    5.27   0
  -1   9   3  159.07    7.27   0
   0   9   3  757.63   14.25   0
   1   9   3  251.03    8.59   0
   2   9   3   25.92    3.85   0
   3   9   3  265.08    9.05   0
   4   9   3   37.54    4.70   0
   5   9   3  155.08    7.75   0
   6   9   3  164.00    8.25   0
   7   9   3   30.08    4.78   0
 -10  10   3   29.90    5.51   0
  -9  10   3  143.78    8.87   0
  -8  10   3  725.70   17.39   0
  -7  10   3  494.89   13.97   0
  -6  10   3  114.91    7.58   0
  -5  10   3   85.93    6.67   0
  -4  10   3  154.66    7.56   0
  -3  10   3  520.88   12.81   0
  -2  10   3  387.59   11.23   0
  -1  10   3   18.39    4.06   0
   0  10   3  169.34    7.73   0
   1  10   3  422.71   11.47   0
   2  10   3   48.02    4.77   0
   3  10   3   17.44    3.96   0
   4  10   3    8.54    3.94   0
   5  10   3  303.88   10.92   0
   6  10   3  242.56   10.42   0
   7  10   3   57.85    6.23   0
  -9  11   3  580.63   17.09   0
  -8  11   3   87.39    7.81   0
  -7  11   3   61.60    6.27   0
  -6  11   3   29.58    5.22   0
  -5  11   3  368.02   11.83   0
  -4  11   3  293.61   10.34   0
  -3  11   3  105.30    6.81   0
  -2  11   3  181.41    8.42   0
  -1  11   3   22.23    4.21   0
   0  11   3   -2.03    3.50   0
   1  11   3   35.59    4.96   0
   2  11   3   88.21    7.02   0
   3  11   3  193.19    8.85   0
   4  11   3  271.01   10.31   0
   5  11   3   28.31    5.02   0
   6  11   3    0.60    4.18   0
  -8  12   3   47.13    6.18   0
  -7  12   3  188.45    9.67   0
  -6  12   3   16.78    4.72   0
  -5  12   3   27.45    4.81   0
  -4  12   3  333.18   11.60   0
  -3  12   3   20.33    4.41   0
  -2  12   3   37.34    5.41   0
  -1  12   3   25.35    4.22   0
   0  12   3  254.33   10.25   0
   1  12   3  283.13   10.66   0
   2  12   3   72.70    6.50   0
   3  12   3   52.95    5.69   0
   4  12   3    2.02    3.70   0
   5  12   3   45.40    5.51   0
  -7  13   3  149.61    9.86   0
  -6  13   3   48.90    5.95   0
  -5  13   3   12.35    4.81   0
  -4  13   3   16.56    4.47   0
  -3  13   3   48.53    5.93   0
  -2  13   3   28.66    5.09   0
  -1  13   3  189.82    9.24   0
   0  13   3   47.75    5.69   0
   1  13   3    6.73    4.25   0
   2  13   3   17.83    4.69   0
   3  13   3   40.67    5.70   0
  -5  14   3    4.29    4.24   0
  -4  14   3  120.17    9.02   0
  -3  14   3   24.12    5.24   0
  -2  14   3    9.19    4.96   0
  -1  14   3  208.56   10.47   0
   0  14   3   18.72    4.99   0
   1  14   3   96.14    8.30   0
   0 -16   4  221.58   10.33   0
   1 -16   4  189.69    9.97   0
  -3 -15   4  832.93   19.10   0
  -2 -15   4  231.33   10.45   0
  -1 -15   4   13.06    4.69   0
   0 -15   4    7.48    4.31   0
   1 -15   4   28.53    4.54   0
   2 -15   4    9.52    4.07   0
   3 -15   4  740.00   18.49   0
   4 -15   4  332.08   12.55   0
  -5 -14   4  113.72    7.92   0
  -4 -14   4  508.63   14.88   0
  -3 -14   4   26.25    5.00   0
  -2 -14   4   50.80    5.92   0
  -1 -14   4   26.00    4.81   0
   0 -14   4  132.61    7.79   0
   1 -14   4  120.82    8.28   0
   2 -14   4  958.55   19.07   0
   3 -14   4 1190.73   21.71   0
   4 -14   4    7.22    4.30   0
   5 -14   4   36.61    5.48   0
   6 -14   4   73.73    7.09   0
  -6 -13   4  125.89    8.69   0
  -5 -13   4    8.60    4.39   0
  -4 -13   4    1.18    4.17   0
  -3 -13   4   41.09    5.46   0
  -2 -13   4   -3.40    4.21   0
  -1 -13   4 1530.13   22.77   0
   0 -13   4  472.88   13.14   0
   1 -13   4  286.14   10.42   0
   2 -13   4  925.87   17.49   0
   3 -13   4  196.07    8.81   0
   4 -13   4  467.87   13.25   0
   5 -13   4   32.01    5.08   0
   6 -13   4  435.07   13.89   0
   7 -13   4  206.32   10.14   0
  -7 -12   4   20.51    5.03   0
  -6 -12   4   43.40    5.50   0
  -5 -12   4    4.18    4.18   0
  -4 -12   4  711.16   15.74   0
  -3 -12   4  239.44    9.39   0
  -2 -12   4  871.67   16.78   0
  -1 -12   4 1364.91   20.67   0
   0 -12   4   48.12    5.33   0
   1 -12   4  145.99    7.27   0
   2 -12   4   52.25    4.95   0
   3 -12   4  495.70   12.55   0
   4 -12   4  448.50   12.35   0
   5 -12   4  218.83    9.21   0
   6 -12   4   26.72    4.91   0
   7 -12   4   48.65    6.01   0
   8 -12   4    5.20    4.27   0
  -8 -11   4    8.76    4.52   0
  -7 -11   4   58.40    6.24   0
  -6 -11   4  301.94   10.84   0
  -5 -11   4  717.81   15.69   0
  -4 -11   4  600.02   14.04   0
  -3 -11   4  147.94    7.47   0
  -2 -11   4   47.09    4.95   0
  -1 -11   4  157.19    7.60   0
   0 -11   4  249.47    8.83   0
   1 -11   4  211.68    8.25   0
   2 -11   4  185.31    7.58   0
   3 -11   4  120.76    6.34   0
   4 -11   4   97.53    6.39   0
   5 -11   4    3.59    3.47   0
   6 -11   4   81.07    6.62   0
   7 -11   4   41.10    5.28   0
   8 -11   4  237.74   10.42   0
  -9 -10   4   80.15    7.70   0
  -8 -10   4  312.06   11.83   0
  -7 -10   4  152.46    8.32   0
  -6 -10   4  576.80   13.83   0
  -5 -10   4  475.67   12.12   0
  -4 -10   4   92.25    6.13   0
  -3 -10   4  149.32    6.98   0
  -2 -10   4   20.31    3.84   0
  -1 -10   4   63.80    5.53   0
   0 -10   4  259.59    8.60   0
   1 -10   4   21.79    3.84   0
   2 -10   4   80.77    5.17   0
   3 -10   4   85.61    5.48   0
   4 -10   4   33.73    4.38   0
   5 -10   4  151.55    7.07   0
   6 -10   4  124.22    6.89   0
   7 -10   4  154.70    8.12   0
   8 -10   4   42.22    5.39   0
   9 -10   4   10.74    4.04   0
 -10  -9   4   83.50    7.85   0
  -9  -9   4  302.87   11.33   0
  -8  -9   4  266.12   10.55   0
  -7  -9   4   -4.61    4.05   0
  -6  -9   4    3.79    3.17   0
  -5  -9   4    2.39    3.38   0
  -4  -9   4   30.44    4.36   0
  -3  -9   4  275.51    8.64   0
  -2  -9   4  118.40    5.99   0
  -1  -9   4  377.53    9.59   0
   0  -9   4  112.63    5.81   0
   1  -9   4   15.82    3.57   0
   2  -9   4  189.72    6.82   0
   3  -9   4  230.14    7.41   0
   4  -9   4   42.17    4.22   0
   5  -9   4   19.56    3.57   0
   6  -9   4  179.61    7.69   0
   7  -9   4    2.45    3.65   0
   8  -9   4   48.24    5.43   0
   9  -9   4   25.12    4.51   0
 -10  -8   4   77.16    7.33   0
  -9  -8   4   65.63    6.00   0
  -8  -8   4    7.55    3.84   0
  -7  -8   4    9.66    3.41   0
  -6  -8   4   12.12    3.76   0
  -5  -8   4  411.81   10.38   0
  -4  -8   4  308.01    8.69   0
  -3  -8   4    5.25    3.12   0
  -2  -8   4   31.34    3.88   0
  -1  -8   4   95.99    5.02   0
   0  -8   4  366.01    8.77   0
   1  -8   4   27.25    3.47   0
   2  -8   4  215.57    6.79   0
   3  -8   4  380.89    8.97   0
   4  -8   4   78.95    4.90   0
   5  -8   4   20.21    3.57   0
   6  -8   4    2.91    3.34   0
   7  -8   4  209.65    8.44   0
   8  -8   4  166.30    8.33   0
   9  -8   4   99.67    7.51   0
  10  -8   4  153.82    8.94   0
 -11  -7   4   -8.77    3.92   0
 -10  -7   4   10.23    4.03   0
  -9  -7   4   61.07    5.65   0
  -8  -7   4  328.33   10.53   0
  -7  -7   4  271.63    9.17   0
  -6  -7   4   18.91    3.67   0
  -5  -7   4  285.39    8.57   0
  -4  -7   4   -2.31    2.80   0
  -3  -7   4  368.14    8.69   0
  -2  -7   4    8.30    3.18   0
  -1  -7   4  401.48    8.71   0
   0  -7   4  184.47    6.13   0
   1  -7   4   31.52    3.39   0
   2  -7   4  437.20    8.83   0
   3  -7   4  295.15    7.56   0
   4  -7   4  351.20    8.70   0
   5  -7   4  897.88   14.22   0
   6  -7   4  166.76    6.96   0
   7  -7   4  604.06   13.33   0
   8  -7   4  161.64    7.62   0
   9  -7   4    3.59    3.97   0
  10  -7   4    0.15    3.80   0
 -11  -6   4   71.68    6.97   0
 -10  -6   4  192.32    9.38   0
  -9  -6   4  221.90    9.21   0
  -8  -6   4  254.13    9.20   0
  -7  -6   4  195.18    7.58   0
  -6  -6   4    3.02    3.19   0
  -5  -6   4  242.59    7.50   0
  -4  -6   4  196.78    6.41   0
  -3  -6   4    4.77    2.73   0
  -2  -6   4  134.32    5.25   0
  -1  -6   4  248.29    6.43   0
   0  -6   4    9.27    2.78   0
   1  -6   4   70.36    4.09   0
   2  -6   4   99.53    4.49   0
   3  -6   4  241.27    6.68   0
   4  -6   4 2834.97   22.65   0
   5  -6   4  528.91   10.54   0
   6  -6   4    8.38    3.50   0
   7  -6   4  125.81    6.53   0
   8  -6   4    5.40    3.62   0
   9  -6   4  268.83   10.13   0
  10  -6   4  257.69   10.83   0
 -11  -5   4  151.04    8.45   0
 -10  -5   4  269.26   10.48   0
  -9  -5   4  115.92    6.69   0
  -8  -5   4   43.31    4.70   0
  -7  -5   4   16.88    3.64   0
  -6  -5   4   28.31    3.85   0
  -5  -5   4    9.84    3.36   0
  -4  -5   4 1919.99   18.27   0
  -3  -5   4 1639.94   15.74   0
  -2  -5   4  493.30    8.64   0
  -1  -5   4   85.64    4.36   0
   0  -5   4   20.14    3.15   0
   1  -5   4  857.15   10.70   0
   2  -5   4  416.31    7.74   0
   3  -5   4  606.09    9.68   0
   4  -5   4  432.16    9.07   0
   5  -5   4  112.03    5.27   0
   6  -5   4   11.08    3.07   0
   7  -5   4  202.81    7.71   0
   8  -5   4   19.56    3.78   0
   9  -5   4  480.00   13.23   0
  10  -5   4  878.49   18.57   0
 -12  -4   4   13.61    5.02   0
 -11  -4   4   18.46    4.40   0
 -10  -4   4   -1.25    3.90   0
  -9  -4   4   73.96    5.81   0
  -8  -4   4    8.02    3.35   0
  -7  -4   4  554.36   11.41   0
  -6  -4   4  703.63   12.14   0
  -5  -4   4 3820.68   25.90   0
  -4  -4   4 4582.64   26.60   0
  -3  -4   4 2527.85   18.74   0
  -2  -4   4  828.84   10.07   0
  -1  -4   4  552.34    8.15   0
   0  -4   4  782.96    9.89   0
   1  -4   4  117.90    4.32   0
   2  -4   4  219.22    5.71   0
   3  -4   4  255.46    6.33   0
   4  -4   4   34.51    3.53   0
   5  -4   4   13.55    3.15   0
   6  -4   4 1154.21   15.87   0
   7  -4   4  134.87    6.52   0
   8  -4   4  361.23   10.62   0
   9  -4   4 1109.09   19.67   0
  10  -4   4    0.39    4.04   0
  11  -4   4  365.21   13.53   0
 -12  -3   4   61.51    6.39   0
 -11  -3   4   -2.27    3.99   0
 -10  -3   4  277.40    9.91   0
  -9  -3   4  376.67   10.92   0
  -8  -3   4  605.68   12.46   0
  -7  -3   4  763.03   13.17   0
  -6  -3   4  279.32    7.66   0
  -5  -3   4  509.83    9.55   0
  -4  -3   4 4064.66   25.05   0
  -3  -3   4 4964.29   25.06   0
  -2  -3   4  497.90    7.54   0
  -1  -3   4 1926.81   13.97   0
   0  -3   4  301.84    6.18   0
   1  -3   4  100.22    4.14   0
   2  -3   4  264.25    5.94   0
   3  -3   4 1987.37   16.25   0
   4  -3   4   40.79    3.52   0
   5  -3   4 1739.83   18.25   0
   6  -3   4 2181.29   21.50   0
   7  -3   4    1.37    3.16   0
   8  -3   4  187.92    8.08   0
   9  -3   4   19.81    4.25   0
  10  -3   4 1080.96   20.28   0
  11  -3   4  438.31   14.44   0
 -12  -2   4  224.40   10.54   0
 -11  -2   4  886.78   18.45   0
 -10  -2   4  262.87    9.79   0
  -9  -2   4   47.74    4.69   0
  -8  -2   4  186.81    7.21   0
  -7  -2   4 2051.57   20.77   0
  -6  -2   4  995.03   13.68   0
  -5  -2   4 1408.00   14.84   0
  -4  -2   4 4672.17   25.26   0
  -3  -2   4   17.68    2.79   0
  -2  -2   4  865.29    9.25   0
  -1  -2   4   82.03    3.77   0
   0  -2   4  489.53    7.26   0
   1  -2   4  292.63    5.86   0
   2  -2   4 4043.74   21.84   0
   3  -2   4 3784.78   22.75   0
   4  -2   4  550.88    9.35   0
   5  -2   4 1722.01   17.51   0
   6  -2   4    8.31    3.20   0
   7  -2   4  370.88    9.91   0
   8  -2   4  344.67   10.48   0
   9  -2   4  643.76   15.01   0
  10  -2   4  209.04    9.40   0
  11  -2   4  192.37    9.70   0
 -12  -1   4 1330.24   23.66   0
 -11  -1   4  258.76   10.32   0
 -10  -1   4  344.51   10.97   0
  -9  -1   4   12.95    3.45   0
  -8  -1   4  745.32   13.61   0
  -7  -1   4 2453.42   23.00   0
  -6  -1   4   12.66    3.08   0
  -5  -1   4  324.27    7.37   0
  -4  -1   4 1227.81   12.74   0
  -3  -1   4  941.14   10.24   0
  -2  -1   4   30.17    2.90   0
  -1  -1   4 2301.21   14.21   0
   0  -1   4 1059.58   10.18   0
   1  -1   4 5383.25   24.00   0
   2  -1   4 2747.06   17.53   0
   3  -1   4   76.10    3.89   0
   4  -1   4    5.72    2.62   0
   5  -1   4  276.35    7.46   0
   6  -1   4 1845.68   19.90   0
   7  -1   4  335.77    9.54   0
   8  -1   4  247.61    8.94   0
   9  -1   4   28.21    4.45   0
  10  -1   4   26.29    4.86   0
 -12   0   4  124.03    8.10   0
 -11   0   4  663.54   15.80   0
 -10   0   4  702.77   14.98   0
  -9   0   4   68.27    5.74   0
  -8   0   4  678.23   12.84   0
  -7   0   4  501.07   10.42   0
  -6   0   4  175.77    6.34   0
  -5   0   4   12.55    2.79   0
  -4   0   4  282.32    6.39   0
  -3   0   4  328.58    6.33   0
  -2   0   4 5172.63   22.98   0
  -1   0   4 1865.31   13.06   0
   0   0   4  156.03    4.67   0
   1   0   4  637.64    8.30   0
   2   0   4   99.78    3.95   0
   3   0   4 2067.57   17.01   0
   4   0   4  934.32   12.19   0
   5   0   4   30.22    3.39   0
   6   0   4   93.58    5.19   0
   7   0   4  104.86    6.07   0
   8   0   4   23.04    4.30   0
   9   0   4    7.87    3.60   0
  10   0   4   21.63    4.41   0
 -12   1   4  163.73    8.81   0
 -11   1   4  475.34   13.41   0
 -10   1   4  145.53    7.63   0
  -9   1   4  256.04    8.86   0
  -8   1   4  152.55    6.56   0
  -7   1   4    6.27    2.91   0
  -6   1   4  313.99    7.85   0
  -5   1   4 1103.00   13.38   0
  -4   1   4  575.32    9.05   0
  -3   1   4  426.34    7.27   0
  -2   1   4 1766.16   13.47   0
  -1   1   4   66.55    3.76   0
   0   1   4   94.15    4.02   0
   1   1   4 1371.86   12.39   0
   2   1   4  270.70    6.12   0
   3   1   4  158.11    5.07   0
   4   1   4   31.86    3.26   0
   5   1   4   -2.71    2.71   0
   6   1   4   30.32    3.82   0
   7   1   4    1.31    3.04   0
   8   1   4  114.38    6.75   0
   9   1   4  218.80    9.07   0
  10   1   4  208.57   10.10   0
 -12   2   4  131.01    7.91   0
 -11   2   4  375.33   12.07   0
 -10   2   4   70.88    6.13   0
  -9   2   4   77.50    5.85   0
  -8   2   4    9.75    3.17   0
  -7   2   4  422.91    9.82   0
  -6   2   4 1264.93   15.71   0
  -5   2   4  317.76    7.54   0
  -4   2   4  164.22    5.27   0
  -3   2   4  884.88   10.49   0
  -2   2   4 1864.93   14.54   0
  -1   2   4 1726.67   13.97   0
   0   2   4   46.54    3.61   0
   1   2   4   57.40    3.54   0
   2   2   4  378.12    7.48   0
   3   2   4   18.26    2.89   0
   4   2   4    7.22    2.64   0
   5   2   4   30.38    3.62   0
   6   2   4  323.75    9.13   0
   7   2   4  459.93   11.42   0
   8   2   4    9.45    3.50   0
   9   2   4   79.34    6.66   0
  10   2   4  -11.78    3.33   0
 -12   3   4   -3.61    3.84   0
 -11   3   4   -5.96    3.60   0
 -10   3   4   99.51    6.84   0
  -9   3   4  434.00   11.46   0
  -8   3   4  191.15    7.56   0
  -7   3   4   18.94    3.38   0
  -6   3   4  354.19    8.79   0
  -5   3   4   56.12    3.79   0
  -4   3   4  766.38   10.94   0
  -3   3   4   12.41    2.69   0
  -2   3   4   50.69    3.53   0
  -1   3   4 1619.90   14.57   0
   0   3   4   30.13    3.33   0
   1   3   4   13.85    2.82   0
   2   3   4   -2.55    2.50   0
   3   3   4  466.84    8.98   0
   4   3   4  257.83    7.31   0
   5   3   4   24.32    3.51   0
   6   3   4  296.80    9.10   0
   7   3   4    4.44    3.42   0
   8   3   4    4.91    3.53   0
   9   3   4    9.56    3.66   0
  10   3   4  154.00    8.75   0
 -12   4   4   68.84    6.81   0
 -11   4   4  140.08    8.18   0
 -10   4   4   26.37    4.40   0
  -9   4   4  241.64    8.85   0
  -8   4   4  243.29    8.60   0
  -7   4   4   57.82    5.03   0
  -6   4   4   29.02    3.75   0
  -5   4   4  156.25    5.98   0
  -4   4   4  511.52    9.38   0
  -3   4   4   21.92    3.13   0
  -2   4   4    6.26    2.70   0
  -1   4   4   63.74    3.88   0
   0   4   4   32.41    3.29   0
   1   4   4   90.42    4.35   0
   2   4   4  457.15    8.94   0
   3   4   4  538.81   10.21   0
   4   4   4   50.35    4.49   0
   5   4   4   96.57    5.63   0
   6   4   4   94.37    5.64   0
   7   4   4   80.73    6.00   0
   8   4   4  230.86    9.29   0
   9   4   4   95.54    7.48   0
 -12   5   4  168.64    9.32   0
 -11   5   4  137.65    8.26   0
 -10   5   4   58.08    5.97   0
  -9   5   4  -14.10    3.53   0
  -8   5   4  199.51    7.94   0
  -7   5   4  153.97    6.91   0
  -6   5   4  283.55    8.60   0
  -5   5   4  110.01    5.52   0
  -4   5   4   43.90    4.00   0
  -3   5   4   34.86    3.40   0
  -2   5   4   14.65    3.05   0
  -1   5   4  500.29    9.48   0
   0   5   4  367.13    8.25   0
   1   5   4  228.63    6.76   0
   2   5   4  382.16    8.81   0
   3   5   4  178.31    6.36   0
   4   5   4   30.53    3.81   0
   5   5   4   -0.41    3.33   0
   6   5   4   98.88    6.02   0
   7   5   4  662.38   14.68   0
   8   5   4  199.52    9.06   0
   9   5   4  108.39    8.19   0
 -12   6   4   69.30    6.89   0
 -11   6   4   10.70    4.03   0
 -10   6   4   98.04    7.27   0
  -9   6   4  282.22    9.90   0
  -8   6   4  193.47    8.02   0
  -7   6   4  274.57    9.17   0
  -6   6   4   15.45    3.34   0
  -5   6   4   49.85    4.45   0
  -4   6   4    1.00    2.95   0
  -3   6   4  124.10    5.71   0
  -2   6   4  340.93    8.42   0
  -1   6   4  338.88    8.34   0
   0   6   4  328.53    8.35   0
   1   6   4   24.40    3.52   0
   2   6   4  223.89    7.44   0
   3   6   4  215.76    7.45   0
   4   6   4 1475.64   19.11   0
   5   6   4  318.02    9.58   0
   6   6   4  846.18   16.21   0
   7   6   4  158.95    8.00   0
   8   6   4   32.18    4.84   0
   9   6   4   10.54    4.04   0
 -11   7   4  256.09   10.90   0
 -10   7   4  695.01   16.72   0
  -9   7   4   11.17    3.86   0
  -8   7   4    2.42    3.67   0
  -7   7   4  151.70    7.48   0
  -6   7   4   62.28    5.45   0
  -5   7   4  214.34    7.56   0
  -4   7   4  319.04    8.93   0
  -3   7   4  176.72    6.70   0
  -2   7   4 1070.64   15.42   0
  -1   7   4 1305.17   16.88   0
   0   7   4  400.57    9.64   0
   1   7   4  417.71   10.10   0
   2   7   4  386.81    9.98   0
   3   7   4 4198.35   32.99   0
   4   7   4  527.72   12.26   0
   5   7   4   21.98    4.09   0
   6   7   4   -0.53    3.68   0
   7   7   4   21.58    4.49   0
   8   7   4   12.11    5.19   0
 -11   8   4  130.93    9.00   0
 -10   8   4   34.74    5.55   0
  -9   8   4  -14.76    3.70   0
  -8   8   4   47.90    5.38   0
  -7   8   4  124.17    6.95   0
  -6   8   4  259.99    9.10   0
  -5   8   4 1599.49   21.35   0
  -4   8   4  561.89   12.32   0
  -3   8   4   58.84    5.06   0
  -2   8   4  148.08    6.77   0
  -1   8   4  639.26   12.84   0
   0   8   4 1508.85   19.50   0
   1   8   4  172.79    7.05   0
   2   8   4  829.35   14.90   0
   3   8   4  118.16    6.46   0
   4   8   4  320.87   10.15   0
   5   8   4    7.16    3.60   0
   6   8   4  357.05   12.01   0
   7   8   4   33.68    5.01   0
 -10   9   4   63.04    6.38   0
  -9   9   4  153.13    8.96   0
  -8   9   4  815.82   17.66   0
  -7   9   4  219.22    9.51   0
  -6   9   4  115.31    7.35   0
  -5   9   4  476.59   12.27   0
  -4   9   4  664.08   13.97   0
  -3   9   4  405.68   11.16   0
  -2   9   4  298.70    9.53   0
  -1   9   4  485.87   11.80   0
   0   9   4  259.96    8.98   0
   1   9   4   16.47    3.78   0
   2   9   4    5.37    3.61   0
   3   9   4  125.88    6.89   0
   4   9   4   61.74    5.89   0
   5   9   4  984.92   19.01   0
   6   9   4  492.86   14.21   0
   7   9   4  192.27   10.15   0
 -10  10   4  131.04    9.01   0
  -9  10   4 1088.62   22.07   0
  -8  10   4  278.89   11.48   0
  -7  10   4  178.41    9.10   0
  -6  10   4   34.10    4.84   0
  -5  10   4 1355.11   21.49   0
  -4  10   4 2227.20   27.83   0
  -3  10   4  299.74   10.11   0
  -2  10   4   86.13    6.53   0
  -1  10   4   -2.03    3.30   0
   0  10   4  288.38   10.08   0
   1  10   4   22.58    3.99   0
   2  10   4  753.19   15.79   0
   3  10   4  270.82   10.24   0
   4  10   4  795.80   17.01   0
   5  10   4 1277.39   22.41   0
   6  10   4   12.12    4.06   0
  -9  11   4  107.79    8.64   0
  -8  11   4  742.10   18.60   0
  -7  11   4  718.52   17.51   0
  -6  11   4  291.09   11.13   0
  -5  11   4 1027.30   19.57   0
  -4  11   4   85.83    6.99   0
  -3  11   4   32.34    4.89   0
  -2  11   4   -0.75    3.86   0
  -1  11   4    0.80    3.98   0
   0  11   4  149.58    7.83   0
   1  11   4 1214.00   20.97   0
   2  11   4  596.88   15.07   0
   3  11   4  182.00    8.73   0
   4  11   4   64.24    6.13   0
   5  11   4  114.54    7.98   0
  -8  12   4  313.30   12.90   0
  -7  12   4  141.63    9.09   0
  -6  12   4   64.56    6.42   0
  -5  12   4    9.03    4.12   0
  -4  12   4   30.09    5.02   0
  -3  12   4   93.31    7.44   0
  -2  12   4  697.03   16.61   0
  -1  12   4  208.05    9.43   0
   0  12   4  426.40   13.30   0
   1  12   4  318.80   11.52   0
   2  12   4   46.12    5.48   0
   3  12   4  103.95    7.85   0
   4  12   4   51.92    6.49   0
  -6  13   4   11.64    4.57   0
  -5  13   4   84.73    7.65   0
  -4  13   4   63.83    6.51   0
  -3  13   4  423.36   14.04   0
  -2  13   4  434.94   14.37   0
  -1  13   4    5.62    4.37   0
   0  13   4   41.78    5.58   0
   1  13   4   31.13    5.44   0
   2  13   4  124.10    8.62   0
  -4  14   4  161.63    9.63   0
  -3  14   4    5.96    4.53   0
  -2  14   4   28.08    5.27   0
  -1  14   4   35.55    5.66   0
   0  14   4   90.22    8.11   0
   0 -16   5    9.14    5.53   0
   1 -16   5  -14.02    3.95   0
  -4 -15   5  149.75    9.53   0
  -3 -15   5   48.65    6.58   0
  -2 -15   5   93.43    7.82   0
  -1 -15   5   22.91    5.14   0
   0 -15   5    2.05    4.40   0
   1 -15   5  150.42    8.84   0
   2 -15   5  305.29   11.51   0
   3 -15   5  604.16   15.93   0
   4 -15   5   17.57    4.67   0
  -5 -14   5   57.67    6.30   0
  -4 -14   5   28.67    5.25   0
  -3 -14   5   -0.79    4.09   0
  -2 -14   5  161.26    8.81   0
  -1 -14   5   59.08    6.43   0
   0 -14   5  227.60   10.28   0
   1 -14   5  294.76   11.48   0
   2 -14   5  444.92   13.10   0
   3 -14   5   40.08    5.50   0
   4 -14   5   74.17    6.98   0
   5 -14   5  193.56    9.68   0
   6 -14   5  498.38   15.69   0
  -7 -13   5   89.59    7.78   0
  -6 -13   5  158.30    8.87   0
  -5 -13   5   49.68    5.91   0
  -4 -13   5  241.68   10.02   0
  -3 -13   5  133.62    7.66   0
  -2 -13   5  928.67   18.21   0
  -1 -13   5  535.22   14.43   0
   0 -13   5   48.28    5.63   0
   1 -13   5   91.52    7.52   0
   2 -13   5  207.01    9.01   0
   3 -13   5 1458.74   22.45   0
   4 -13   5  186.46    8.61   0
   5 -13   5  212.48    9.74   0
   6 -13   5   91.74    7.48   0
   7 -13   5    4.31    4.42   0
  -8 -12   5   -6.68    4.54   0
  -7 -12   5   58.87    6.31   0
  -6 -12   5   95.13    7.69   0
  -5 -12   5 2028.80   27.38   0
  -4 -12   5  493.31   13.56   0
  -3 -12   5  169.34    8.36   0
  -2 -12   5  893.51   17.43   0
  -1 -12   5  452.15   12.61   0
   0 -12   5 1415.66   21.35   0
   1 -12   5  232.19    9.19   0
   2 -12   5  906.62   16.64   0
   3 -12   5  179.72    8.16   0
   4 -12   5  165.35    8.00   0
   5 -12   5   24.40    4.57   0
   6 -12   5   52.01    5.52   0
   7 -12   5    5.04    4.17   0
  -8 -11   5  888.67   19.44   0
  -7 -11   5  179.84    9.21   0
  -6 -11   5 1348.80   22.01   0
  -5 -11   5  877.88   17.27   0
  -4 -11   5  275.33   10.19   0
  -3 -11   5    9.65    3.69   0
  -2 -11   5  408.64   11.34   0
  -1 -11   5 1833.35   23.18   0
   0 -11   5   64.72    5.24   0
   1 -11   5  148.02    7.29   0
   2 -11   5   98.80    5.95   0
   3 -11   5   71.04    5.57   0
   4 -11   5   36.07    4.52   0
   5 -11   5  336.91   10.71   0
   6 -11   5  260.54    9.97   0
   7 -11   5  554.33   14.81   0
   8 -11   5  631.59   16.59   0
  -9 -10   5 1436.81   24.85   0
  -8 -10   5  294.90   11.33   0
  -7 -10   5    6.80    4.18   0
  -6 -10   5  204.66    9.19   0
  -5 -10   5  305.10   10.10   0
  -4 -10   5  990.50   16.85   0
  -3 -10   5   89.04    6.05   0
  -2 -10   5  288.77    9.11   0
  -1 -10   5  583.79   12.50   0
   0 -10   5  420.03   10.91   0
   1 -10   5  104.32    6.22   0
   2 -10   5   31.41    4.05   0
   3 -10   5   16.93    3.46   0
   4 -10   5 1803.50   22.13   0
   5 -10   5  802.34   15.60   0
   6 -10   5    6.23    3.70   0
   7 -10   5  132.00    7.90   0
   8 -10   5   63.58    6.40   0
   9 -10   5  256.89   11.01   0
 -10  -9   5  299.78   11.97   0
  -9  -9   5  194.12    9.58   0
  -8  -9   5  129.01    7.98   0
  -7  -9   5  140.46    7.44   0
  -6  -9   5  312.18   10.07   0
  -5  -9   5  570.51   12.89   0
  -4  -9   5  657.17   13.13   0
  -3  -9   5  980.21   15.59   0
  -2  -9   5   52.91    4.70   0
  -1  -9   5   68.51    5.32   0
   0  -9   5   63.47    5.12   0
   1  -9   5 1220.21   16.77   0
   2  -9   5  632.14   12.03   0
   3  -9   5  141.56    6.35   0
   4  -9   5  332.50    9.54   0
   5  -9   5   -3.14    3.22   0
   6  -9   5  231.43    9.03   0
   7  -9   5   78.02    6.43   0
   8  -9   5   50.96    5.52   0
   9  -9   5  175.11    9.01   0
 -10  -8   5   13.45    4.77   0
  -9  -8   5  209.72    9.82   0
  -8  -8   5  376.08   11.82   0
  -7  -8   5  149.96    7.58   0
  -6  -8   5  390.87   10.80   0
  -5  -8   5   69.44    5.60   0
  -4  -8   5   92.67    5.71   0
  -3  -8   5  211.34    7.46   0
  -2  -8   5   79.69    5.02   0
  -1  -8   5  506.94   10.41   0
   0  -8   5 1104.51   15.18   0
   1  -8   5  587.32   11.18   0
   2  -8   5   48.52    4.39   0
   3  -8   5  188.88    6.93   0
   4  -8   5   20.43    3.47   0
   5  -8   5    7.03    3.31   0
   6  -8   5  145.81    6.87   0
   7  -8   5   66.11    5.75   0
   8  -8   5   88.15    6.90   0
   9  -8   5   87.17    7.20   0
 -11  -7   5  115.27    8.46   0
 -10  -7   5   -6.01    4.15   0
  -9  -7   5  172.54    8.61   0
  -8  -7   5  332.05   10.49   0
  -7  -7   5   17.75    3.83   0
  -6  -7   5  104.80    6.11   0
  -5  -7   5   91.08    5.34   0
  -4  -7   5  115.89    5.69   0
  -3  -7   5  745.84   12.40   0
  -2  -7   5  488.23    9.97   0
  -1  -7   5   75.72    4.50   0
   0  -7   5   46.53    4.07   0
   1  -7   5   23.26    3.42   0
   2  -7   5   86.74    4.64   0
   3  -7   5   43.79    3.94   0
   4  -7   5    6.49    3.19   0
   5  -7   5  517.20   11.34   0
   6  -7   5   59.45    5.22   0
   7  -7   5    4.52    3.79   0
   8  -7   5   -5.54    3.39   0
   9  -7   5  120.86    8.02   0
  10  -7   5  127.28    8.18   0
 -11  -6   5   94.77    7.97   0
 -10  -6   5   71.81    6.45   0
  -9  -6   5  100.51    6.57   0
  -8  -6   5   19.19    3.91   0
  -7  -6   5   17.68    3.81   0
  -6  -6   5   92.62    5.61   0
  -5  -6   5  494.61   10.47   0
  -4  -6   5   33.22    3.69   0
  -3  -6   5  114.17    5.19   0
  -2  -6   5  270.36    6.94   0
  -1  -6   5  146.99    5.54   0
   0  -6   5    9.03    3.04   0
   1  -6   5   15.89    2.97   0
   2  -6   5  762.08   11.39   0
   3  -6   5  180.90    6.07   0
   4  -6   5   70.74    4.61   0
   5  -6   5   13.67    3.14   0
   6  -6   5  144.02    6.50   0
   7  -6   5   86.29    6.15   0
   8  -6   5  134.34    7.11   0
   9  -6   5  237.13   10.09   0
  10  -6   5   68.10    6.93   0
 -11  -5   5    1.97    4.31   0
 -10  -5   5   52.47    5.68   0
  -9  -5   5   21.64    3.90   0
  -8  -5   5  227.69    8.61   0
  -7  -5   5   22.89    3.85   0
  -6  -5   5   96.95    5.38   0
  -5  -5   5  747.21   12.33   0
  -4  -5   5   20.48    3.19   0
  -3  -5   5  131.84    5.27   0
  -2  -5   5   23.18    3.01   0
  -1  -5   5  503.85    8.75   0
   0  -5   5  574.18    9.53   0
   1  -5   5  305.51    7.17   0
   2  -5   5   23.09    3.00   0
   3  -5   5   -0.59    2.41   0
   4  -5   5   21.53    3.18   0
   5  -5   5   57.01    4.73   0
   6  -5   5  149.14    6.73   0
   7  -5   5   58.73    4.91   0
   8  -5   5  203.67    8.55   0
   9  -5   5  176.60    8.68   0
  10  -5   5    5.27    4.09   0
 -12  -4   5    1.32    3.89   0
 -11  -4   5    7.19    4.17   0
 -10  -4   5  111.68    6.98   0
  -9  -4   5  168.62    7.77   0
  -8  -4   5  203.83    8.05   0
  -7  -4   5  310.56    8.97   0
  -6  -4   5   37.97    3.92   0
  -5  -4   5   52.96    4.29   0
  -4  -4   5  606.03   10.08   0
  -3  -4   5 1017.10   12.31   0
  -2  -4   5  717.05    9.87   0
  -1  -4   5  692.66    9.61   0
   0  -4   5  389.28    7.67   0
   1  -4   5  183.72    5.43   0
   2  -4   5  127.17    4.79   0
   3  -4   5   18.57    2.86   0
   4  -4   5   89.79    4.82   0
   5  -4   5  797.55   12.90   0
   6  -4   5   72.20    4.81   0
   7  -4   5  135.76    6.79   0
   8  -4   5  151.87    7.58   0
   9  -4   5  159.26    8.51   0
  10  -4   5  634.33   16.46   0
 -12  -3   5   75.11    6.81   0
 -11  -3   5   84.78    7.02   0
 -10  -3   5  351.08   11.14   0
  -9  -3   5   24.78    4.25   0
  -8  -3   5   56.49    4.75   0
  -7  -3   5   49.03    4.56   0
  -6  -3   5  124.46    5.71   0
  -5  -3   5  808.88   12.08   0
  -4  -3   5 4291.00   25.95   0
  -3  -3   5  321.60    6.84   0
  -2  -3   5   67.59    3.65   0
  -1  -3   5   24.66    2.93   0
   0  -3   5  169.77    5.29   0
   1  -3   5  384.66    7.28   0
   2  -3   5 1136.20   12.46   0
   3  -3   5  774.41   10.92   0
   4  -3   5 1084.02   13.84   0
   5  -3   5 1741.77   18.81   0
   6  -3   5  147.16    6.52   0
   7  -3   5   12.32    3.38   0
   8  -3   5  172.61    7.91   0
   9  -3   5  753.68   16.62   0
  10  -3   5  363.58   12.49   0
 -12  -2   5  451.99   14.07   0
 -11  -2   5  223.98    9.73   0
 -10  -2   5   62.40    5.60   0
  -9  -2   5   40.95    4.63   0
  -8  -2   5   62.34    4.84   0
  -7  -2   5 2094.77   21.21   0
  -6  -2   5   63.78    4.41   0
  -5  -2   5  213.17    6.39   0
  -4  -2   5   17.38    2.91   0
  -3  -2   5  464.69    7.92   0
  -2  -2   5  101.42    4.22   0
  -1  -2   5  326.46    6.46   0
   0  -2   5  356.28    7.05   0
   1  -2   5 4212.22   23.33   0
   2  -2   5 7578.76   34.36   0
   3  -2   5  779.43   11.10   0
   4  -2   5  107.02    4.77   0
   5  -2   5  448.24    9.65   0
   6  -2   5  903.69   14.61   0
   7  -2   5  172.34    7.27   0
   8  -2   5  487.05   12.53   0
   9  -2   5  130.25    7.55   0
  10  -2   5   33.33    4.99   0
 -12  -1   5   25.84    5.26   0
 -11  -1   5  200.43    8.96   0
 -10  -1   5  475.18   12.93   0
  -9  -1   5  109.01    6.33   0
  -8  -1   5  552.71   11.84   0
  -7  -1   5   12.62    3.42   0
  -6  -1   5  263.68    7.38   0
  -5  -1   5  121.88    5.10   0
  -4  -1   5  106.84    4.58   0
  -3  -1   5   36.34    3.30   0
  -2  -1   5 2447.07   16.51   0
  -1  -1   5 1919.72   14.51   0
   0  -1   5   17.30    2.90   0
   1  -1   5 3781.74   21.63   0
   2  -1   5 3140.22   20.46   0
   3  -1   5 5401.57   28.89   0
   4  -1   5  166.87    5.90   0
   5  -1   5 1661.15   18.44   0
   6  -1   5  222.83    7.55   0
   7  -1   5  102.62    5.89   0
   8  -1   5   53.60    5.04   0
   9  -1   5   52.58    5.43   0
  10  -1   5   16.57    4.25   0
 -12   0   5  825.50   18.58   0
 -11   0   5  591.61   15.01   0
 -10   0   5   31.82    4.58   0
  -9   0   5  402.66   10.95   0
  -8   0   5   26.55    3.94   0
  -7   0   5  151.16    6.31   0
  -6   0   5   16.13    3.17   0
  -5   0   5 2549.85   20.35   0
  -4   0   5  315.34    7.04   0
  -3   0   5 1024.92   11.49   0
  -2   0   5 2282.41   16.10   0
  -1   0   5  956.71   10.57   0
   0   0   5 2163.46   16.20   0
   1   0   5  420.51    7.54   0
   2   0   5 3888.17   23.71   0
   3   0   5  596.50    9.88   0
   4   0   5  329.29    7.82   0
   5   0   5   39.84    3.83   0
   6   0   5  200.28    7.43   0
   7   0   5    0.33    2.78   0
   8   0   5  857.57   16.49   0
   9   0   5  165.46    8.32   0
  10   0   5  356.64   12.43   0
 -12   1   5  461.12   14.00   0
 -11   1   5   96.41    7.25   0
 -10   1   5   14.31    4.24   0
  -9   1   5   17.25    3.66   0
  -8   1   5  152.95    7.08   0
  -7   1   5  209.27    7.37   0
  -6   1   5 5724.33   33.20   0
  -5   1   5 2183.76   19.45   0
  -4   1   5  340.46    7.37   0
  -3   1   5   31.74    3.11   0
  -2   1   5 1037.98   11.29   0
  -1   1   5  630.26    9.01   0
   0   1   5  520.78    8.37   0
   1   1   5  749.47   10.16   0
   2   1   5   80.64    4.13   0
   3   1   5 1920.15   17.74   0
   4   1   5   84.48    4.81   0
   5   1   5  599.93   11.54   0
   6   1   5   19.75    3.48   0
   7   1   5  848.34   15.55   0
   8   1   5 1023.67   18.40   0
   9   1   5  134.82    7.90   0
  10   1   5   33.34    5.82   0
 -12   2   5   21.56    4.59   0
 -11   2   5    1.90    4.18   0
 -10   2   5  174.96    8.19   0
  -9   2   5 1867.89   23.38   0
  -8   2   5  653.51   13.20   0
  -7   2   5 2551.22   23.87   0
  -6   2   5  598.19   11.27   0
  -5   2   5 1497.69   16.16   0
  -4   2   5  436.39    8.29   0
  -3   2   5  155.74    5.13   0
  -2   2   5  950.06   11.33   0
  -1   2   5  682.24    9.86   0
   0   2   5 1021.48   12.05   0
   1   2   5  198.26    5.82   0
   2   2   5  251.90    6.66   0
   3   2   5   70.59    4.28   0
   4   2   5 1368.61   16.47   0
   5   2   5  507.77   10.81   0
   6   2   5  427.95   10.89   0
   7   2   5  269.06    9.40   0
   8   2   5  -11.99    3.66   0
   9   2   5   47.56    5.15   0
  10   2   5  140.42    8.83   0
 -12   3   5  273.24   11.33   0
 -11   3   5  209.79    9.48   0
 -10   3   5 1428.62   22.26   0
  -9   3   5  281.53    9.74   0
  -8   3   5  204.25    8.10   0
  -7   3   5    4.79    3.26   0
  -6   3   5   67.76    4.99   0
  -5   3   5  851.92   12.87   0
  -4   3   5  689.16   10.84   0
  -3   3   5  511.61    9.03   0
  -2   3   5  261.50    6.65   0
  -1   3   5  448.43    8.50   0
   0   3   5   84.92    4.40   0
   1   3   5  599.43   10.01   0
   2   3   5   44.63    3.87   0
   3   3   5  441.81    9.37   0
   4   3   5 1153.14   15.87   0
   5   3   5    4.67    3.21   0
   6   3   5   93.39    5.92   0
   7   3   5    9.13    3.52   0
   8   3   5   34.87    5.16   0
   9   3   5  315.63   11.81   0
 -12   4   5  118.97    8.27   0
 -11   4   5  130.50    7.89   0
 -10   4   5   94.92    6.90   0
  -9   4   5  191.93    8.56   0
  -8   4   5  219.38    8.38   0
  -7   4   5   66.09    5.30   0
  -6   4   5   99.65    5.51   0
  -5   4   5  112.04    5.28   0
  -4   4   5  134.53    5.60   0
  -3   4   5  315.04    7.69   0
  -2   4   5    0.74    2.53   0
  -1   4   5   66.76    4.30   0
   0   4   5  296.03    7.43   0
   1   4   5 1051.54   13.88   0
   2   4   5  348.82    8.54   0
   3   4   5   21.26    3.34   0
   4   4   5    2.91    3.16   0
   5   4   5   70.39    5.46   0
   6   4   5  345.16   10.35   0
   7   4   5  124.48    7.02   0
   8   4   5   49.02    5.59   0
   9   4   5   77.97    7.25   0
 -12   5   5    6.28    4.33   0
 -11   5   5    8.72    3.71   0
 -10   5   5    2.94    3.97   0
  -9   5   5  304.22   10.30   0
  -8   5   5  116.34    6.95   0
  -7   5   5   32.09    4.25   0
  -6   5   5  925.54   15.05   0
  -5   5   5   66.84    4.65   0
  -4   5   5  326.69    8.49   0
  -3   5   5    1.56    2.79   0
  -2   5   5  284.82    7.71   0
  -1   5   5  369.91    8.64   0
   0   5   5   18.65    3.18   0
   1   5   5  103.09    5.15   0
   2   5   5   25.83    3.52   0
   3   5   5  139.55    6.16   0
   4   5   5  276.77    8.78   0
   5   5   5  239.84    8.65   0
   6   5   5   68.22    5.75   0
   7   5   5   49.41    5.30   0
   8   5   5   -6.29    3.86   0
   9   5   5   74.04    6.83   0
 -11   6   5   77.02    7.24   0
 -10   6   5   96.00    7.39   0
  -9   6   5  510.54   13.67   0
  -8   6   5  171.62    8.13   0
  -7   6   5   36.26    4.33   0
  -6   6   5   58.99    5.25   0
  -5   6   5   55.77    4.75   0
  -4   6   5   29.86    3.76   0
  -3   6   5   81.84    4.89   0
  -2   6   5   86.38    5.03   0
  -1   6   5  178.83    6.70   0
   0   6   5   43.51    4.00   0
   1   6   5  269.25    8.11   0
   2   6   5  494.32   11.05   0
   3   6   5   90.84    5.76   0
   4   6   5  238.27    8.52   0
   5   6   5   19.62    4.00   0
   6   6   5    2.03    3.53   0
   7   6   5   25.07    4.36   0
   8   6   5   87.11    7.25   0
 -11   7   5   78.62    7.50   0
 -10   7   5   80.49    6.80   0
  -9   7   5  -14.40    3.66   0
  -8   7   5   22.70    4.53   0
  -7   7   5   19.00    4.07   0
  -6   7   5  224.88    8.60   0
  -5   7   5  290.91    9.12   0
  -4   7   5  139.72    6.51   0
  -3   7   5  187.57    7.33   0
  -2   7   5    8.89    3.39   0
  -1   7   5  710.46   13.05   0
   0   7   5  590.13   12.08   0
   1   7   5   92.18    5.70   0
   2   7   5   81.38    5.48   0
   3   7   5  207.74    8.09   0
   4   7   5    9.56    3.41   0
   5   7   5  108.58    6.66   0
   6   7   5  101.56    7.10   0
   7   7   5   48.85    5.55   0
 -11   8   5  -11.40    3.93   0
 -10   8   5   24.80    4.77   0
  -9   8   5   62.35    6.02   0
  -8   8   5  253.30   10.35   0
  -7   8   5  256.89    9.68   0
  -6   8   5  170.58    7.99   0
  -5   8   5  177.80    7.85   0
  -4   8   5  142.37    7.18   0
  -3   8   5  537.06   12.08   0
  -2   8   5   89.00    5.91   0
  -1   8   5  174.49    7.48   0
   0   8   5  344.88    9.97   0
   1   8   5    8.00    3.25   0
   2   8   5   -1.09    3.07   0
   3   8   5   -0.63    3.50   0
   4   8   5  164.32    8.26   0
   5   8   5  548.61   14.25   0
   6   8   5   99.11    7.42   0
   7   8   5   98.97    7.64   0
 -10   9   5  160.74    9.16   0
  -9   9   5  235.69   10.69   0
  -8   9   5  274.64   10.81   0
  -7   9   5   25.49    4.56   0
  -6   9   5   10.77    4.07   0
  -5   9   5  518.90   12.94   0
  -4   9   5  828.85   15.87   0
  -3   9   5  257.09    9.30   0
  -2   9   5   89.47    5.73   0
  -1   9   5   -2.57    3.38   0
   0   9   5   70.95    5.88   0
   1   9   5   33.29    4.72   0
   2   9   5  410.94   11.77   0
   3   9   5  124.04    7.59   0
   4   9   5  713.84   15.97   0
   5   9   5 1021.76   19.91   0
   6   9   5   16.97    4.48   0
  -9  10   5   71.81    6.80   0
  -8  10   5  763.02   18.12   0
  -7  10   5  306.71   11.69   0
  -6  10   5  254.97   10.19   0
  -5  10   5 1240.89   21.03   0
  -4  10   5   14.39    3.80   0
  -3  10   5   59.02    5.65   0
  -2  10   5    2.98    3.41   0
  -1  10   5   11.11    4.07   0
   0  10   5   52.46    5.28   0
   1  10   5 1543.54   23.00   0
   2  10   5  773.22   16.66   0
   3  10   5   23.32    4.62   0
   4  10   5  786.44   17.70   0
   5  10   5  109.99    8.28   0
  -8  11   5  614.84   16.96   0
  -7  11   5   24.56    4.79   0
  -6  11   5  340.50   12.37   0
  -5  11   5    2.69    4.13   0
  -4  11   5   -1.57    4.06   0
  -3  11   5  107.79    7.34   0
  -2  11   5  711.09   16.57   0
  -1  11   5  155.89    8.20   0
   0  11   5  645.06   15.48   0
   1  11   5  704.08   16.51   0
   2  11   5  126.10    7.83   0
   3  11   5    7.86    4.38   0
   4  11   5  238.39   10.69   0
  -7  12   5   32.88    6.21   0
  -6  12   5   27.51    5.03   0
  -5  12   5  370.45   13.08   0
  -4  12   5   80.01    6.88   0
  -3  12   5 1468.70   24.71   0
  -2  12   5  467.06   14.48   0
  -1  12   5    8.86    4.64   0
   0  12   5  118.01    7.90   0
   1  12   5  334.51   12.27   0
   2  12   5  837.36   18.94   0
   3  12   5  236.70   10.74   0
  -6  13   5 1012.11   22.04   0
  -5  13   5  213.41   10.60   0
  -4  13   5  555.33   16.32   0
  -3  13   5  292.86   12.52   0
  -2  13   5  196.88   10.15   0
  -1  13   5  255.60   10.91   0
   0  13   5  272.52   11.57   0
   1  13   5  591.65   16.86   0
  -4 -15   6   -3.28    4.28   0
  -3 -15   6   48.34    6.43   0
  -2 -15   6   91.94    8.00   0
  -1 -15   6   22.90    5.15   0
   0 -15   6   51.80    6.19   0
   1 -15   6  159.04    9.36   0
   2 -15   6   45.63    5.47   0
   3 -15   6    1.38    4.17   0
   4 -15   6  103.98    8.25   0
  -5 -14   6   38.27    5.62   0
  -4 -14   6   39.48    5.71   0
  -3 -14   6   58.54    6.32   0
  -2 -14   6   65.51    6.47   0
  -1 -14   6   71.57    7.46   0
   0 -14   6   38.94    5.44   0
   1 -14   6    9.23    4.52   0
   2 -14   6   41.60    5.54   0
   3 -14   6  180.31    8.98   0
   4 -14   6  129.78    7.87   0
   5 -14   6   26.61    5.13   0
  -7 -13   6   10.40    4.57   0
  -6 -13   6   27.67    5.07   0
  -5 -13   6  287.42   11.63   0
  -4 -13   6  339.23   11.82   0
  -3 -13   6  231.56   10.10   0
  -2 -13   6   58.42    5.92   0
  -1 -13   6   -1.16    4.42   0
   0 -13   6  306.66   10.87   0
   1 -13   6  157.03    8.39   0
   2 -13   6  330.82   10.87   0
   3 -13   6  206.61    9.24   0
   4 -13   6    3.19    4.35   0
   5 -13   6   20.12    4.83   0
   6 -13   6   50.13    5.97   0
  -8 -12   6   34.30    5.62   0
  -7 -12   6  141.95    8.95   0
  -6 -12   6 1019.25   20.16   0
  -5 -12   6  421.52   12.98   0
  -4 -12   6    2.98    4.31   0
  -3 -12   6    8.38    4.11   0
  -2 -12   6  330.95   11.12   0
  -1 -12   6  991.12   18.12   0
   0 -12   6  175.94    8.11   0
   1 -12   6  276.07   10.06   0
   2 -12   6   38.22    4.82   0
   3 -12   6  140.71    7.41   0
   4 -12   6   -3.01    3.54   0
   5 -12   6  158.87    8.27   0
   6 -12   6   14.30    4.26   0
   7 -12   6  386.94   13.20   0
  -8 -11   6  262.35   11.03   0
  -7 -11   6   47.41    6.01   0
  -6 -11   6  166.99    8.68   0
  -5 -11   6  404.61   11.95   0
  -4 -11   6  453.34   12.35   0
  -3 -11   6  138.83    7.34   0
  -2 -11   6  411.37   11.62   0
  -1 -11   6   92.13    6.10   0
   0 -11   6  436.56   11.78   0
   1 -11   6  109.14    6.78   0
   2 -11   6  132.73    6.85   0
   3 -11   6    9.20    3.64   0
   4 -11   6 1191.50   19.46   0
   5 -11   6  615.45   14.52   0
   6 -11   6   53.85    5.68   0
   7 -11   6  337.87   12.01   0
   8 -11   6    8.75    4.60   0
  -9 -10   6  173.18    9.62   0
  -8 -10   6  332.87   12.09   0
  -7 -10   6   48.31    5.57   0
  -6 -10   6  367.97   11.35   0
  -5 -10   6  809.84   16.06   0
  -4 -10   6   88.21    6.06   0
  -3 -10   6  328.68   10.00   0
  -2 -10   6  203.65    8.01   0
  -1 -10   6   91.01    5.84   0
   0 -10   6   17.77    4.21   0
   1 -10   6 3139.81   29.21   0
   2 -10   6  571.03   12.41   0
   3 -10   6  677.43   13.85   0
   4 -10   6 1745.38   22.58   0
   5 -10   6   59.92    5.53   0
   6 -10   6  188.49    8.45   0
   7 -10   6   86.32    7.22   0
   8 -10   6  569.75   15.33   0
 -10  -9   6   83.66    7.72   0
  -9  -9   6  850.82   19.18   0
  -8  -9   6  749.57   16.98   0
  -7  -9   6  105.97    6.98   0
  -6  -9   6  728.72   15.08   0
  -5  -9   6  124.68    6.84   0
  -4  -9   6  366.73   10.50   0
  -3  -9   6   17.99    3.95   0
  -2  -9   6 1206.01   17.36   0
  -1  -9   6  230.11    8.02   0
   0  -9   6 2163.10   22.94   0
   1  -9   6 2340.46   23.91   0
   2  -9   6    8.08    3.32   0
   3  -9   6   91.69    5.74   0
   4  -9   6  105.60    6.04   0
   5  -9   6  714.66   14.54   0
   6  -9   6  452.41   12.28   0
   7  -9   6  143.54    7.78   0
   8  -9   6   -2.17    3.57   0
   9  -9   6  237.77   11.01   0
 -10  -8   6   96.09    7.80   0
  -9  -8   6  509.02   14.22   0
  -8  -8   6  226.15    9.21   0
  -7  -8   6  318.31   10.47   0
  -6  -8   6  132.91    6.96   0
  -5  -8   6   67.38    5.69   0
  -4  -8   6  229.34    8.04   0
  -3  -8   6 3003.75   26.75   0
  -2  -8   6  549.58   11.05   0
  -1  -8   6  923.07   14.21   0
   0  -8   6  722.88   12.82   0
   1  -8   6  314.03    8.74   0
   2  -8   6   81.85    5.12   0
   3  -8   6  372.91    9.66   0
   4  -8   6  553.30   11.77   0
   5  -8   6   41.20    4.62   0
   6  -8   6  403.64   11.37   0
   7  -8   6   69.39    6.16   0
   8  -8   6   19.22    4.42   0
   9  -8   6    4.97    3.86   0
 -11  -7   6  154.19    8.82   0
 -10  -7   6  203.76    9.55   0
  -9  -7   6  334.19   11.39   0
  -8  -7   6  287.53    9.98   0
  -7  -7   6  423.86   11.39   0
  -6  -7   6  929.90   15.85   0
  -5  -7   6   26.66    4.00   0
  -4  -7   6 2826.33   25.25   0
  -3  -7   6 1136.12   15.37   0
  -2  -7   6  226.54    7.02   0
  -1  -7   6  160.06    6.26   0
   0  -7   6   60.80    4.99   0
   1  -7   6 1541.94   17.71   0
   2  -7   6  448.35    9.75   0
   3  -7   6  230.75    7.65   0
   4  -7   6  136.64    6.19   0
   5  -7   6  282.95    8.79   0
   6  -7   6    5.65    3.21   0
   7  -7   6  123.14    6.83   0
   8  -7   6  121.21    7.37   0
   9  -7   6  295.15   11.40   0
 -11  -6   6  302.44   11.90   0
 -10  -6   6   32.12    5.07   0
  -9  -6   6   76.18    6.58   0
  -8  -6   6   98.05    6.74   0
  -7  -6   6 1474.63   19.99   0
  -6  -6   6  703.52   13.24   0
  -5  -6   6   43.08    4.03   0
  -4  -6   6  266.74    7.71   0
  -3  -6   6    7.71    2.94   0
  -2  -6   6  964.83   13.09   0
  -1  -6   6  496.84    9.67   0
   0  -6   6  131.97    5.90   0
   1  -6   6  197.32    6.54   0
   2  -6   6  483.62    9.63   0
   3  -6   6    5.03    3.11   0
   4  -6   6   21.76    3.59   0
   5  -6   6  100.68    5.67   0
   6  -6   6  254.16    8.76   0
   7  -6   6  366.59   11.23   0
   8  -6   6  133.67    7.83   0
   9  -6   6   20.94    4.25   0
 -11  -5   6   67.84    6.41   0
 -10  -5   6  409.07   12.42   0
  -9  -5   6  260.29    9.81   0
  -8  -5   6  263.43    9.22   0
  -7  -5   6  259.21    8.48   0
  -6  -5   6   25.67    3.79   0
  -5  -5   6  173.14    6.61   0
  -4  -5   6    7.21    2.90   0
  -3  -5   6  238.84    6.87   0
  -2  -5   6  207.93    6.20   0
  -1  -5   6   12.92    2.93   0
   0  -5   6  373.65    8.17   0
   1  -5   6   80.88    4.42   0
   2  -5   6  160.61    5.75   0
   3  -5   6   42.75    4.05   0
   4  -5   6  278.33    7.87   0
   5  -5   6  513.87   11.11   0
   6  -5   6   -1.80    3.23   0
   7  -5   6    5.38    3.12   0
   8  -5   6    5.70    3.62   0
   9  -5   6   85.41    7.12   0
  10  -5   6   35.45    5.42   0
 -12  -4   6   81.65    7.29   0
 -11  -4   6  272.44   11.02   0
 -10  -4   6  278.23   10.24   0
  -9  -4   6    0.46    3.39   0
  -8  -4   6   74.30    5.55   0
  -7  -4   6  177.29    7.19   0
  -6  -4   6  494.00   10.61   0
  -5  -4   6  103.67    5.22   0
  -4  -4   6   63.30    4.29   0
  -3  -4   6  885.43   11.94   0
  -2  -4   6   33.23    3.39   0
  -1  -4   6   77.14    3.92   0
   0  -4   6  104.74    4.82   0
   1  -4   6   85.50    4.54   0
   2  -4   6  360.04    8.16   0
   3  -4   6   40.12    3.67   0
   4  -4   6   46.11    4.21   0
   5  -4   6    5.82    2.95   0
   6  -4   6   13.28    3.30   0
   7  -4   6   37.77    4.66   0
   8  -4   6  117.28    6.92   0
   9  -4   6  112.07    7.62   0
  10  -4   6  224.26   11.04   0
 -12  -3   6   24.23    5.04   0
 -11  -3   6  112.63    7.77   0
 -10  -3   6  131.25    7.44   0
  -9  -3   6   13.68    3.65   0
  -8  -3   6  193.61    7.85   0
  -7  -3   6   87.47    5.46   0
  -6  -3   6  153.01    6.10   0
  -5  -3   6   13.29    3.20   0
  -4  -3   6   35.83    3.71   0
  -3  -3   6   80.73    4.20   0
  -2  -3   6  287.48    6.66   0
  -1  -3   6  303.51    6.90   0
   0  -3   6  559.37    9.26   0
   1  -3   6  307.61    7.19   0
   2  -3   6  308.50    7.18   0
   3  -3   6   44.24    4.04   0
   4  -3   6    6.06    2.94   0
   5  -3   6   55.33    4.62   0
   6  -3   6  118.96    6.26   0
   7  -3   6  258.46    9.26   0
   8  -3   6  173.61    8.14   0
   9  -3   6   53.85    5.80   0
  10  -3   6   22.87    5.06   0
 -12  -2   6   38.27    5.42   0
 -11  -2   6   47.73    5.52   0
 -10  -2   6  193.99    8.42   0
  -9  -2   6   16.51    3.96   0
  -8  -2   6  128.23    6.66   0
  -7  -2   6   78.72    4.92   0
  -6  -2   6  185.95    6.57   0
  -5  -2   6  334.97    8.02   0
  -4  -2   6  158.34    5.35   0
  -3  -2   6  913.29   11.49   0
  -2  -2   6 1124.36   12.22   0
  -1  -2   6  198.38    5.73   0
   0  -2   6  375.84    7.65   0
   1  -2   6  738.04   10.63   0
   2  -2   6  475.12    8.83   0
   3  -2   6  848.55   12.26   0
   4  -2   6  238.12    7.24   0
   5  -2   6  620.91   11.86   0
   6  -2   6  203.95    7.58   0
   7  -2   6  159.42    7.31   0
   8  -2   6   38.35    4.64   0
   9  -2   6   12.04    4.81   0
  10  -2   6   19.22    4.25   0
 -12  -1   6   73.28    7.06   0
 -11  -1   6  219.74    9.47   0
 -10  -1   6   97.94    6.64   0
  -9  -1   6   45.20    4.54   0
  -8  -1   6  127.24    6.45   0
  -7  -1   6    9.57    3.24   0
  -6  -1   6  102.63    5.14   0
  -5  -1   6  179.72    6.24   0
  -4  -1   6  388.03    8.16   0
  -3  -1   6   75.51    3.98   0
  -2  -1   6   16.04    2.81   0
  -1  -1   6   68.86    4.09   0
   0  -1   6    4.89    2.78   0
   1  -1   6  914.14   11.68   0
   2  -1   6 4964.57   28.07   0
   3  -1   6  559.12   10.05   0
   4  -1   6  292.18    8.09   0
   5  -1   6   -4.58    2.70   0
   6  -1   6    6.48    2.93   0
   7  -1   6   15.00    3.88   0
   8  -1   6  330.31   10.95   0
   9  -1   6  169.50    8.76   0
  10  -1   6  402.21   13.35   0
 -12   0   6  233.36   10.17   0
 -11   0   6   68.76    6.10   0
 -10   0   6    4.42    3.51   0
  -9   0   6   68.33    5.61   0
  -8   0   6    4.55    3.17   0
  -7   0   6  445.68   10.23   0
  -6   0   6 1611.93   18.08   0
  -5   0   6  341.01    8.17   0
  -4   0   6  589.80    9.69   0
  -3   0   6    6.47    2.57   0
  -2   0   6  125.29    4.68   0
  -1   0   6  519.84    8.86   0
   0   0   6  337.19    7.33   0
   1   0   6 2569.51   20.40   0
   2   0   6  247.53    6.71   0
   3   0   6  114.76    5.18   0
   4   0   6   18.75    3.38   0
   5   0   6   59.86    4.79   0
   6   0   6    9.30    3.17   0
   7   0   6 1323.04   19.93   0
   8   0   6 1416.34   22.10   0
   9   0   6   26.86    4.91   0
 -12   1   6   64.14    6.30   0
 -11   1   6   91.98    7.42   0
 -10   1   6  229.37    9.07   0
  -9   1   6 1008.68   17.37   0
  -8   1   6  139.03    6.81   0
  -7   1   6 3758.67   29.82   0
  -6   1   6 1645.70   18.38   0
  -5   1   6 1228.54   14.96   0
  -4   1   6   18.41    2.97   0
  -3   1   6   74.43    4.16   0
  -2   1   6  765.18   10.61   0
  -1   1   6  532.92    9.03   0
   0   1   6  365.89    7.75   0
   1   1   6   78.50    4.18   0
   2   1   6  114.68    4.89   0
   3   1   6  228.32    6.94   0
   4   1   6 1975.98   20.58   0
   5   1   6  585.43   12.18   0
   6   1   6  600.76   12.95   0
   7   1   6 1344.79   20.34   0
   8   1   6   12.16    4.07   0
   9   1   6  394.65   12.92   0
 -12   2   6  395.84   13.35   0
 -11   2   6  112.26    7.22   0
 -10   2   6 1349.71   21.32   0
  -9   2   6  433.04   11.69   0
  -8   2   6   44.91    4.47   0
  -7   2   6  633.72   12.57   0
  -6   2   6 2233.54   22.20   0
  -5   2   6 2028.92   19.44   0
  -4   2   6  571.02   10.00   0
  -3   2   6  836.15   11.72   0
  -2   2   6  252.72    6.65   0
  -1   2   6   61.83    4.03   0
   0   2   6   13.55    2.85   0
   1   2   6  792.46   11.96   0
   2   2   6  127.70    5.47   0
   3   2   6 2859.74   24.23   0
   4   2   6 1397.83   17.70   0
   5   2   6   27.61    3.93   0
   6   2   6  103.28    6.08   0
   7   2   6  307.43   10.60   0
   8   2   6  655.00   15.65   0
   9   2   6  219.71   10.47   0
 -12   3   6   92.91    7.73   0
 -11   3   6   60.38    5.93   0
 -10   3   6  148.51    7.82   0
  -9   3   6  977.71   17.85   0
  -8   3   6  256.55    8.79   0
  -7   3   6 1221.86   17.53   0
  -6   3   6 2001.34   20.95   0
  -5   3   6  313.95    8.28   0
  -4   3   6  705.30   11.54   0
  -3   3   6   70.61    4.27   0
  -2   3   6   17.73    2.95   0
  -1   3   6    0.41    3.05   0
   0   3   6 4063.54   26.95   0
   1   3   6 1263.20   15.48   0
   2   3   6  758.23   12.49   0
   3   3   6 1597.68   18.64   0
   4   3   6  343.61    9.40   0
   5   3   6  286.16    9.09   0
   6   3   6  188.66    8.14   0
   7   3   6  231.74    9.36   0
   8   3   6  232.59    9.88   0
   9   3   6  313.49   12.26   0
 -12   4   6  177.17    9.43   0
 -11   4   6   11.63    4.04   0
 -10   4   6  297.28   10.75   0
  -9   4   6  676.61   15.05   0
  -8   4   6  285.10    9.59   0
  -7   4   6  288.77    9.01   0
  -6   4   6  168.89    6.94   0
  -5   4   6 1419.04   17.52   0
  -4   4   6   38.79    3.99   0
  -3   4   6 1598.90   17.44   0
  -2   4   6  557.08   10.53   0
  -1   4   6 3319.34   25.19   0
   0   4   6 1929.06   19.34   0
   1   4   6   35.35    3.84   0
   2   4   6   65.00    5.07   0
   3   4   6  501.76   11.19   0
   4   4   6  234.11    8.43   0
   5   4   6  160.01    7.36   0
   6   4   6  537.44   13.27   0
   7   4   6   72.69    6.17   0
   8   4   6  162.11    8.79   0
 -12   5   6  103.93    8.12   0
 -11   5   6  196.03    9.58   0
 -10   5   6  321.24   11.46   0
  -9   5   6  352.42   11.27   0
  -8   5   6  475.18   12.35   0
  -7   5   6   52.66    5.06   0
  -6   5   6   83.29    5.47   0
  -5   5   6  125.60    5.94   0
  -4   5   6 2704.03   24.34   0
  -3   5   6  826.62   13.36   0
  -2   5   6   56.03    4.44   0
  -1   5   6   82.54    4.86   0
   0   5   6   54.27    4.54   0
   1   5   6  666.27   12.38   0
   2   5   6   69.86    5.33   0
   3   5   6  127.62    6.47   0
   4   5   6  322.62    9.71   0
   5   5   6  134.89    6.99   0
   6   5   6   -2.25    3.46   0
   7   5   6    4.15    3.40   0
   8   5   6  142.21    8.56   0
 -11   6   6  199.31   10.19   0
 -10   6   6   22.79    4.49   0
  -9   6   6   12.99    4.35   0
  -8   6   6   21.44    4.28   0
  -7   6   6  771.25   15.44   0
  -6   6   6  408.72   10.90   0
  -5   6   6  384.14   10.26   0
  -4   6   6  614.68   12.52   0
  -3   6   6   17.36    3.49   0
  -2   6   6  809.99   14.04   0
  -1   6   6   55.60    4.90   0
   0   6   6   64.12    4.88   0
   1   6   6  615.71   12.60   0
   2   6   6   42.73    4.62   0
   3   6   6    6.73    3.62   0
   4   6   6  175.92    7.98   0
   5   6   6   69.31    6.12   0
   6   6   6  165.56    8.62   0
   7   6   6  159.79    8.58   0
 -11   7   6    1.97    4.33   0
 -10   7   6   24.05    4.86   0
  -9   7   6  301.24   11.45   0
  -8   7   6  447.93   13.10   0
  -7   7   6  442.94   12.38   0
  -6   7   6   86.20    6.42   0
  -5   7   6   89.96    5.77   0
  -4   7   6   22.35    4.04   0
  -3   7   6   -8.24    3.30   0
  -2   7   6  170.35    7.35   0
  -1   7   6  122.49    6.33   0
   0   7   6  130.46    6.75   0
   1   7   6  153.91    7.21   0
   2   7   6    0.77    3.27   0
   3   7   6   12.04    3.56   0
   4   7   6  262.28    9.57   0
   5   7   6   43.25    5.19   0
   6   7   6   58.48    5.77   0
   7   7   6  129.67    8.47   0
 -10   8   6  166.38    9.01   0
  -9   8   6   66.15    6.95   0
  -8   8   6   55.22    5.80   0
  -7   8   6    7.26    3.88   0
  -6   8   6    1.65    3.49   0
  -5   8   6    5.86    3.38   0
  -4   8   6  333.28   10.29   0
  -3   8   6  391.44   10.87   0
  -2   8   6   80.47    6.17   0
  -1   8   6   95.30    5.93   0
   0   8   6   -0.82    3.30   0
   1   8   6  218.12    8.62   0
   2   8   6   13.47    3.66   0
   3   8   6   33.21    4.54   0
   4   8   6  277.83   10.41   0
   5   8   6   42.28    5.30   0
   6   8   6    9.53    3.97   0
 -10   9   6    8.69    4.45   0
  -9   9   6    4.18    3.97   0
  -8   9   6    9.39    4.15   0
  -7   9   6   98.38    7.65   0
  -6   9   6  247.68   10.21   0
  -5   9   6  146.32    7.91   0
  -4   9   6   89.55    6.48   0
  -3   9   6    9.55    3.73   0
  -2   9   6   25.00    4.26   0
  -1   9   6   98.70    6.32   0
   0   9   6   40.14    4.56   0
   1   9   6  233.64    9.51   0
   2   9   6  191.25    8.90   0
   3   9   6  196.12    9.16   0
   4   9   6   77.42    6.77   0
   5   9   6   24.76    4.90   0
  -9  10   6   66.97    6.70   0
  -8  10   6  182.40    9.79   0
  -7  10   6   13.77    4.92   0
  -6  10   6   16.95    4.57   0
  -5  10   6  116.42    7.68   0
  -4  10   6    7.77    3.90   0
  -3  10   6  120.97    7.34   0
  -2  10   6   76.79    6.70   0
  -1  10   6  134.44    7.60   0
   0  10   6  648.41   15.85   0
   1  10   6  137.21    8.09   0
   2  10   6   -1.18    4.10   0
   3  10   6    8.38    3.91   0
   4  10   6  175.13    9.58   0
  -8  11   6   99.12    8.00   0
  -7  11   6    3.83    3.99   0
  -6  11   6   57.49    5.86   0
  -5  11   6    6.21    4.93   0
  -4  11   6   13.26    4.61   0
  -3  11   6  659.25   16.64   0
  -2  11   6  211.04    9.66   0
  -1  11   6   47.73    5.52   0
   0  11   6  159.96    8.55   0
   1  11   6  214.94   10.31   0
   2  11   6  631.92   16.77   0
   3  11   6  203.48   10.16   0
  -7  12   6   16.55    4.62   0
  -6  12   6  389.41   13.68   0
  -5  12   6  142.63    8.79   0
  -4  12   6  582.04   16.62   0
  -3  12   6  591.43   16.32   0
  -2  12   6  215.42   10.21   0
  -1  12   6  199.69    9.79   0
   0  12   6  293.26   11.73   0
   1  12   6  956.02   20.98   0
   2  12   6  114.75    8.82   0
  -4  13   6   38.61    5.99   0
  -3  13   6  422.07   14.72   0
  -2  13   6  523.60   16.51   0
  -1  13   6   51.58    6.35   0
  -3 -15   7  284.89   12.10   0
  -2 -15   7  113.34    8.92   0
  -1 -15   7   83.89    7.81   0
   0 -15   7   55.65    5.93   0
   1 -15   7   36.81    5.52   0
   2 -15   7   77.98    6.70   0
   3 -15   7    7.04    4.76   0
  -5 -14   7  232.00   10.89   0
  -4 -14   7  115.17    8.58   0
  -3 -14   7    6.21    4.64   0
  -2 -14   7    2.14    4.24   0
  -1 -14   7    1.63    4.68   0
   0 -14   7   15.34    4.66   0
   1 -14   7   35.57    5.77   0
   2 -14   7   33.88    4.98   0
   3 -14   7  145.15    8.48   0
   4 -14   7   16.32    4.68   0
   5 -14   7   18.76    5.10   0
  -7 -13   7  149.94    9.91   0
  -6 -13   7   48.00    5.81   0
  -5 -13   7   82.90    7.14   0
  -4 -13   7   83.63    7.56   0
  -3 -13   7   30.66    5.02   0
  -2 -13   7   32.96    5.55   0
  -1 -13   7   68.09    6.53   0
   0 -13   7  202.80    9.36   0
   1 -13   7   52.79    5.74   0
   2 -13   7   10.15    3.66   0
   3 -13   7    2.79    3.91   0
   4 -13   7   90.38    7.32   0
   5 -13   7    6.80    4.05   0
   6 -13   7   32.03    5.35   0
  -8 -12   7  106.46    8.45   0
  -7 -12   7   89.09    7.57   0
  -6 -12   7    2.19    4.35   0
  -5 -12   7   48.18    5.91   0
  -4 -12   7  113.14    7.32   0
  -3 -12   7   83.56    6.78   0
  -2 -12   7  331.75   11.12   0
  -1 -12   7  125.20    7.23   0
   0 -12   7   -4.73    4.09   0
   1 -12   7   12.40    4.03   0
   2 -12   7   -0.92    4.36   0
   3 -12   7  110.12    7.08   0
   4 -12   7   61.60    6.22   0
   5 -12   7   12.70    4.10   0
   6 -12   7  222.21   10.18   0
   7 -12   7   66.86    7.09   0
  -8 -11   7   24.80    5.11   0
  -7 -11   7  120.22    7.73   0
  -6 -11   7    4.14    4.21   0
  -5 -11   7  279.44   10.37   0
  -4 -11   7  354.56   11.24   0
  -3 -11   7   12.55    3.78   0
  -2 -11   7   62.11    5.78   0
  -1 -11   7   24.83    4.37   0
   0 -11   7   26.88    4.32   0
   1 -11   7  768.04   15.69   0
   2 -11   7   78.08    6.00   0
   3 -11   7  674.49   14.79   0
   4 -11   7  321.63   10.76   0
   5 -11   7    7.29    3.89   0
   6 -11   7    2.20    3.80   0
   7 -11   7  123.89    8.32   0
  -9 -10   7   71.34    7.05   0
  -8 -10   7  118.53    8.00   0
  -7 -10   7  170.16    8.69   0
  -6 -10   7  168.19    8.25   0
  -5 -10   7   54.13    5.39   0
  -4 -10   7   62.93    5.64   0
  -3 -10   7    5.64    3.72   0
  -2 -10   7   75.02    5.81   0
  -1 -10   7    7.04    3.90   0
   0 -10   7 2505.44   26.59   0
   1 -10   7 1638.71   21.61   0
   2 -10   7   22.71    4.07   0
   3 -10   7  337.81   10.25   0
   4 -10   7  213.72    8.76   0
   5 -10   7  824.11   16.95   0
   6 -10   7   67.07    5.95   0
   7 -10   7  229.31    9.97   0
   8 -10   7  178.88    9.68   0
 -10  -9   7  102.42    8.21   0
  -9  -9   7  376.93   12.63   0
  -8  -9   7   97.85    7.38   0
  -7  -9   7   86.25    6.73   0
  -6  -9   7   15.10    4.07   0
  -5  -9   7    8.24    3.68   0
  -4  -9   7   14.62    3.82   0
  -3  -9   7  362.84   10.16   0
  -2  -9   7  441.87   10.94   0
  -1  -9   7  890.93   15.03   0
   0  -9   7 2046.74   23.25   0
   1  -9   7  553.27   12.34   0
   2  -9   7  408.93   10.73   0
   3  -9   7  102.42    5.89   0
   4  -9   7  374.45   10.59   0
   5  -9   7  288.96    9.92   0
   6  -9   7  264.00    9.99   0
   7  -9   7   39.73    5.34   0
   8  -9   7   29.18    5.29   0
 -10  -8   7  154.75    9.01   0
  -9  -8   7   80.47    6.96   0
  -8  -8   7  551.57   13.97   0
  -7  -8   7   42.17    5.01   0
  -6  -8   7  285.75    9.57   0
  -5  -8   7  163.25    7.36   0
  -4  -8   7 1362.84   18.64   0
  -3  -8   7 1190.76   17.03   0
  -2  -8   7  234.70    7.94   0
  -1  -8   7   -0.39    3.56   0
   0  -8   7  323.54    9.25   0
   1  -8   7  385.43   10.02   0
   2  -8   7  381.02    9.89   0
   3  -8   7  756.10   13.86   0
   4  -8   7  158.63    6.93   0
   5  -8   7  486.20   12.07   0
   6  -8   7   49.22    5.42   0
   7  -8   7  454.52   13.08   0
   8  -8   7   63.17    6.29   0
   9  -8   7  529.35   15.63   0
 -11  -7   7  205.52   10.24   0
 -10  -7   7    3.30    3.88   0
  -9  -7   7    3.03    4.00   0
  -8  -7   7  204.88    8.81   0
  -7  -7   7 2391.53   26.52   0
  -6  -7   7  785.24   14.73   0
  -5  -7   7  434.29   10.87   0
  -4  -7   7  720.84   13.17   0
  -3  -7   7  863.81   13.78   0
  -2  -7   7  698.00   12.37   0
  -1  -7   7  593.87   11.39   0
   0  -7   7  904.54   14.18   0
   1  -7   7  548.97   11.38   0
   2  -7   7 1445.58   17.92   0
   3  -7   7   50.25    4.67   0
   4  -7   7    6.76    3.20   0
   5  -7   7    8.82    3.42   0
   6  -7   7 1779.37   23.13   0
   7  -7   7  821.88   16.89   0
   8  -7   7  112.08    7.45   0
   9  -7   7  264.35   11.41   0
 -11  -6   7  204.18   10.01   0
 -10  -6   7  751.33   16.98   0
  -9  -6   7  334.52   11.08   0
  -8  -6   7 2207.69   26.28   0
  -7  -6   7  645.82   13.78   0
  -6  -6   7  285.56    9.08   0
  -5  -6   7    7.16    3.06   0
  -4  -6   7  846.12   13.64   0
  -3  -6   7  534.46   10.56   0
  -2  -6   7  337.88    8.20   0
  -1  -6   7  926.28   13.53   0
   0  -6   7  123.08    5.58   0
   1  -6   7  993.85   14.39   0
   2  -6   7  287.63    8.20   0
   3  -6   7 2772.46   24.80   0
   4  -6   7  514.86   11.25   0
   5  -6   7  462.76   11.29   0
   6  -6   7  843.30   15.86   0
   7  -6   7   28.39    4.53   0
   8  -6   7   41.08    5.17   0
   9  -6   7   31.73    5.10   0
 -11  -5   7 1655.04   25.89   0
 -10  -5   7  142.46    7.78   0
  -9  -5   7    5.33    3.50   0
  -8  -5   7  161.43    7.34   0
  -7  -5   7  353.06   10.15   0
  -6  -5   7  183.17    7.24   0
  -5  -5   7   85.66    5.07   0
  -4  -5   7  411.10    9.30   0
  -3  -5   7  707.12   11.53   0
  -2  -5   7 1299.85   15.27   0
  -1  -5   7  155.36    5.66   0
   0  -5   7  104.32    5.04   0
   1  -5   7  350.68    8.60   0
   2  -5   7 1773.92   18.53   0
   3  -5   7  821.22   13.09   0
   4  -5   7  149.43    6.30   0
   5  -5   7  115.90    6.16   0
   6  -5   7   32.60    4.28   0
   7  -5   7   61.66    5.72   0
   8  -5   7  251.15    9.97   0
   9  -5   7  145.10    8.33   0
 -12  -4   7  521.32   15.31   0
 -11  -4   7  180.71    8.87   0
 -10  -4   7  116.45    7.44   0
  -9  -4   7   35.01    4.68   0
  -8  -4   7   83.09    5.63   0
  -7  -4   7  386.03   10.19   0
  -6  -4   7  859.50   14.10   0
  -5  -4   7  969.74   14.17   0
  -4  -4   7  166.00    6.07   0
  -3  -4   7  579.93   10.32   0
  -2  -4   7  467.60    9.03   0
  -1  -4   7 1814.13   17.81   0
   0  -4   7  314.27    7.78   0
   1  -4   7  112.97    5.12   0
   2  -4   7  645.02   11.22   0
   3  -4   7    4.68    3.10   0
   4  -4   7  126.71    5.87   0
   5  -4   7  155.63    6.80   0
   6  -4   7  153.81    7.26   0
   7  -4   7  293.57   10.22   0
   8  -4   7   86.34    6.91   0
   9  -4   7    7.62    4.52   0
 -12  -3   7   15.58    4.76   0
 -11  -3   7   23.24    5.02   0
 -10  -3   7  225.07    9.32   0
  -9  -3   7  260.50    9.87   0
  -8  -3   7  363.37   10.40   0
  -7  -3   7  471.37   10.92   0
  -6  -3   7  800.57   13.34   0
  -5  -3   7   30.24    3.75   0
  -4  -3   7  544.81   10.04   0
  -3  -3   7  333.72    7.64   0
  -2  -3   7   96.02    4.65   0
  -1  -3   7  736.89   11.13   0
   0  -3   7  329.44    7.76   0
   1  -3   7  211.33    6.52   0
   2  -3   7    8.74    2.73   0
   3  -3   7   26.68    3.38   0
   4  -3   7  532.31   10.96   0
   5  -3   7   86.82    5.47   0
   6  -3   7   26.39    4.03   0
   7  -3   7  102.31    6.52   0
   8  -3   7   -2.75    3.44   0
   9  -3   7   18.72    4.25   0
 -12  -2   7   11.32    4.30   0
 -11  -2   7  175.27    8.92   0
 -10  -2   7  481.22   12.98   0
  -9  -2   7  252.70    9.18   0
  -8  -2   7  254.28    8.78   0
  -7  -2   7   -2.27    3.09   0
  -6  -2   7  480.78   10.38   0
  -5  -2   7   99.90    5.20   0
  -4  -2   7  234.62    6.78   0
  -3  -2   7  489.85    9.02   0
  -2  -2   7   25.54    3.18   0
  -1  -2   7    7.12    2.83   0
   0  -2   7    4.40    2.93   0
   1  -2   7   21.05    3.06   0
   2  -2   7  244.29    7.05   0
   3  -2   7  129.86    5.69   0
   4  -2   7    7.19    3.12   0
   5  -2   7   95.53    5.80   0
   6  -2   7    2.36    3.23   0
   7  -2   7  256.61    9.42   0
   8  -2   7   38.27    4.99   0
   9  -2   7   47.97    5.55   0
 -12  -1   7   93.74    7.65   0
 -11  -1   7  200.59    9.61   0
 -10  -1   7   49.84    5.32   0
  -9  -1   7   42.98    4.94   0
  -8  -1   7  130.78    6.59   0
  -7  -1   7   13.30    3.59   0
  -6  -1   7   38.80    4.22   0
  -5  -1   7  692.19   11.72   0
  -4  -1   7    0.72    2.45   0
  -3  -1   7    7.41    2.69   0
  -2  -1   7  174.17    5.70   0
  -1  -1   7 1515.68   15.61   0
   0  -1   7  297.89    7.38   0
   1  -1   7   77.35    4.37   0
   2  -1   7  253.77    7.20   0
   3  -1   7   13.97    3.17   0
   4  -1   7  162.08    6.58   0
   5  -1   7   -0.36    3.11   0
   6  -1   7  152.43    7.23   0
   7  -1   7  398.35   11.58   0
   8  -1   7  151.03    8.12   0
   9  -1   7   64.11    6.52   0
 -12   0   7   25.21    4.99   0
 -11   0   7   20.79    4.81   0
 -10   0   7   -1.87    3.62   0
  -9   0   7   33.84    4.29   0
  -8   0   7  548.72   12.49   0
  -7   0   7  294.97    8.82   0
  -6   0   7   59.48    4.78   0
  -5   0   7   20.75    3.22   0
  -4   0   7  604.47   10.30   0
  -3   0   7  242.77    6.72   0
  -2   0   7   10.79    2.79   0
  -1   0   7   80.76    4.26   0
   0   0   7    2.46    2.95   0
   1   0   7   43.57    3.98   0
   2   0   7   81.73    4.74   0
   3   0   7   39.69    3.79   0
   4   0   7  432.32   10.15   0
   5   0   7  130.18    6.79   0
   6   0   7  313.96    9.95   0
   7   0   7  367.50   11.39   0
   8   0   7   23.27    4.51   0
   9   0   7  114.83    8.04   0
 -12   1   7   25.43    4.98   0
 -11   1   7  189.73    8.89   0
 -10   1   7  299.82   10.49   0
  -9   1   7  160.97    7.46   0
  -8   1   7  121.56    6.46   0
  -7   1   7  107.43    5.80   0
  -6   1   7  691.23   12.44   0
  -5   1   7  751.23   12.37   0
  -4   1   7  106.59    5.20   0
  -3   1   7   17.46    3.00   0
  -2   1   7  506.78    9.49   0
  -1   1   7   77.84    4.41   0
   0   1   7   66.37    4.38   0
   1   1   7   12.37    2.98   0
   2   1   7    9.98    3.04   0
   3   1   7 1866.39   20.04   0
   4   1   7  270.99    8.45   0
   5   1   7   22.16    3.74   0
   6   1   7   94.67    6.00   0
   7   1   7   62.14    5.93   0
   8   1   7 1184.93   21.41   0
   9   1   7  279.64   11.82   0
 -12   2   7  209.41    9.85   0
 -11   2   7   68.75    6.52   0
 -10   2   7   88.37    6.96   0
  -9   2   7  159.02    7.59   0
  -8   2   7  123.67    6.63   0
  -7   2   7 1290.61   18.17   0
  -6   2   7  660.84   12.57   0
  -5   2   7   98.89    5.17   0
  -4   2   7  175.75    6.28   0
  -3   2   7   17.43    3.10   0
  -2   2   7   13.97    3.06   0
  -1   2   7    0.37    2.75   0
   0   2   7 2734.33   22.55   0
   1   2   7  469.59    9.98   0
   2   2   7  787.36   13.00   0
   3   2   7  641.44   12.32   0
   4   2   7    3.18    3.06   0
   5   2   7    3.70    3.97   0
   6   2   7  225.38    8.91   0
   7   2   7  666.50   15.53   0
   8   2   7  308.22   11.61   0
 -12   3   7   59.37    6.57   0
 -11   3   7    4.64    3.41   0
 -10   3   7  536.64   14.37   0
  -9   3   7  415.86   11.66   0
  -8   3   7   15.68    3.74   0
  -7   3   7  545.63   12.28   0
  -6   3   7  109.38    6.06   0
  -5   3   7  501.84   10.74   0
  -4   3   7   17.98    3.45   0
  -3   3   7  524.60   10.33   0
  -2   3   7  518.32   10.33   0
  -1   3   7 4246.59   28.78   0
   0   3   7 2349.18   21.74   0
   1   3   7   71.03    4.75   0
   2   3   7  309.09    8.75   0
   3   3   7  215.01    7.64   0
   4   3   7  107.92    6.07   0
   5   3   7  357.35   10.56   0
   6   3   7  551.17   13.69   0
   7   3   7   76.72    6.75   0
   8   3   7  246.57   10.77   0
 -12   4   7  182.74    9.86   0
 -11   4   7   31.46    5.13   0
 -10   4   7  274.43   10.43   0
  -9   4   7  180.41    8.63   0
  -8   4   7  366.80   10.84   0
  -7   4   7    3.24    3.74   0
  -6   4   7  105.42    5.76   0
  -5   4   7  520.85   11.28   0
  -4   4   7 4011.50   30.20   0
  -3   4   7  636.28   11.75   0
  -2   4   7  176.60    6.70   0
  -1   4   7 1849.91   19.88   0
   0   4   7 1505.08   18.15   0
   1   4   7  761.33   13.39   0
   2   4   7  607.19   12.46   0
   3   4   7  651.74   13.14   0
   4   4   7  179.95    7.82   0
   5   4   7  850.86   16.46   0
   6   4   7   33.57    4.66   0
   7   4   7   37.80    5.04   0
   8   4   7   30.24    5.28   0
 -11   5   7  225.95   10.58   0
 -10   5   7   -1.55    4.17   0
  -9   5   7  111.63    7.15   0
  -8   5   7  257.13    9.75   0
  -7   5   7 1639.29   22.20   0
  -6   5   7  190.30    7.77   0
  -5   5   7  834.75   14.65   0
  -4   5   7  821.03   14.21   0
  -3   5   7  405.80   10.10   0
  -2   5   7   -8.29    2.89   0
  -1   5   7  849.15   14.13   0
   0   5   7 2138.76   22.45   0
   1   5   7  428.50   10.63   0
   2   5   7  604.02   12.84   0
   3   5   7   61.86    5.35   0
   4   5   7  117.33    6.90   0
   5   5   7   25.62    4.80   0
   6   5   7  518.25   14.08   0
   7   5   7  308.00   11.87   0
 -11   6   7   32.51    5.07   0
 -10   6   7   62.75    6.27   0
  -9   6   7  433.41   13.05   0
  -8   6   7 2095.98   26.99   0
  -7   6   7  319.41   10.63   0
  -6   6   7   36.27    4.46   0
  -5   6   7  103.34    6.12   0
  -4   6   7  307.10    9.41   0
  -3   6   7  254.52    8.55   0
  -2   6   7  340.43    9.81   0
  -1   6   7  304.62    9.34   0
   0   6   7  282.95    9.21   0
   1   6   7 1019.85   16.89   0
   2   6   7   21.36    4.12   0
   3   6   7  107.49    6.65   0
   4   6   7   51.54    5.03   0
   5   6   7 1156.49   20.53   0
   6   6   7  625.07   15.99   0
   7   6   7   79.03    7.30   0
 -11   7   7  976.55   21.33   0
 -10   7   7   99.82    8.51   0
  -9   7   7  559.03   15.37   0
  -8   7   7  263.05   10.42   0
  -7   7   7   98.63    6.75   0
  -6   7   7   25.61    4.33   0
  -5   7   7  121.42    6.89   0
  -4   7   7  336.85   10.12   0
  -3   7   7  619.14   13.69   0
  -2   7   7  617.54   13.86   0
  -1   7   7  104.07    6.05   0
   0   7   7  183.45    7.74   0
   1   7   7   14.26    3.74   0
   2   7   7  660.20   14.82   0
   3   7   7  599.61   14.29   0
   4   7   7  355.34   11.73   0
   5   7   7   37.57    5.38   0
   6   7   7   25.54    5.10   0
 -10   8   7   11.14    4.15   0
  -9   8   7    8.38    4.10   0
  -8   8   7    4.87    4.03   0
  -7   8   7  325.55   11.49   0
  -6   8   7  497.88   13.48   0
  -5   8   7  298.85   10.44   0
  -4   8   7  242.44    9.31   0
  -3   8   7  234.96    9.15   0
  -2   8   7   28.52    4.65   0
  -1   8   7   89.61    5.92   0
   0   8   7  260.96    9.53   0
   1   8   7  544.50   13.55   0
   2   8   7  213.08    9.35   0
   3   8   7   21.33    4.96   0
   4   8   7    6.85    4.17   0
   5   8   7   14.18    4.53   0
  -9   9   7   47.70    5.85   0
  -8   9   7   69.00    6.47   0
  -7   9   7  226.70   10.25   0
  -6   9   7  137.92    8.08   0
  -5   9   7    1.30    3.88   0
  -4   9   7    8.21    4.02   0
  -3   9   7   39.37    5.07   0
  -2   9   7  403.68   12.29   0
  -1   9   7  507.72   13.34   0
   0   9   7   74.71    6.21   0
   1   9   7   31.81    4.82   0
   2   9   7   -1.06    3.73   0
   3   9   7   86.50    7.24   0
   4   9   7   58.75    6.19   0
   5   9   7   21.20    4.71   0
  -9  10   7   71.32    7.05   0
  -8  10   7  102.90    8.53   0
  -7  10   7   12.11    4.37   0
  -6  10   7   12.07    4.04   0
  -5  10   7   39.70    5.25   0
  -4  10   7  362.10   12.35   0
  -3  10   7   95.64    7.57   0
  -2  10   7   67.42    6.05   0
  -1  10   7   56.66    5.80   0
   0  10   7   24.86    4.70   0
   1  10   7   48.13    5.47   0
   2  10   7   46.69    5.94   0
   3  10   7  113.69    7.82   0
  -7  11   7   26.98    5.01   0
  -6  11   7   32.16    5.56   0
  -5  11   7   78.60    7.15   0
  -4  11   7   63.13    6.43   0
  -3  11   7   64.24    6.43   0
  -2  11   7    2.67    3.92   0
  -1  11   7   70.91    6.94   0
   0  11   7   45.84    5.47   0
   1  11   7  248.06   11.07   0
   2  11   7  216.84   10.59   0
  -6  12   7   97.07    8.33   0
  -5  12   7   26.60    5.45   0
  -4  12   7   12.27    4.50   0
  -3  12   7   68.03    6.80   0
  -2  12   7  103.07    8.05   0
  -1  12   7  136.13    8.64   0
   0  12   7  146.07    8.98   0
  -3 -15   8    8.06    4.62   0
  -2 -15   8   61.76    6.82   0
  -1 -15   8   59.01    6.57   0
   0 -15   8   79.21    7.16   0
   1 -15   8  151.86    9.00   0
   2 -15   8  354.49   12.95   0
  -5 -14   8  199.47   10.46   0
  -4 -14   8   34.50    5.77   0
  -3 -14   8   39.05    5.97   0
  -2 -14   8   -1.41    4.51   0
  -1 -14   8  153.12    8.79   0
   0 -14   8  386.38   13.36   0
   1 -14   8  173.62    9.48   0
   2 -14   8   36.81    5.60   0
   3 -14   8   76.57    7.09   0
   4 -14   8   23.67    5.16   0
  -6 -13   8   -6.55    4.03   0
  -5 -13   8   17.71    4.98   0
  -4 -13   8   79.70    7.33   0
  -3 -13   8  577.22   15.46   0
  -2 -13   8   81.35    7.06   0
  -1 -13   8   32.59    5.18   0
   0 -13   8  368.79   12.35   0
   1 -13   8   -3.27    4.48   0
   2 -13   8  111.56    7.52   0
   3 -13   8   47.56    5.56   0
   4 -13   8  236.16   10.37   0
   5 -13   8  187.14    9.88   0
  -7 -12   8    7.17    4.74   0
  -6 -12   8  153.56    8.51   0
  -5 -12   8  106.34    7.19   0
  -4 -12   8  115.28    7.52   0
  -3 -12   8  378.16   12.51   0
  -2 -12   8   71.15    6.39   0
  -1 -12   8    5.47    4.07   0
   0 -12   8   30.21    4.86   0
   1 -12   8  127.24    7.73   0
   2 -12   8  312.84   11.04   0
   3 -12   8   55.45    5.68   0
   4 -12   8   -1.33    3.66   0
   5 -12   8   12.61    4.35   0
   6 -12   8    8.48    4.33   0
  -8 -11   8  173.07    9.53   0
  -7 -11   8   72.19    6.70   0
  -6 -11   8   58.96    5.66   0
  -5 -11   8  158.15    8.34   0
  -4 -11   8   12.82    4.27   0
  -3 -11   8   -5.71    3.53   0
  -2 -11   8    5.04    3.90   0
  -1 -11   8  108.76    6.74   0
   0 -11   8  247.52    9.63   0
   1 -11   8  225.08    9.03   0
   2 -11   8   10.16    4.06   0
   3 -11   8    5.24    3.59   0
   4 -11   8    5.80    3.56   0
   5 -11   8   66.02    6.23   0
   6 -11   8  182.92    9.31   0
   7 -11   8   30.53    5.18   0
  -9 -10   8   60.06    6.36   0
  -8 -10   8   37.50    5.42   0
  -7 -10   8   16.10    4.35   0
  -6 -10   8   51.51    5.38   0
  -5 -10   8   97.56    6.53   0
  -4 -10   8   18.86    3.97   0
  -3 -10   8   15.98    4.27   0
  -2 -10   8  566.89   13.23   0
  -1 -10   8  112.77    6.57   0
   0 -10   8   77.47    6.30   0
   1 -10   8  -12.88    3.47   0
   2 -10   8  114.39    6.60   0
   3 -10   8  221.55    8.98   0
   4 -10   8  165.36    7.88   0
   5 -10   8  280.57   10.26   0
   6 -10   8   50.51    5.67   0
   7 -10   8   -5.02    4.14   0
 -10  -9   8   34.33    5.37   0
  -9  -9   8  204.34    9.78   0
  -8  -9   8    1.71    3.73   0
  -7  -9   8    2.45    3.42   0
  -6  -9   8   -8.24    3.65   0
  -5  -9   8  652.02   14.39   0
  -4  -9   8   23.68    4.29   0
  -3  -9   8   20.73    3.86   0
  -2  -9   8   48.88    5.22   0
  -1  -9   8    2.48    3.51   0
   0  -9   8  261.90    9.05   0
   1  -9   8  317.39    9.97   0
   2  -9   8  161.24    7.52   0
   3  -9   8  142.82    7.02   0
   4  -9   8   73.87    6.00   0
   5  -9   8   16.22    4.01   0
   6  -9   8  -11.70    3.52   0
   7  -9   8  243.05   10.56   0
   8  -9   8   58.20    6.02   0
 -10  -8   8   43.61    5.65   0
  -9  -8   8  138.12    8.12   0
  -8  -8   8  167.44    8.38   0
  -7  -8   8  964.61   17.79   0
  -6  -8   8  167.66    7.90   0
  -5  -8   8   66.51    5.59   0
  -4  -8   8  105.06    6.17   0
  -3  -8   8   48.68    4.91   0
  -2  -8   8  305.41    9.08   0
  -1  -8   8   58.35    4.97   0
   0  -8   8  700.34   13.61   0
   1  -8   8  330.58    9.54   0
   2  -8   8  155.51    6.89   0
   3  -8   8    1.21    3.11   0
   4  -8   8   12.70    3.72   0
   5  -8   8   17.41    3.87   0
   6  -8   8  850.36   17.20   0
   7  -8   8  921.04   19.05   0
   8  -8   8  137.78    8.54   0
 -11  -7   8    5.32    3.82   0
 -10  -7   8  172.88    9.30   0
  -9  -7   8  222.23   10.21   0
  -8  -7   8 1823.23   24.46   0
  -7  -7   8  298.43   10.22   0
  -6  -7   8    9.89    3.50   0
  -5  -7   8   -7.58    3.21   0
  -4  -7   8  449.47   10.97   0
  -3  -7   8 1351.55   17.62   0
  -2  -7   8  104.72    5.70   0
  -1  -7   8  748.72   13.26   0
   0  -7   8   79.58    5.28   0
   1  -7   8  437.80   10.65   0
   2  -7   8    3.69    3.13   0
   3  -7   8   90.00    5.58   0
   4  -7   8  110.32    6.21   0
   5  -7   8 1129.14   18.41   0
   6  -7   8 1299.76   20.56   0
   7  -7   8   10.75    3.93   0
   8  -7   8    1.90    3.80   0
 -11  -6   8  925.19   20.38   0
 -10  -6   8   63.14    6.17   0
  -9  -6   8  185.06    8.95   0
  -8  -6   8  210.21    8.97   0
  -7  -6   8  525.57   12.62   0
  -6  -6   8  240.08    8.70   0
  -5  -6   8   34.42    4.09   0
  -4  -6   8  614.91   12.05   0
  -3  -6   8  574.26   11.49   0
  -2  -6   8 1231.48   16.04   0
  -1  -6   8   -1.33    3.29   0
   0  -6   8   28.74    3.86   0
   1  -6   8    0.38    3.28   0
   2  -6   8 2409.21   23.58   0
   3  -6   8  504.20   11.36   0
   4  -6   8  207.40    7.81   0
   5  -6   8  473.06   11.95   0
   6  -6   8   83.86    6.26   0
   7  -6   8  145.11    8.16   0
   8  -6   8  174.43    9.07   0
 -11  -5   8  132.42    8.55   0
 -10  -5   8  225.59    9.85   0
  -9  -5   8   37.87    4.95   0
  -8  -5   8  110.25    6.54   0
  -7  -5   8  234.25    8.56   0
  -6  -5   8 1128.38   16.94   0
  -5  -5   8  866.53   14.38   0
  -4  -5   8    5.01    2.97   0
  -3  -5   8  752.51   12.42   0
  -2  -5   8   55.18    4.71   0
  -1  -5   8 3833.18   27.72   0
   0  -5   8  255.92    7.70   0
   1  -5   8 2643.84   23.96   0
   2  -5   8 1814.63   19.90   0
   3  -5   8  177.98    6.93   0
   4  -5   8   26.19    4.05   0
   5  -5   8  266.16    9.12   0
   6  -5   8  266.95    9.49   0
   7  -5   8  111.05    6.92   0
   8  -5   8  742.71   17.01   0
   9  -5   8  135.29    8.05   0
 -12  -4   8   -5.90    4.10   0
 -11  -4   8  439.56   13.75   0
 -10  -4   8   78.37    6.70   0
  -9  -4   8  723.74   15.70   0
  -8  -4   8  756.60   15.08   0
  -7  -4   8   82.14    5.54   0
  -6  -4   8 1253.57   17.81   0
  -5  -4   8   72.63    4.97   0
  -4  -4   8  944.34   13.79   0
  -3  -4   8   29.01    3.71   0
  -2  -4   8 5068.57   30.96   0
  -1  -4   8 2929.82   23.93   0
   0  -4   8   42.54    3.93   0
   1  -4   8   90.30    5.22   0
   2  -4   8  279.39    8.12   0
   3  -4   8  507.37   11.01   0
   4  -4   8  138.30    6.45   0
   5  -4   8  271.60    9.20   0
   6  -4   8  383.53   11.15   0
   7  -4   8  536.72   13.94   0
   8  -4   8   37.40    5.13   0
   9  -4   8  131.76    8.32   0
 -12  -3   8  218.24   10.61   0
 -11  -3   8  433.93   13.40   0
 -10  -3   8  397.76   12.64   0
  -9  -3   8  605.41   14.22   0
  -8  -3   8    9.41    3.50   0
  -7  -3   8  100.89    5.93   0
  -6  -3   8   28.21    4.04   0
  -5  -3   8 3497.44   27.77   0
  -4  -3   8 1161.68   15.17   0
  -3  -3   8  304.93    7.72   0
  -2  -3   8  355.57    8.33   0
  -1  -3   8   31.76    3.83   0
   0  -3   8  425.29    9.31   0
   1  -3   8   61.02    4.75   0
   2  -3   8   21.11    3.46   0
   3  -3   8  616.24   11.94   0
   4  -3   8 1175.22   17.02   0
   5  -3   8   29.98    4.31   0
   6  -3   8   71.28    5.82   0
   7  -3   8   -5.22    3.63   0
   8  -3   8  472.01   13.57   0
   9  -3   8  325.94   12.32   0
 -12  -2   8  220.22   10.20   0
 -11  -2   8  185.91    8.99   0
 -10  -2   8  289.25   10.31   0
  -9  -2   8   90.31    6.21   0
  -8  -2   8  632.04   13.63   0
  -7  -2   8  274.18    8.89   0
  -6  -2   8 1759.43   20.14   0
  -5  -2   8  669.49   11.92   0
  -4  -2   8    2.42    3.05   0
  -3  -2   8   -3.33    2.52   0
  -2  -2   8    5.56    2.75   0
  -1  -2   8   22.45    3.22   0
   0  -2   8  546.57   10.38   0
   1  -2   8  582.04   11.04   0
   2  -2   8  369.08    9.09   0
   3  -2   8  411.10    9.84   0
   4  -2   8    8.85    3.17   0
   5  -2   8  119.09    6.40   0
   6  -2   8  249.48    9.30   0
   7  -2   8  271.11   10.17   0
   8  -2   8   63.56    6.21   0
   9  -2   8   53.42    5.90   0
 -12  -1   8   -7.79    3.92   0
 -11  -1   8   22.23    4.54   0
 -10  -1   8  152.52    8.07   0
  -9  -1   8  823.30   16.25   0
  -8  -1   8  459.56   11.75   0
  -7  -1   8  204.00    7.73   0
  -6  -1   8  244.56    7.88   0
  -5  -1   8    8.89    3.04   0
  -4  -1   8   89.37    5.10   0
  -3  -1   8  542.67   10.18   0
  -2  -1   8  121.32    5.30   0
  -1  -1   8  688.99   11.46   0
   0  -1   8  723.63   11.87   0
   1  -1   8    8.01    2.86   0
   2  -1   8   -6.23    2.73   0
   3  -1   8   73.21    4.79   0
   4  -1   8  420.37   10.50   0
   5  -1   8  280.00    9.15   0
   6  -1   8   49.60    5.20   0
   7  -1   8    9.23    3.55   0
   8  -1   8   49.56    5.54   0
 -12   0   8  218.74   10.47   0
 -11   0   8  178.14    9.33   0
 -10   0   8  184.31    8.71   0
  -9   0   8  214.04    8.70   0
  -8   0   8    7.48    3.42   0
  -7   0   8   82.71    5.52   0
  -6   0   8    1.97    3.11   0
  -5   0   8    7.96    3.06   0
  -4   0   8  320.06    8.25   0
  -3   0   8  826.76   12.60   0
  -2   0   8  302.96    7.97   0
  -1   0   8  150.71    5.86   0
   0   0   8    4.47    3.20   0
   1   0   8  115.61    5.67   0
   2   0   8  578.19   11.52   0
   3   0   8    2.08    3.08   0
   4   0   8   26.58    3.68   0
   5   0   8  217.03    8.35   0
   6   0   8   16.60    3.83   0
   7   0   8   40.05    5.08   0
   8   0   8   39.10    4.99   0
 -12   1   8  121.30    8.10   0
 -11   1   8   10.16    4.03   0
 -10   1   8  103.07    6.95   0
  -9   1   8   15.06    3.88   0
  -8   1   8   90.46    5.94   0
  -7   1   8   38.26    4.42   0
  -6   1   8  369.91    9.59   0
  -5   1   8  707.31   12.55   0
  -4   1   8   24.27    3.29   0
  -3   1   8  110.72    5.22   0
  -2   1   8   -1.94    2.71   0
  -1   1   8  815.30   12.81   0
   0   1   8   91.97    4.96   0
   1   1   8   16.38    3.36   0
   2   1   8  507.53   11.08   0
   3   1   8   47.22    4.42   0
   4   1   8   22.28    3.85   0
   5   1   8   62.29    5.67   0
   6   1   8  212.31    8.92   0
   7   1   8  144.52    8.22   0
   8   1   8  256.19   10.53   0
 -12   2   8    6.14    4.21   0
 -11   2   8   26.98    4.92   0
 -10   2   8    0.04    4.48   0
  -9   2   8  132.82    7.91   0
  -8   2   8  148.80    7.64   0
  -7   2   8    7.21    3.49   0
  -6   2   8   55.98    4.97   0
  -5   2   8   80.28    5.24   0
  -4   2   8   80.50    5.08   0
  -3   2   8  132.41    5.83   0
  -2   2   8   37.69    4.01   0
  -1   2   8  461.66    9.91   0
   0   2   8  870.51   13.80   0
   1   2   8   39.19    4.07   0
   2   2   8   32.91    3.89   0
   3   2   8   81.35    5.53   0
   4   2   8   67.83    5.48   0
   5   2   8  305.07   10.34   0
   6   2   8   51.94    5.46   0
   7   2   8   55.00    5.75   0
   8   2   8   58.67    6.46   0
 -12   3   8   52.83    6.06   0
 -11   3   8   11.30    4.44   0
 -10   3   8  142.76    8.00   0
  -9   3   8   74.66    6.71   0
  -8   3   8   23.34    4.15   0
  -7   3   8   28.43    4.33   0
  -6   3   8    2.88    3.20   0
  -5   3   8  127.68    6.18   0
  -4   3   8  554.96   11.35   0
  -3   3   8  489.29   10.66   0
  -2   3   8  783.23   13.26   0
  -1   3   8  600.09   11.71   0
   0   3   8  773.17   13.46   0
   1   3   8  351.40    9.56   0
   2   3   8  283.67    8.88   0
   3   3   8   96.02    6.01   0
   4   3   8   78.53    6.19   0
   5   3   8  322.41   10.60   0
   6   3   8   23.73    4.40   0
   7   3   8    6.30    3.99   0
 -11   4   8   79.34    7.24   0
 -10   4   8  106.09    6.90   0
  -9   4   8   11.39    4.24   0
  -8   4   8  116.85    6.98   0
  -7   4   8  241.00    8.87   0
  -6   4   8   35.11    4.28   0
  -5   4   8  990.50   16.04   0
  -4   4   8  554.90   11.85   0
  -3   4   8  443.36   10.63   0
  -2   4   8    3.37    3.18   0
  -1   4   8  778.62   13.77   0
   0   4   8 2815.47   26.49   0
   1   4   8  152.84    7.02   0
   2   4   8  136.86    6.80   0
   3   4   8   47.42    4.91   0
   4   4   8  507.94   13.16   0
   5   4   8   13.51    4.63   0
   6   4   8  481.96   13.92   0
   7   4   8   74.72    7.08   0
 -11   5   8   -7.28    3.84   0
 -10   5   8   62.37    6.35   0
  -9   5   8   23.94    4.71   0
  -8   5   8 1133.60   19.77   0
  -7   5   8  594.36   14.09   0
  -6   5   8    8.49    3.61   0
  -5   5   8   -1.90    3.23   0
  -4   5   8   91.90    5.82   0
  -3   5   8  865.78   15.20   0
  -2   5   8  338.38    9.62   0
  -1   5   8  654.80   13.14   0
   0   5   8   66.15    5.49   0
   1   5   8 1146.80   17.90   0
   2   5   8   -5.56    3.06   0
   3   5   8   16.00    3.86   0
   4   5   8   11.61    4.15   0
   5   5   8 1559.78   23.98   0
   6   5   8  827.46   18.36   0
   7   5   8   74.60    7.18   0
 -11   6   8  389.07   13.59   0
 -10   6   8  334.88   12.42   0
  -9   6   8 1449.74   23.89   0
  -8   6   8  100.51    7.35   0
  -7   6   8  178.98    8.62   0
  -6   6   8  125.39    6.87   0
  -5   6   8   28.88    4.18   0
  -4   6   8   18.03    4.00   0
  -3   6   8  204.05    8.06   0
  -2   6   8  902.69   16.21   0
  -1   6   8   74.72    5.91   0
   0   6   8  581.97   13.18   0
   1   6   8    5.25    3.29   0
   2   6   8 2103.54   25.74   0
   3   6   8  282.63    9.98   0
   4   6   8  620.62   15.35   0
   5   6   8  829.68   18.57   0
   6   6   8   31.81    5.63   0
 -10   7   8   46.54    5.78   0
  -9   7   8   86.90    7.65   0
  -8   7   8  505.78   14.45   0
  -7   7   8  275.25   10.43   0
  -6   7   8  182.40    8.40   0
  -5   7   8  160.98    7.95   0
  -4   7   8  374.29   11.20   0
  -3   7   8  730.20   15.20   0
  -2   7   8   36.71    4.59   0
  -1   7   8  482.79   12.61   0
   0   7   8   55.90    5.47   0
   1   7   8 1835.15   24.71   0
   2   7   8  837.88   17.23   0
   3   7   8   17.50    4.19   0
   4   7   8    8.53    4.32   0
   5   7   8   40.07    5.54   0
 -10   8   8   56.12    6.53   0
  -9   8   8  530.71   15.55   0
  -8   8   8  184.03    9.47   0
  -7   8   8  285.49   11.13   0
  -6   8   8  665.68   15.76   0
  -5   8   8   11.29    3.84   0
  -4   8   8    9.47    3.93   0
  -3   8   8   73.91    6.28   0
  -2   8   8 1871.45   25.78   0
  -1   8   8  447.23   12.87   0
   0   8   8  280.84   10.22   0
   1   8   8  230.78    9.41   0
   2   8   8   15.36    4.53   0
   3   8   8   21.04    4.67   0
   4   8   8  137.37    8.39   0
   5   8   8  102.01    8.23   0
  -9   9   8  235.94   11.21   0
  -8   9   8  307.04   11.97   0
  -7   9   8  399.90   13.21   0
  -6   9   8   64.07    6.45   0
  -5   9   8  510.95   14.32   0
  -4   9   8  424.50   12.96   0
  -3   9   8  879.25   18.10   0
  -2   9   8  275.50   10.68   0
  -1   9   8   13.86    3.96   0
   0   9   8    9.31    3.47   0
   1   9   8   61.70    6.03   0
   2   9   8   33.67    5.19   0
   3   9   8  308.23   12.13   0
   4   9   8  278.27   11.87   0
  -8  10   8   10.78    4.12   0
  -7  10   8  222.22   10.80   0
  -6  10   8  754.97   18.39   0
  -5  10   8  130.45    8.82   0
  -4  10   8   57.07    6.17   0
  -3  10   8   67.87    6.38   0
  -2  10   8   11.86    4.00   0
  -1  10   8   32.27    5.19   0
   0  10   8  206.67    9.84   0
   1  10   8  205.43   10.13   0
   2  10   8  117.90    8.06   0
  -6  11   8  153.96    9.33   0
  -5  11   8   14.42    4.67   0
  -4  11   8   11.64    4.57   0
  -3  11   8   11.83    4.08   0
  -2  11   8   92.12    7.69   0
  -1  11   8  179.35    9.53   0
   0  11   8   39.59    5.49   0
   1  11   8  113.13    8.39   0
  -3  12   8   17.66    4.90   0
  -2 -15   9   87.89    7.96   0
  -1 -15   9   91.22    8.18   0
   0 -15   9  111.91    9.27   0
   1 -15   9  574.56   17.07   0
  -5 -14   9   88.57    8.21   0
  -4 -14   9  101.02    8.17   0
  -3 -14   9  215.51   10.70   0
  -2 -14   9  268.30   11.52   0
  -1 -14   9  143.97    9.29   0
   0 -14   9  939.85   20.35   0
   1 -14   9    5.41    5.08   0
   2 -14   9  341.78   12.77   0
   3 -14   9   57.17    6.15   0
  -6 -13   9  196.22   10.02   0
  -5 -13   9  119.74    8.26   0
  -4 -13   9  327.36   12.52   0
  -3 -13   9  926.49   19.82   0
  -2 -13   9   34.62    5.40   0
  -1 -13   9   10.34    4.32   0
   0 -13   9   -3.39    4.48   0
   1 -13   9 1260.02   22.59   0
   2 -13   9  358.09   12.72   0
   3 -13   9   64.95    6.38   0
   4 -13   9  168.12    9.00   0
  -7 -12   9  344.01   12.70   0
  -6 -12   9  518.13   15.01   0
  -5 -12   9  241.38   10.83   0
  -4 -12   9  296.86   11.46   0
  -3 -12   9   34.10    5.56   0
  -2 -12   9  784.62   17.22   0
  -1 -12   9  257.90   10.54   0
   0 -12   9  196.48    9.32   0
   1 -12   9  136.79    7.88   0
   2 -12   9   79.66    7.04   0
   3 -12   9   -0.56    3.92   0
   4 -12   9   27.37    4.94   0
   5 -12   9   11.25    4.38   0
  -8 -11   9  515.74   15.23   0
  -7 -11   9  416.09   13.72   0
  -6 -11   9   11.98    4.44   0
  -5 -11   9   11.85    4.48   0
  -4 -11   9   78.27    6.69   0
  -3 -11   9  679.00   15.70   0
  -2 -11   9  162.96    8.18   0
  -1 -11   9   97.37    7.14   0
   0 -11   9  126.78    7.46   0
   1 -11   9   -8.57    3.73   0
   2 -11   9   42.65    5.29   0
   3 -11   9   92.38    6.92   0
   4 -11   9  120.81    7.59   0
   5 -11   9  161.85    8.73   0
   6 -11   9  119.72    8.47   0
  -9 -10   9   38.54    5.53   0
  -8 -10   9   98.39    7.76   0
  -7 -10   9   26.40    4.64   0
  -6 -10   9  468.72   13.38   0
  -5 -10   9   99.75    6.89   0
  -4 -10   9  118.07    7.21   0
  -3 -10   9  374.69   11.27   0
  -2 -10   9   77.98    6.27   0
  -1 -10   9   50.63    5.04   0
   0 -10   9    9.34    3.92   0
   1 -10   9   64.65    5.51   0
   2 -10   9  335.53   10.82   0
   3 -10   9  245.26    9.57   0
   4 -10   9   61.40    5.60   0
   5 -10   9    9.64    4.03   0
   6 -10   9    6.74    4.03   0
   7 -10   9   28.22    5.28   0
 -10  -9   9   -9.08    4.17   0
  -9  -9   9   53.89    5.97   0
  -8  -9   9   62.41    6.70   0
  -7  -9   9  110.42    7.02   0
  -6  -9   9  237.65    9.64   0
  -5  -9   9   28.46    4.52   0
  -4  -9   9   22.73    4.16   0
  -3  -9   9   64.98    5.63   0
  -2  -9   9   45.06    4.80   0
  -1  -9   9   59.42    5.54   0
   0  -9   9   87.07    6.03   0
   1  -9   9  139.69    7.24   0
   2  -9   9   22.30    4.24   0
   3  -9   9   20.22    4.31   0
   4  -9   9    7.49    3.66   0
   5  -9   9  185.13    8.55   0
   6  -9   9  118.26    7.76   0
   7  -9   9  168.53    8.83   0
 -10  -8   9   33.13    6.00   0
  -9  -8   9  108.95    7.82   0
  -8  -8   9   39.84    5.27   0
  -7  -8   9  298.44   10.34   0
  -6  -8   9   47.51    5.10   0
  -5  -8   9   33.23    4.38   0
  -4  -8   9   43.84    4.62   0
  -3  -8   9  221.45    8.35   0
  -2  -8   9  263.76    8.79   0
  -1  -8   9  230.08    8.29   0
   0  -8   9   63.28    5.57   0
   1  -8   9  121.96    6.93   0
   2  -8   9  200.44    8.09   0
   3  -8   9   -0.63    3.53   0
   4  -8   9   47.03    5.16   0
   5  -8   9  374.20   11.56   0
   6  -8   9  369.06   12.09   0
   7  -8   9   15.18    4.28   0
 -11  -7   9   10.46    4.63   0
 -10  -7   9  306.11   11.65   0
  -9  -7   9  189.11    9.32   0
  -8  -7   9    9.51    4.43   0
  -7  -7   9    3.75    3.72   0
  -6  -7   9  141.15    6.98   0
  -5  -7   9  329.41   10.03   0
  -4  -7   9   19.54    3.67   0
  -3  -7   9   -2.42    3.41   0
  -2  -7   9  350.14    9.75   0
  -1  -7   9   47.64    4.86   0
   0  -7   9   19.06    4.06   0
   1  -7   9   64.22    5.66   0
   2  -7   9   86.25    5.64   0
   3  -7   9  105.94    6.15   0
   4  -7   9  108.65    6.41   0
   5  -7   9   58.59    5.35   0
   6  -7   9    3.37    4.05   0
   7  -7   9  212.20    9.70   0
   8  -7   9  120.54    7.86   0
 -11  -6   9   37.44    5.47   0
 -10  -6   9   21.02    4.84   0
  -9  -6   9    6.63    3.41   0
  -8  -6   9  120.65    7.14   0
  -7  -6   9  226.25    8.89   0
  -6  -6   9    4.11    3.79   0
  -5  -6   9  129.51    6.48   0
  -4  -6   9  512.06   11.46   0
  -3  -6   9  348.76    9.26   0
  -2  -6   9   67.15    5.30   0
  -1  -6   9 1210.08   17.07   0
   0  -6   9  298.74    9.01   0
   1  -6   9  701.86   13.32   0
   2  -6   9   52.73    5.01   0
   3  -6   9   35.65    4.40   0
   4  -6   9    5.25    3.34   0
   5  -6   9   87.31    5.96   0
   6  -6   9  242.60    9.83   0
   7  -6   9  316.44   11.50   0
   8  -6   9  288.40   11.53   0
 -11  -5   9  123.61    8.79   0
 -10  -5   9  198.14    9.20   0
  -9  -5   9   44.01    5.05   0
  -8  -5   9  108.29    6.58   0
  -7  -5   9  223.93    8.53   0
  -6  -5   9  133.33    6.89   0
  -5  -5   9   -1.98    3.29   0
  -4  -5   9  122.54    6.16   0
  -3  -5   9   75.41    5.17   0
  -2  -5   9 6330.13   37.98   0
  -1  -5   9 1703.25   19.83   0
   0  -5   9   51.27    4.86   0
   1  -5   9  290.74    8.90   0
   2  -5   9   79.48    5.41   0
   3  -5   9  305.29    9.31   0
   4  -5   9  345.59   10.39   0
   5  -5   9  389.66   11.33   0
   6  -5   9  102.63    6.72   0
   7  -5   9  836.28   18.07   0
   8  -5   9   66.78    6.64   0
 -11  -4   9  154.47    8.97   0
 -10  -4   9   58.50    5.81   0
  -9  -4   9  361.20   11.51   0
  -8  -4   9  156.82    7.52   0
  -7  -4   9    6.10    3.56   0
  -6  -4   9   44.63    4.61   0
  -5  -4   9 1783.11   20.54   0
  -4  -4   9  626.37   11.98   0
  -3  -4   9 1744.93   19.41   0
  -2  -4   9  993.77   14.65   0
  -1  -4   9  502.76   10.86   0
   0  -4   9   19.74    3.46   0
   1  -4   9  381.32    9.66   0
   2  -4   9  469.14   11.02   0
   3  -4   9  255.54    8.56   0
   4  -4   9 1014.77   16.72   0
   5  -4   9   42.17    4.78   0
   6  -4   9  155.63    7.90   0
   7  -4   9  110.91    7.75   0
   8  -4   9  746.18   17.99   0
 -12  -3   9  156.52    8.89   0
 -11  -3   9  477.35   14.30   0
 -10  -3   9  452.22   13.37   0
  -9  -3   9  173.60    8.27   0
  -8  -3   9  226.18    8.68   0
  -7  -3   9  248.36    8.79   0
  -6  -3   9 2060.71   22.72   0
  -5  -3   9   74.27    5.12   0
  -4  -3   9  120.51    5.82   0
  -3  -3   9  397.66    9.39   0
  -2  -3   9  289.31    8.32   0
  -1  -3   9  202.36    7.17   0
   0  -3   9  676.83   12.28   0
   1  -3   9 1133.17   16.16   0
   2  -3   9  115.21    5.97   0
   3  -3   9 1388.38   18.99   0
   4  -3   9   23.84    4.11   0
   5  -3   9  472.10   12.32   0
   6  -3   9   36.11    4.82   0
   7  -3   9  811.84   17.66   0
   8  -3   9  872.45   18.98   0
 -12  -2   9   20.09    4.89   0
 -11  -2   9   55.32    6.12   0
 -10  -2   9  353.17   11.75   0
  -9  -2   9 2457.50   28.34   0
  -8  -2   9  115.42    6.87   0
  -7  -2   9  271.66    9.09   0
  -6  -2   9  528.39   11.69   0
  -5  -2   9  210.83    7.37   0
  -4  -2   9  115.60    5.70   0
  -3  -2   9  611.67   11.44   0
  -2  -2   9  768.29   12.77   0
  -1  -2   9  928.54   14.13   0
   0  -2   9 2915.63   25.23   0
   1  -2   9   18.64    3.49   0
   2  -2   9    7.02    3.08   0
   3  -2   9   21.66    3.57   0
   4  -2   9 1318.55   19.22   0
   5  -2   9  894.62   16.69   0
   6  -2   9  337.61   11.30   0
   7  -2   9  113.76    7.90   0
   8  -2   9    0.00    3.87   0
 -12  -1   9  557.51   16.16   0
 -11  -1   9  313.15   11.48   0
 -10  -1   9 1160.95   20.60   0
  -9  -1   9  331.97   11.11   0
  -8  -1   9   10.94    3.48   0
  -7  -1   9    7.93    3.43   0
  -6  -1   9  500.45   11.32   0
  -5  -1   9  367.61    9.44   0
  -4  -1   9 1085.27   15.41   0
  -3  -1   9 1221.78   16.00   0
  -2  -1   9  211.68    7.31   0
  -1  -1   9  828.18   13.58   0
   0  -1   9   -0.41    3.08   0
   1  -1   9 1544.87   18.97   0
   2  -1   9  350.58    9.70   0
   3  -1   9  987.98   16.07   0
   4  -1   9  429.92   11.23   0
   5  -1   9   42.90    4.78   0
   6  -1   9   18.73    3.96   0
   7  -1   9   10.11    4.25   0
   8  -1   9    7.76    3.97   0
 -12   0   9   62.49    6.61   0
 -11   0   9   -0.44    3.93   0
 -10   0   9  129.55    7.75   0
  -9   0   9   16.56    4.36   0
  -8   0   9   78.91    6.14   0
  -7   0   9  232.55    8.39   0
  -6   0   9  331.10    9.40   0
  -5   0   9 1310.39   17.46   0
  -4   0   9 1006.19   14.85   0
  -3   0   9    8.68    3.35   0
  -2   0   9  193.44    7.00   0
  -1   0   9   73.81    5.12   0
   0   0   9 1632.91   19.00   0
   1   0   9  747.92   13.39   0
   2   0   9  171.32    7.07   0
   3   0   9    7.31    3.46   0
   4   0   9   10.03    3.68   0
   5   0   9    0.00    3.54   0
   6   0   9  142.88    7.76   0
   7   0   9   21.84    4.64   0
   8   0   9  138.42    8.62   0
 -12   1   9    1.02    3.99   0
 -11   1   9   19.61    4.65   0
 -10   1   9   27.40    4.70   0
  -9   1   9  151.10    7.74   0
  -8   1   9 1198.39   19.20   0
  -7   1   9  408.70   11.04   0
  -6   1   9    8.72    3.75   0
  -5   1   9   81.60    5.29   0
  -4   1   9    8.71    3.05   0
  -3   1   9  626.87   12.12   0
  -2   1   9  406.82    9.80   0
  -1   1   9  544.95   11.22   0
   0   1   9  337.27    9.31   0
   1   1   9   26.48    3.66   0
   2   1   9   23.04    3.86   0
   3   1   9   70.56    5.58   0
   4   1   9   87.95    6.45   0
   5   1   9  157.83    7.70   0
   6   1   9  171.69    8.27   0
   7   1   9  172.53    8.93   0
 -12   2   9   53.81    6.21   0
 -11   2   9  464.26   14.60   0
 -10   2   9  218.86    9.63   0
  -9   2   9   93.82    6.50   0
  -8   2   9  218.12    9.24   0
  -7   2   9    0.82    3.81   0
  -6   2   9  122.42    6.33   0
  -5   2   9   48.20    4.44   0
  -4   2   9  402.78   10.18   0
  -3   2   9  801.47   13.84   0
  -2   2   9   10.86    3.33   0
  -1   2   9   48.73    4.52   0
   0   2   9  105.97    5.96   0
   1   2   9   62.60    5.30   0
   2   2   9  177.17    7.52   0
   3   2   9   68.30    5.73   0
   4   2   9  322.34   10.56   0
   5   2   9  119.65    7.20   0
   6   2   9   24.76    4.58   0
   7   2   9    2.86    4.07   0
 -11   3   9  203.47    9.86   0
 -10   3   9   73.54    7.21   0
  -9   3   9    5.55    3.67   0
  -8   3   9    5.95    3.69   0
  -7   3   9   89.13    6.53   0
  -6   3   9  683.59   14.13   0
  -5   3   9    7.81    3.62   0
  -4   3   9    8.51    3.21   0
  -3   3   9  195.98    7.40   0
  -2   3   9   20.09    3.72   0
  -1   3   9   23.75    3.99   0
   0   3   9   19.39    3.66   0
   1   3   9  295.09    9.34   0
   2   3   9  144.80    7.04   0
   3   3   9   16.15    3.77   0
   4   3   9   -1.84    3.37   0
   5   3   9   51.02    5.31   0
   6   3   9   26.77    4.76   0
   7   3   9   79.17    7.31   0
 -11   4   9    7.23    4.39   0
 -10   4   9   11.70    4.67   0
  -9   4   9  125.76    7.88   0
  -8   4   9   70.31    6.30   0
  -7   4   9  158.86    8.08   0
  -6   4   9   28.44    4.30   0
  -5   4   9   21.32    3.82   0
  -4   4   9   -2.26    3.05   0
  -3   4   9  104.33    6.07   0
  -2   4   9   20.15    3.76   0
  -1   4   9  220.66    8.12   0
   0   4   9  274.79    9.08   0
   1   4   9   16.14    3.62   0
   2   4   9    7.79    3.54   0
   3   4   9    8.55    3.63   0
   4   4   9  159.26    8.25   0
   5   4   9  345.49   11.98   0
   6   4   9  131.51    8.38   0
 -11   5   9  117.44    8.06   0
 -10   5   9  213.86   10.34   0
  -9   5   9  122.84    8.14   0
  -8   5   9  122.92    7.49   0
  -7   5   9    5.55    3.50   0
  -6   5   9  187.57    8.27   0
  -5   5   9    8.21    3.77   0
  -4   5   9   11.38    4.00   0
  -3   5   9  190.99    8.05   0
  -2   5   9  101.22    6.24   0
  -1   5   9   18.76    3.81   0
   0   5   9  112.69    6.41   0
   1   5   9    5.19    3.29   0
   2   5   9  493.62   12.94   0
   3   5   9  167.82    8.26   0
   4   5   9  230.50   10.11   0
   5   5   9  512.24   14.79   0
   6   5   9    1.97    4.21   0
 -10   6   9   63.76    6.58   0
  -9   6   9   20.25    4.93   0
  -8   6   9  122.76    7.81   0
  -7   6   9   56.52    5.89   0
  -6   6   9   15.76    4.01   0
  -5   6   9  130.48    7.43   0
  -4   6   9  351.32   10.94   0
  -3   6   9  120.56    6.88   0
  -2   6   9   -3.54    3.40   0
  -1   6   9   55.99    5.14   0
   0   6   9   82.22    6.23   0
   1   6   9  880.91   17.14   0
   2   6   9  403.14   12.36   0
   3   6   9   70.66    6.68   0
   4   6   9   44.69    5.48   0
   5   6   9  222.26   10.25   0
 -10   7   9    4.49    4.98   0
  -9   7   9  197.19   10.02   0
  -8   7   9  361.84   12.44   0
  -7   7   9  382.97   12.49   0
  -6   7   9   60.19    5.85   0
  -5   7   9   16.96    4.02   0
  -4   7   9  135.27    7.46   0
  -3   7   9   99.42    6.85   0
  -2   7   9 1225.67   20.71   0
  -1   7   9  119.86    7.07   0
   0   7   9  836.67   16.99   0
   1   7   9  462.29   13.20   0
   2   7   9   50.83    5.54   0
   3   7   9   82.87    7.35   0
   4   7   9  130.04    8.51   0
  -9   8   9  214.43   10.63   0
  -8   8   9   78.11    7.25   0
  -7   8   9  578.53   15.70   0
  -6   8   9   52.65    5.84   0
  -5   8   9  351.16   12.02   0
  -4   8   9   86.73    7.07   0
  -3   8   9 1885.63   26.44   0
  -2   8   9  671.19   16.13   0
  -1   8   9    5.85    4.10   0
   0   8   9    4.28    4.32   0
   1   8   9   36.17    5.19   0
   2   8   9   16.30    4.56   0
   3   8   9  255.88   11.18   0
   4   8   9  380.76   13.72   0
  -8   9   9   29.45    5.23   0
  -7   9   9  209.27   10.63   0
  -6   9   9 1444.53   24.86   0
  -5   9   9  198.27    9.99   0
  -4   9   9  478.85   14.16   0
  -3   9   9  258.61   10.79   0
  -2   9   9  271.20   10.96   0
  -1   9   9   61.48    5.78   0
   0   9   9  243.28   10.60   0
   1   9   9   49.09    5.91   0
   2   9   9  232.63   10.60   0
  -7  10   9  748.22   18.91   0
  -6  10   9  310.93   12.30   0
  -5  10   9  132.14    8.26   0
  -4  10   9    3.97    4.46   0
  -3  10   9  171.71    9.40   0
  -2  10   9  286.21   11.46   0
  -1  10   9  340.86   12.87   0
   0  10   9  378.67   13.23   0
   1  10   9   68.42    6.97   0
  -5  11   9   62.13    6.57   0
  -4  11   9  188.42   10.08   0
  -3  11   9   62.18    6.73   0
  -2  11   9  277.28   12.04   0
  -1  11   9  565.30   16.51   0
  -4 -14  10  367.06   13.66   0
  -3 -14  10  537.81   16.04   0
  -2 -14  10   13.46    4.72   0
  -1 -14  10  172.37    9.38   0
   0 -14  10    4.89    4.55   0
   1 -14  10  680.68   17.98   0
   2 -14  10  179.04   10.06   0
  -6 -13  10  397.06   13.90   0
  -5 -13  10   77.19    7.72   0
  -4 -13  10  489.51   15.06   0
  -3 -13  10    7.86    5.04   0
  -2 -13  10  324.27   11.90   0
  -1 -13  10   53.93    6.05   0
   0 -13  10 1096.10   22.00   0
   1 -13  10  607.96   16.37   0
   2 -13  10   30.82    5.19   0
   3 -13  10    2.08    4.16   0
   4 -13  10   18.82    4.65   0
  -7 -12  10  660.77   17.61   0
  -6 -12  10   81.90    7.40   0
  -5 -12  10    1.93    4.69   0
  -4 -12  10   34.36    5.43   0
  -3 -12  10 1658.99   25.43   0
  -2 -12  10  406.37   12.84   0
  -1 -12  10   59.47    6.38   0
   0 -12  10  239.63   10.38   0
   1 -12  10   -3.84    4.06   0
   2 -12  10    6.53    4.53   0
   3 -12  10  130.00    8.27   0
   4 -12  10   38.62    5.51   0
   5 -12  10  155.87    9.62   0
  -8 -11  10  342.04   12.84   0
  -7 -11  10   31.83    5.72   0
  -6 -11  10  910.20   19.28   0
  -5 -11  10  200.69    9.40   0
  -4 -11  10  784.95   17.19   0
  -3 -11  10  599.02   14.91   0
  -2 -11  10   27.44    4.89   0
  -1 -11  10   11.93    4.59   0
   0 -11  10   96.72    7.52   0
   1 -11  10    4.39    3.95   0
   2 -11  10  408.49   12.63   0
   3 -11  10  662.43   16.02   0
   4 -11  10  110.68    7.51   0
   5 -11  10  339.97   12.49   0
  -9 -10  10   48.12    5.94   0
  -8 -10  10  173.24    9.25   0
  -7 -10  10 1090.44   20.95   0
  -6 -10  10  233.25   10.16   0
  -5 -10  10  138.83    8.05   0
  -4 -10  10   70.77    6.16   0
  -3 -10  10   -3.25    3.94   0
  -2 -10  10    0.03    3.83   0
  -1 -10  10  592.14   14.19   0
   0 -10  10  400.03   11.92   0
   1 -10  10  248.09    9.65   0
   2 -10  10 1279.68   21.18   0
   3 -10  10   10.87    4.11   0
   4 -10  10  217.17    9.67   0
   5 -10  10   53.68    5.62   0
   6 -10  10  160.79    9.17   0
  -9  -9  10   50.44    6.07   0
  -8  -9  10  150.83    8.65   0
  -7  -9  10  186.53    8.82   0
  -6  -9  10    8.90    4.27   0
  -5  -9  10    9.25    4.06   0
  -4  -9  10   82.51    6.32   0
  -3  -9  10   81.38    6.26   0
  -2  -9  10  364.68   11.01   0
  -1  -9  10  988.77   17.66   0
   0  -9  10  148.36    7.45   0
   1  -9  10   -5.07    3.90   0
   2  -9  10   20.26    4.54   0
   3  -9  10  280.61   10.48   0
   4  -9  10  374.19   11.91   0
   5  -9  10   50.34    5.38   0
   6  -9  10   12.35    4.66   0
 -10  -8  10  261.61   11.23   0
  -9  -8  10   32.91    5.26   0
  -8  -8  10   -1.75    4.13   0
  -7  -8  10   12.92    4.13   0
  -6  -8  10   58.11    5.44   0
  -5  -8  10  253.75    9.27   0
  -4  -8  10  315.54   10.08   0
  -3  -8  10  493.47   12.26   0
  -2  -8  10  199.99    8.21   0
  -1  -8  10   -0.97    3.51   0
   0  -8  10  163.09    7.59   0
   1  -8  10  237.25    9.09   0
   2  -8  10  104.55    6.26   0
   3  -8  10  104.40    6.50   0
   4  -8  10  149.89    7.76   0
   5  -8  10    5.08    3.98   0
   6  -8  10   10.34    3.96   0
   7  -8  10   85.26    7.42   0
 -10  -7  10   15.79    4.77   0
  -9  -7  10   48.62    5.51   0
  -8  -7  10   10.41    4.75   0
  -7  -7  10   55.00    5.56   0
  -6  -7  10  528.05   13.02   0
  -5  -7  10  587.06   13.32   0
  -4  -7  10   87.88    6.22   0
  -3  -7  10   10.26    3.64   0
  -2  -7  10    9.72    3.83   0
  -1  -7  10   99.33    5.94   0
   0  -7  10  322.84    9.84   0
   1  -7  10   27.45    4.15   0
   2  -7  10   12.97    3.61   0
   3  -7  10  287.75    9.91   0
   4  -7  10   19.60    4.29   0
   5  -7  10   89.78    6.98   0
   6  -7  10   30.51    4.70   0
   7  -7  10  116.75    7.55   0
 -11  -6  10    7.39    4.47   0
 -10  -6  10   82.64    7.24   0
  -9  -6  10   82.26    6.69   0
  -8  -6  10  241.89    9.87   0
  -7  -6  10  300.45   10.47   0
  -6  -6  10    8.77    3.42   0
  -5  -6  10   -1.96    3.58   0
  -4  -6  10   14.10    3.55   0
  -3  -6  10  119.72    6.31   0
  -2  -6  10  297.66    9.30   0
  -1  -6  10   62.26    5.44   0
   0  -6  10  223.37    8.28   0
   1  -6  10    3.76    4.07   0
   2  -6  10   28.01    4.36   0
   3  -6  10   68.26    5.68   0
   4  -6  10   71.68    5.90   0
   5  -6  10   44.94    5.10   0
   6  -6  10   94.44    7.23   0
   7  -6  10   41.26    5.34   0
 -11  -5  10   81.90    7.39   0
 -10  -5  10  103.76    8.03   0
  -9  -5  10   19.17    4.38   0
  -8  -5  10    1.09    3.61   0
  -7  -5  10    0.81    3.28   0
  -6  -5  10   -3.49    3.39   0
  -5  -5  10  127.82    6.66   0
  -4  -5  10   75.87    5.52   0
  -3  -5  10  613.22   12.50   0
  -2  -5  10  994.07   15.91   0
  -1  -5  10  348.17    9.82   0
   0  -5  10  364.99   10.00   0
   1  -5  10   16.48    3.70   0
   2  -5  10   87.61    5.99   0
   3  -5  10  328.76   10.20   0
   4  -5  10   15.14    3.87   0
   5  -5  10   27.95    4.55   0
   6  -5  10  180.92    8.60   0
   7  -5  10   12.39    3.85   0
 -11  -4  10   45.43    5.88   0
 -10  -4  10   50.91    5.70   0
  -9  -4  10   28.35    4.80   0
  -8  -4  10  215.46    9.08   0
  -7  -4  10  172.78    7.69   0
  -6  -4  10   41.88    4.53   0
  -5  -4  10  457.18   11.00   0
  -4  -4  10   -3.87    2.81   0
  -3  -4  10   10.50    3.22   0
  -2  -4  10  269.75    8.45   0
  -1  -4  10  109.64    6.02   0
   0  -4  10  444.75   10.87   0
   1  -4  10   31.64    4.29   0
   2  -4  10  104.24    6.19   0
   3  -4  10  288.82    9.65   0
   4  -4  10    9.23    4.08   0
   5  -4  10  287.91   10.24   0
   6  -4  10   11.34    4.34   0
   7  -4  10  621.20   16.11   0
 -11  -3  10   23.67    4.91   0
 -10  -3  10  195.43    9.44   0
  -9  -3  10  293.05   10.70   0
  -8  -3  10  181.67    8.26   0
  -7  -3  10   12.17    3.72   0
  -6  -3  10  143.99    6.82   0
  -5  -3  10  137.61    6.43   0
  -4  -3  10  148.42    6.70   0
  -3  -3  10  153.18    6.54   0
  -2  -3  10  168.89    6.93   0
  -1  -3  10  472.67   11.19   0
   0  -3  10  398.42   10.28   0
   1  -3  10   79.07    5.86   0
   2  -3  10  146.11    6.89   0
   3  -3  10   17.05    3.90   0
   4  -3  10 2427.29   27.23   0
   5  -3  10  705.54   15.57   0
   6  -3  10  256.54   10.21   0
   7  -3  10  434.57   13.65   0
 -11  -2  10  233.78   10.54   0
 -10  -2  10 1164.80   21.05   0
  -9  -2  10  322.06   11.08   0
  -8  -2  10   12.66    3.83   0
  -7  -2  10   21.43    4.13   0
  -6  -2  10  104.53    5.97   0
  -5  -2  10  299.56    9.05   0
  -4  -2  10  443.43   10.53   0
  -3  -2  10  412.51   10.21   0
  -2  -2  10  145.23    6.57   0
  -1  -2  10 2439.37   24.04   0
   0  -2  10    2.78    3.17   0
   1  -2  10 1227.27   17.77   0
   2  -2  10  146.63    7.06   0
   3  -2  10 1308.71   19.42   0
   4  -2  10 1478.53   21.78   0
   5  -2  10   17.27    4.19   0
   6  -2  10    5.30    4.06   0
   7  -2  10   31.01    4.84   0
 -12  -1  10   77.77    7.44   0
 -11  -1  10  508.48   14.75   0
 -10  -1  10   10.85    4.14   0
  -9  -1  10  144.92    8.33   0
  -8  -1  10    9.30    3.72   0
  -7  -1  10  235.13    8.72   0
  -6  -1  10  271.74    8.94   0
  -5  -1  10  193.40    7.49   0
  -4  -1  10 2546.58   24.81   0
  -3  -1  10   43.09    4.35   0
  -2  -1  10   -5.97    3.02   0
  -1  -1  10   92.63    5.58   0
   0  -1  10 2284.73   23.60   0
   1  -1  10  508.13   11.67   0
   2  -1  10  113.27    6.21   0
   3  -1  10  244.20    9.11   0
   4  -1  10    7.92    3.69   0
   5  -1  10   -1.25    3.50   0
   6  -1  10  252.32    9.97   0
   7  -1  10  157.55    8.69   0
 -12   0  10   83.16    7.65   0
 -11   0  10   11.92    4.78   0
 -10   0  10   53.82    5.62   0
  -9   0  10  193.54    8.62   0
  -8   0  10  523.47   13.17   0
  -7   0  10  830.61   15.73   0
  -6   0  10  336.58    9.92   0
  -5   0  10 1015.40   16.38   0
  -4   0  10  551.39   11.94   0
  -3   0  10 2073.52   22.54   0
  -2   0  10  275.14    8.85   0
  -1   0  10 1605.68   19.72   0
   0   0  10  478.66   11.26   0
   1   0  10   11.71    3.91   0
   2   0  10   68.44    5.54   0
   3   0  10  131.44    7.01   0
   4   0  10   10.66    4.19   0
   5   0  10  503.72   13.78   0
   6   0  10  907.87   19.31   0
   7   0  10   33.60    5.20   0
 -11   1  10  493.17   14.90   0
 -10   1  10  135.30    8.56   0
  -9   1  10  548.76   14.29   0
  -8   1  10 1435.88   21.85   0
  -7   1  10  229.17    8.94   0
  -6   1  10  264.06    9.16   0
  -5   1  10  256.87    8.79   0
  -4   1  10 2685.15   26.43   0
  -3   1  10  722.66   13.79   0
  -2   1  10  132.46    6.56   0
  -1   1  10  179.81    7.26   0
   0   1  10   78.27    5.81   0
   1   1  10    5.98    3.67   0
   2   1  10  692.65   14.43   0
   3   1  10  667.66   14.96   0
   4   1  10  186.09    8.56   0
   5   1  10  706.65   16.12   0
   6   1  10   98.98    7.57   0
   7   1  10  114.73    8.55   0
 -11   2  10  597.33   16.53   0
 -10   2  10   35.15    5.31   0
  -9   2  10   55.19    5.83   0
  -8   2  10  371.35   11.56   0
  -7   2  10 1444.67   21.36   0
  -6   2  10  331.41   10.14   0
  -5   2  10  145.15    6.91   0
  -4   2  10   99.81    5.89   0
  -3   2  10   43.86    4.61   0
  -2   2  10   -1.30    3.35   0
  -1   2  10   94.05    5.92   0
   0   2  10  203.53    8.06   0
   1   2  10  664.07   13.85   0
   2   2  10  792.14   15.51   0
   3   2  10   93.96    6.50   0
   4   2  10   37.82    4.93   0
   5   2  10   26.39    4.68   0
   6   2  10  263.04   11.05   0
 -11   3  10  196.20   10.22   0
 -10   3  10  232.60   10.28   0
  -9   3  10   89.06    7.22   0
  -8   3  10  637.67   15.16   0
  -7   3  10  144.24    7.58   0
  -6   3  10   34.07    4.27   0
  -5   3  10  110.52    6.33   0
  -4   3  10   95.51    6.16   0
  -3   3  10  106.89    6.29   0
  -2   3  10  344.31   10.20   0
  -1   3  10  292.39    9.47   0
   0   3  10  293.47    9.52   0
   1   3  10  186.45    8.06   0
   2   3  10   19.19    3.85   0
   3   3  10  109.24    6.87   0
   4   3  10  263.07   10.28   0
   5   3  10  115.78    8.12   0
   6   3  10  157.28    9.17   0
 -11   4  10  459.86   14.82   0
 -10   4  10  208.84    9.95   0
  -9   4  10  113.90    7.76   0
  -8   4  10  281.46   10.56   0
  -7   4  10  117.20    7.25   0
  -6   4  10   45.90    5.16   0
  -5   4  10  188.58    8.32   0
  -4   4  10  211.78    8.49   0
  -3   4  10  349.94   10.73   0
  -2   4  10  120.29    6.69   0
  -1   4  10   92.74    6.20   0
   0   4  10    6.00    3.34   0
   1   4  10   86.36    6.53   0
   2   4  10  101.01    6.52   0
   3   4  10  217.63    9.38   0
   4   4  10  170.48    8.88   0
   5   4  10    5.84    3.82   0
 -10   5  10   60.40    6.78   0
  -9   5  10    3.79    4.37   0
  -8   5  10    1.98    4.20   0
  -7   5  10   89.58    7.11   0
  -6   5  10  405.22   12.23   0
  -5   5  10  203.33    8.78   0
  -4   5  10  148.44    7.57   0
  -3   5  10   28.37    4.50   0
  -2   5  10   -6.82    3.31   0
  -1   5  10   18.54    4.04   0
   0   5  10   92.31    6.74   0
   1   5  10  140.33    7.86   0
   2   5  10  120.30    7.20   0
   3   5  10   11.54    4.28   0
   4   5  10   13.39    4.49   0
   5   5  10    6.93    4.14   0
 -10   6  10   10.36    4.52   0
  -9   6  10   71.70    6.97   0
  -8   6  10  207.67    9.95   0
  -7   6  10  158.10    8.66   0
  -6   6  10   76.04    6.52   0
  -5   6  10   73.10    6.42   0
  -4   6  10    9.72    4.10   0
  -3   6  10   51.03    5.27   0
  -2   6  10   18.87    4.04   0
  -1   6  10  225.63    9.29   0
   0   6  10  164.14    8.30   0
   1   6  10    2.39    3.77   0
   2   6  10    4.99    3.47   0
   3   6  10   30.85    5.13   0
   4   6  10   85.93    7.42   0
  -9   7  10   31.96    5.42   0
  -8   7  10   34.84    5.47   0
  -7   7  10   51.82    5.75   0
  -6   7  10    8.04    4.03   0
  -5   7  10   23.23    4.48   0
  -4   7  10  219.99    9.39   0
  -3   7  10  461.61   13.35   0
  -2   7  10  152.23    8.09   0
  -1   7  10   10.74    3.75   0
   0   7  10    4.73    4.00   0
   1   7  10    6.40    3.60   0
   2   7  10   29.14    5.02   0
   3   7  10  125.43    8.90   0
  -8   8  10    1.40    4.53   0
  -7   8  10   69.33    7.29   0
  -6   8  10  542.74   15.45   0
  -5   8  10  271.13   11.20   0
  -4   8  10   79.06    6.97   0
  -3   8  10   69.71    6.64   0
  -2   8  10   14.95    4.18   0
  -1   8  10   28.22    4.94   0
   0   8  10  120.92    7.72   0
   1   8  10   36.11    5.40   0
   2   8  10  280.78   11.68   0
  -7   9  10  451.32   14.77   0
  -6   9  10   40.33    5.96   0
  -5   9  10   29.99    5.20   0
  -4   9  10   71.42    6.50   0
  -3   9  10  438.50   14.34   0
  -2   9  10  225.83   10.50   0
  -1   9  10  203.63    9.97   0
   0   9  10  233.83   10.75   0
   1   9  10   78.28    7.42   0
  -5  10  10   64.40    6.92   0
  -4  10  10  166.19    9.74   0
  -3  10  10  378.22   13.40   0
  -2  10  10  181.74   10.38   0
  -1  10  10  565.11   16.58   0
  -3 -14  11    5.73    4.87   0
  -2 -14  11  113.28    8.78   0
  -1 -14  11   96.90    8.53   0
   0 -14  11  120.57    9.09   0
   1 -14  11  174.77   10.60   0
  -5 -13  11   -4.49    4.41   0
  -4 -13  11  129.72    8.84   0
  -3 -13  11  400.40   13.60   0
  -2 -13  11  152.42    8.97   0
  -1 -13  11  178.79    9.59   0
   0 -13  11   23.67    4.95   0
   1 -13  11   24.80    5.22   0
   2 -13  11   20.02    5.26   0
   3 -13  11  102.03    8.46   0
  -7 -12  11   47.93    6.42   0
  -6 -12  11  295.44   12.17   0
  -5 -12  11   57.30    6.49   0
  -4 -12  11  632.18   16.81   0
  -3 -12  11  212.98    9.77   0
  -2 -12  11    7.26    3.93   0
  -1 -12  11   20.91    5.13   0
   0 -12  11   24.70    5.18   0
   1 -12  11   92.10    7.88   0
   2 -12  11  265.52   11.32   0
   3 -12  11  470.51   14.46   0
   4 -12  11   64.68    6.67   0
  -8 -11  11   66.56    7.08   0
  -7 -11  11  962.53   20.63   0
  -6 -11  11  194.60    9.38   0
  -5 -11  11   58.54    6.08   0
  -4 -11  11   69.51    7.23   0
  -3 -11  11    7.46    4.10   0
  -2 -11  11    1.42    4.38   0
  -1 -11  11  243.01   10.22   0
   0 -11  11  304.43   11.41   0
   1 -11  11  273.07   10.71   0
   2 -11  11 1082.31   20.83   0
   3 -11  11   31.57    5.43   0
   4 -11  11   46.98    5.79   0
   5 -11  11   -0.21    4.70   0
  -8 -10  11  519.44   15.35   0
  -7 -10  11   76.66    7.17   0
  -6 -10  11   77.47    7.16   0
  -5 -10  11   43.55    5.61   0
  -4 -10  11   73.63    6.66   0
  -3 -10  11  169.14    8.54   0
  -2 -10  11  648.60   15.33   0
  -1 -10  11 1390.52   22.43   0
   0 -10  11   36.69    5.07   0
   1 -10  11  194.82    8.83   0
   2 -10  11    7.57    4.37   0
   3 -10  11  717.07   16.96   0
   4 -10  11  213.43   10.08   0
   5 -10  11  293.37   11.71   0
  -9  -9  11   -2.80    4.18   0
  -8  -9  11   87.12    7.38   0
  -7  -9  11   11.32    3.94   0
  -6  -9  11  125.21    7.76   0
  -5  -9  11  644.17   15.27   0
  -4  -9  11  434.04   12.35   0
  -3  -9  11  358.38   11.50   0
  -2  -9  11 1594.10   23.04   0
  -1  -9  11   51.54    5.60   0
   0  -9  11  216.28    9.14   0
   1  -9  11   31.63    4.97   0
   2  -9  11 1077.10   19.82   0
   3  -9  11  494.86   13.99   0
   4  -9  11  130.79    7.80   0
   5  -9  11   27.97    5.17   0
   6  -9  11    7.16    3.90   0
 -10  -8  11   89.06    7.86   0
  -9  -8  11    6.22    4.28   0
  -8  -8  11  298.86   11.71   0
  -7  -8  11   49.92    5.88   0
  -6  -8  11  910.62   17.98   0
  -5  -8  11 1338.55   21.05   0
  -4  -8  11   21.49    4.18   0
  -3  -8  11  112.13    7.04   0
  -2  -8  11    6.75    4.55   0
  -1  -8  11 1476.43   21.81   0
   0  -8  11  348.70   10.86   0
   1  -8  11  478.11   12.83   0
   2  -8  11  257.07    9.79   0
   3  -8  11  -13.45    3.72   0
   4  -8  11   41.90    5.22   0
   5  -8  11   46.33    5.66   0
   6  -8  11   96.58    8.01   0
 -10  -7  11   14.27    5.60   0
  -9  -7  11  762.31   18.00   0
  -8  -7  11  511.50   14.31   0
  -7  -7  11   93.64    7.29   0
  -6  -7  11  387.65   11.73   0
  -5  -7  11   28.81    4.56   0
  -4  -7  11  578.75   13.36   0
  -3  -7  11  144.81    7.06   0
  -2  -7  11  331.60   10.55   0
  -1  -7  11  461.79   12.31   0
   0  -7  11   42.48    4.99   0
   1  -7  11    1.61    3.50   0
   2  -7  11   10.40    3.96   0
   3  -7  11   11.09    3.90   0
   4  -7  11  309.10   11.06   0
   5  -7  11  168.70    8.70   0
   6  -7  11  131.02    7.99   0
 -10  -6  11  395.24   13.55   0
  -9  -6  11  413.68   13.19   0
  -8  -6  11   23.29    4.84   0
  -7  -6  11   54.87    5.46   0
  -6  -6  11    0.60    3.48   0
  -5  -6  11  296.53    9.93   0
  -4  -6  11  503.29   12.18   0
  -3  -6  11   15.27    3.74   0
  -2  -6  11   14.24    3.67   0
  -1  -6  11  198.30    8.19   0
   0  -6  11   -3.71    3.49   0
   1  -6  11  176.11    7.91   0
   2  -6  11  107.87    6.57   0
   3  -6  11  261.83    9.96   0
   4  -6  11  192.42    8.79   0
   5  -6  11   57.12    5.88   0
   6  -6  11    0.38    3.98   0
 -11  -5  11   39.31    5.61   0
 -10  -5  11   33.58    5.18   0
  -9  -5  11   31.55    5.07   0
  -8  -5  11  198.21    8.85   0
  -7  -5  11  290.94   10.00   0
  -6  -5  11   78.13    6.07   0
  -5  -5  11  319.14    9.93   0
  -4  -5  11  199.01    7.94   0
  -3  -5  11   33.17    4.17   0
  -2  -5  11    9.82    3.56   0
  -1  -5  11   57.30    5.49   0
   0  -5  11  239.52    8.87   0
   1  -5  11  324.67   10.15   0
   2  -5  11  218.43    8.71   0
   3  -5  11   62.93    6.11   0
   4  -5  11   12.73    4.00   0
   5  -5  11   11.87    4.68   0
   6  -5  11   55.40    5.91   0
   7  -5  11   65.59    6.52   0
 -11  -4  11   20.98    4.70   0
 -10  -4  11   13.63    4.90   0
  -9  -4  11  102.99    7.46   0
  -8  -4  11  285.46   10.83   0
  -7  -4  11   40.70    4.67   0
  -6  -4  11   13.82    3.93   0
  -5  -4  11  126.09    6.63   0
  -4  -4  11    2.62    3.43   0
  -3  -4  11   46.34    4.58   0
  -2  -4  11  139.24    6.78   0
  -1  -4  11  119.02    6.65   0
   0  -4  11  228.88    8.61   0
   1  -4  11   24.61    4.12   0
   2  -4  11  124.47    6.82   0
   3  -4  11   27.17    4.57   0
   4  -4  11  106.43    6.76   0
   5  -4  11  279.05   10.86   0
   6  -4  11   63.39    6.41   0
   7  -4  11    3.15    4.44   0
 -11  -3  11   90.84    7.68   0
 -10  -3  11  188.63    9.23   0
  -9  -3  11  178.29    9.09   0
  -8  -3  11    6.29    4.22   0
  -7  -3  11   15.88    3.78   0
  -6  -3  11   20.51    4.00   0
  -5  -3  11  182.41    7.70   0
  -4  -3  11   10.39    3.49   0
  -3  -3  11   68.65    5.54   0
  -2  -3  11  375.01   10.47   0
  -1  -3  11   18.57    4.05   0
   0  -3  11   43.35    4.72   0
   1  -3  11    5.55    3.50   0
   2  -3  11  247.82    9.17   0
   3  -3  11  516.51   13.07   0
   4  -3  11  420.52   12.16   0
   5  -3  11    0.20    4.12   0
   6  -3  11    6.89    3.79   0
   7  -3  11   36.16    5.69   0
 -11  -2  11   95.60    7.85   0
 -10  -2  11   18.84    4.85   0
  -9  -2  11   -9.87    3.81   0
  -8  -2  11   92.09    6.90   0
  -7  -2  11   10.37    3.86   0
  -6  -2  11   51.28    5.16   0
  -5  -2  11  484.23   11.88   0
  -4  -2  11  159.96    7.33   0
  -3  -2  11   18.58    3.83   0
  -2  -2  11   53.73    4.99   0
  -1  -2  11   63.84    5.62   0
   0  -2  11  122.16    6.44   0
   1  -2  11  124.81    6.86   0
   2  -2  11   96.06    6.16   0
   3  -2  11  291.43   10.15   0
   4  -2  11   82.27    6.62   0
   5  -2  11  286.40   10.94   0
   6  -2  11  131.05    8.06   0
 -11  -1  11   -8.82    3.59   0
 -10  -1  11    7.47    4.20   0
  -9  -1  11   34.15    5.13   0
  -8  -1  11  301.62   10.37   0
  -7  -1  11  358.44   10.89   0
  -6  -1  11  116.94    6.80   0
  -5  -1  11  242.26    8.75   0
  -4  -1  11   87.58    6.11   0
  -3  -1  11  465.58   11.58   0
  -2  -1  11  225.09    8.27   0
  -1  -1  11  237.91    8.59   0
   0  -1  11   48.79    4.78   0
   1  -1  11  138.38    7.22   0
   2  -1  11   28.96    4.24   0
   3  -1  11  205.59    8.99   0
   4  -1  11   53.61    5.46   0
   5  -1  11  206.22    9.45   0
   6  -1  11  500.40   14.64   0
 -11   0  11  133.09    8.57   0
 -10   0  11  175.25    9.00   0
  -9   0  11  462.96   13.92   0
  -8   0  11  247.38    9.98   0
  -7   0  11   93.72    6.40   0
  -6   0  11   -3.50    3.50   0
  -5   0  11  183.43    8.06   0
  -4   0  11 4057.52   33.45   0
  -3   0  11  346.98   10.23   0
  -2   0  11  223.98    8.38   0
  -1   0  11  159.38    7.15   0
   0   0  11   50.51    4.81   0
   1   0  11   58.66    5.01   0
   2   0  11  174.21    8.08   0
   3   0  11  271.32    9.95   0
   4   0  11  262.95   10.41   0
   5   0  11 1200.72   21.94   0
   6   0  11   37.08    5.85   0
 -11   1  11  331.51   12.69   0
 -10   1  11   -0.38    4.10   0
  -9   1  11  159.23    8.51   0
  -8   1  11   94.71    7.22   0
  -7   1  11 2052.56   25.95   0
  -6   1  11  135.87    7.44   0
  -5   1  11 1427.98   20.44   0
  -4   1  11  942.23   16.59   0
  -3   1  11  135.42    6.92   0
  -2   1  11   59.57    5.38   0
  -1   1  11  106.86    6.13   0
   0   1  11    3.55    3.58   0
   1   1  11  667.30   14.65   0
   2   1  11 1260.56   20.44   0
   3   1  11   60.13    5.79   0
   4   1  11  438.55   13.14   0
   5   1  11   42.40    5.63   0
   6   1  11  887.01   19.83   0
 -11   2  11   93.91    8.55   0
 -10   2  11  358.44   12.75   0
  -9   2  11  129.14    7.90   0
  -8   2  11  670.21   15.90   0
  -7   2  11  130.61    7.65   0
  -6   2  11   13.75    4.00   0
  -5   2  11   14.90    3.83   0
  -4   2  11   36.98    4.52   0
  -3   2  11   27.34    4.17   0
  -2   2  11  849.57   16.03   0
  -1   2  11  618.40   13.72   0
   0   2  11  256.23    9.13   0
   1   2  11 1673.88   22.87   0
   2   2  11    3.79    3.63   0
   3   2  11  305.71   11.00   0
   4   2  11   69.62    6.49   0
   5   2  11  765.69   18.21   0
 -11   3  11  661.40   17.70   0
 -10   3  11   33.75    5.68   0
  -9   3  11  325.97   12.04   0
  -8   3  11  173.55    8.73   0
  -7   3  11    5.24    4.00   0
  -6   3  11    8.55    4.05   0
  -5   3  11  245.24    9.39   0
  -4   3  11   77.90    6.07   0
  -3   3  11  940.12   17.43   0
  -2   3  11 1872.28   23.68   0
  -1   3  11   10.51    3.70   0
   0   3  11   82.83    6.82   0
   1   3  11   69.62    6.16   0
   2   3  11 1154.90   20.22   0
   3   3  11  467.19   13.61   0
   4   3  11  171.66    8.85   0
   5   3  11  149.70    9.03   0
 -10   4  11   55.54    6.67   0
  -9   4  11    8.10    4.11   0
  -8   4  11   50.28    5.68   0
  -7   4  11   12.29    4.33   0
  -6   4  11 1074.80   19.45   0
  -5   4  11  727.70   15.94   0
  -4   4  11  150.57    7.82   0
  -3   4  11  965.02   17.81   0
  -2   4  11   40.79    5.08   0
  -1   4  11  884.27   17.02   0
   0   4  11  292.13   10.46   0
   1   4  11  183.31    8.49   0
   2   4  11  200.85    9.16   0
   3   4  11  126.36    8.02   0
   4   4  11   -5.25    3.79   0
 -10   5  11    6.60    4.36   0
  -9   5  11  206.17   10.39   0
  -8   5  11  309.81   11.56   0
  -7   5  11  455.75   13.85   0
  -6   5  11  754.90   17.12   0
  -5   5  11   19.93    4.67   0
  -4   5  11  138.48    7.76   0
  -3   5  11  186.15    8.87   0
  -2   5  11  295.26   10.36   0
  -1   5  11  246.76    9.78   0
   0   5  11   82.54    6.92   0
   1   5  11   21.21    4.54   0
   2   5  11  192.71    9.42   0
   3   5  11  -17.92    3.74   0
   4   5  11   79.39    7.24   0
  -9   6  11  174.57   10.02   0
  -8   6  11  151.85    9.21   0
  -7   6  11   36.68    5.41   0
  -6   6  11   56.71    5.89   0
  -5   6  11  226.82    9.95   0
  -4   6  11  152.47    8.40   0
  -3   6  11  114.00    7.33   0
  -2   6  11  136.40    7.82   0
  -1   6  11  148.07    8.24   0
   0   6  11   -2.41    3.85   0
   1   6  11   13.27    4.13   0
   2   6  11   49.11    5.84   0
   3   6  11  199.19   10.32   0
  -8   7  11   45.63    6.08   0
  -7   7  11   24.52    4.96   0
  -6   7  11  158.93    8.77   0
  -5   7  11  214.04   10.02   0
  -4   7  11   96.91    7.60   0
  -3   7  11   56.86    5.83   0
  -2   7  11   -7.08    3.95   0
  -1   7  11   41.80    5.65   0
   0   7  11  104.83    7.81   0
   1   7  11  188.42    9.35   0
   2   7  11  124.73    8.36   0
  -7   8  11   34.48    5.53   0
  -6   8  11   82.81    7.66   0
  -5   8  11   48.30    6.14   0
  -4   8  11    2.18    3.89   0
  -3   8  11    2.68    3.86   0
  -2   8  11  158.58    8.76   0
  -1   8  11  169.42    9.30   0
   0   8  11   25.94    4.83   0
   1   8  11   38.22    5.52   0
  -6   9  11   -7.53    4.63   0
  -5   9  11   65.47    7.16   0
  -4   9  11   50.73    6.08   0
  -3   9  11  164.30    9.16   0
  -2   9  11   56.04    6.52   0
  -1   9  11   29.35    5.45   0
  -4 -13  12   53.40    6.33   0
  -3 -13  12   60.31    6.70   0
  -2 -13  12   59.67    6.43   0
  -1 -13  12   10.39    4.76   0
   0 -13  12   24.54    5.39   0
   1 -13  12  126.84    8.84   0
  -6 -12  12   92.32    8.11   0
  -5 -12  12    6.83    4.39   0
  -4 -12  12   50.51    6.21   0
  -3 -12  12    5.03    4.29   0
  -2 -12  12  234.26   10.67   0
  -1 -12  12    3.84    4.37   0
   0 -12  12    3.38    4.77   0
   1 -12  12  214.34   10.20   0
   2 -12  12  213.71   10.62   0
   3 -12  12    4.38    4.43   0
  -7 -11  12   81.90    7.35   0
  -6 -11  12    9.44    4.46   0
  -5 -11  12   52.41    6.13   0
  -4 -11  12   11.63    4.51   0
  -3 -11  12    5.77    4.30   0
  -2 -11  12  101.46    7.81   0
  -1 -11  12   43.05    5.89   0
   0 -11  12   27.54    5.31   0
   1 -11  12  189.10    9.75   0
   2 -11  12    5.16    4.38   0
   3 -11  12  813.15   19.19   0
   4 -11  12  157.42    9.29   0
  -8 -10  12   37.98    5.51   0
  -7 -10  12   62.54    6.53   0
  -6 -10  12   12.64    4.79   0
  -5 -10  12  151.43    8.47   0
  -4 -10  12  150.84    8.53   0
  -3 -10  12  150.36    8.39   0
  -2 -10  12  241.35    9.96   0
  -1 -10  12   19.46    4.86   0
   0 -10  12   90.52    7.46   0
   1 -10  12  121.94    7.58   0
   2 -10  12  712.29   17.05   0
   3 -10  12  327.80   12.20   0
   4 -10  12  109.96    7.63   0
  -9  -9  12    1.64    4.26   0
  -8  -9  12   40.26    5.86   0
  -7  -9  12   72.43    6.83   0
  -6  -9  12  686.04   16.64   0
  -5  -9  12  653.13   15.85   0
  -4  -9  12   71.62    6.70   0
  -3  -9  12  438.44   12.86   0
  -2  -9  12   67.43    6.38   0
  -1  -9  12 1414.11   23.13   0
   0  -9  12  174.73    9.00   0
   1  -9  12  303.47   11.30   0
   2  -9  12  267.40   10.96   0
   3  -9  12   42.03    5.62   0
   4  -9  12   48.71    6.07   0
   5  -9  12   86.70    7.33   0
  -9  -8  12  394.68   13.40   0
  -8  -8  12  388.85   13.02   0
  -7  -8  12  281.53   11.28   0
  -6  -8  12 1030.69   19.66   0
  -5  -8  12   34.69    5.27   0
  -4  -8  12  652.34   15.20   0
  -3  -8  12  176.89    8.45   0
  -2  -8  12 1051.55   19.35   0
  -1  -8  12  267.02   10.22   0
   0  -8  12  121.16    7.30   0
   1  -8  12   52.12    5.70   0
   2  -8  12    8.86    3.90   0
   3  -8  12   23.45    4.88   0
   4  -8  12  425.05   13.62   0
   5  -8  12  750.35   18.95   0
 -10  -7  12  564.13   16.13   0
  -9  -7  12  560.11   16.18   0
  -8  -7  12   16.16    4.64   0
  -7  -7  12    1.88    3.93   0
  -6  -7  12  364.78   11.85   0
  -5  -7  12 1266.17   20.64   0
  -4  -7  12  110.43    7.03   0
  -3  -7  12  359.36   11.12   0
  -2  -7  12  160.25    8.02   0
  -1  -7  12   26.31    4.46   0
   0  -7  12   60.64    5.41   0
   1  -7  12  301.40   10.59   0
   2  -7  12  169.11    8.35   0
   3  -7  12  352.58   11.96   0
   4  -7  12 1224.75   22.20   0
   5  -7  12   32.75    5.07   0
 -10  -6  12  598.90   16.49   0
  -9  -6  12  401.47   13.44   0
  -8  -6  12  616.23   15.66   0
  -7  -6  12   38.61    5.34   0
  -6  -6  12  638.18   14.95   0
  -5  -6  12  399.63   11.70   0
  -4  -6  12  122.57    6.95   0
  -3  -6  12  132.87    7.25   0
  -2  -6  12    2.83    3.73   0
  -1  -6  12   -3.83    3.58   0
   0  -6  12  967.75   17.84   0
   1  -6  12 1046.63   18.90   0
   2  -6  12  133.79    7.34   0
   3  -6  12  256.01   10.42   0
   4  -6  12   11.48    4.40   0
   5  -6  12  235.56   10.54   0
   6  -6  12  173.37    9.34   0
 -10  -5  12  133.16    8.83   0
  -9  -5  12  607.16   15.98   0
  -8  -5  12  277.64   11.04   0
  -7  -5  12  276.65   10.29   0
  -6  -5  12   85.83    6.62   0
  -5  -5  12   72.33    6.24   0
  -4  -5  12   54.48    5.27   0
  -3  -5  12  764.13   15.42   0
  -2  -5  12  463.39   12.34   0
  -1  -5  12  467.37   12.92   0
   0  -5  12  801.32   16.08   0
   1  -5  12   16.19    4.16   0
   2  -5  12   39.29    5.34   0
   3  -5  12   68.83    6.25   0
   4  -5  12  130.60    7.89   0
   5  -5  12  167.43    8.97   0
   6  -5  12  139.30    8.54   0
 -10  -4  12  181.03    9.35   0
  -9  -4  12  175.40    8.97   0
  -8  -4  12  132.78    7.75   0
  -7  -4  12   55.27    5.69   0
  -6  -4  12   41.72    5.01   0
  -5  -4  12  283.71    9.73   0
  -4  -4  12  798.38   15.56   0
  -3  -4  12  444.40   11.90   0
  -2  -4  12   27.50    4.54   0
  -1  -4  12    7.10    3.63   0
   0  -4  12   14.90    3.70   0
   1  -4  12   96.77    6.47   0
   2  -4  12  231.38    9.29   0
   3  -4  12   55.21    5.65   0
   4  -4  12   81.52    6.85   0
   5  -4  12   73.37    7.08   0
   6  -4  12    3.76    4.53   0
 -11  -3  12   25.64    5.01   0
 -10  -3  12   44.92    5.50   0
  -9  -3  12  112.73    7.33   0
  -8  -3  12  117.40    7.35   0
  -7  -3  12  514.24   13.52   0
  -6  -3  12  211.33    8.78   0
  -5  -3  12  114.93    6.77   0
  -4  -3  12   56.51    5.40   0
  -3  -3  12   50.03    5.03   0
  -2  -3  12   18.69    3.93   0
  -1  -3  12  153.17    7.38   0
   0  -3  12   69.43    6.08   0
   1  -3  12  243.77    9.31   0
   2  -3  12  122.93    7.47   0
   3  -3  12   10.34    4.33   0
   4  -3  12   10.05    3.75   0
   5  -3  12   32.32    5.14   0
   6  -3  12   39.03    5.49   0
 -11  -2  12    8.97    4.40   0
 -10  -2  12   94.63    7.76   0
  -9  -2  12   79.02    6.96   0
  -8  -2  12  200.68    9.11   0
  -7  -2  12  327.96   10.93   0
  -6  -2  12   80.64    6.35   0
  -5  -2  12    6.44    3.44   0
  -4  -2  12   24.00    4.11   0
  -3  -2  12   45.62    5.35   0
  -2  -2  12  379.01   11.04   0
  -1  -2  12   14.16    3.88   0
   0  -2  12   52.73    5.02   0
   1  -2  12   85.49    6.45   0
   2  -2  12   13.58    3.96   0
   3  -2  12    9.44    4.22   0
   4  -2  12  147.32    8.37   0
   5  -2  12  180.19    9.41   0
   6  -2  12   11.92    4.04   0
 -11  -1  12   72.96    7.01   0
 -10  -1  12  203.39    9.67   0
  -9  -1  12   58.63    6.08   0
  -8  -1  12   70.24    6.45   0
  -7  -1  12  117.26    7.15   0
  -6  -1  12   13.97    4.04   0
  -5  -1  12   89.10    6.17   0
  -4  -1  12  180.52    7.85   0
  -3  -1  12  332.76   10.45   0
  -2  -1  12   37.13    4.50   0
  -1  -1  12   96.87    6.29   0
   0  -1  12  181.60    8.30   0
   1  -1  12    9.84    3.96   0
   2  -1  12  121.47    7.18   0
   3  -1  12   33.00    4.83   0
   4  -1  12   96.41    7.53   0
   5  -1  12  175.58    9.33   0
 -11   0  12   60.21    6.70   0
 -10   0  12   87.62    7.31   0
  -9   0  12    9.63    4.13   0
  -8   0  12   -0.52    3.67   0
  -7   0  12  102.73    6.77   0
  -6   0  12  165.98    7.87   0
  -5   0  12  918.40   17.15   0
  -4   0  12   70.93    6.02   0
  -3   0  12   28.29    4.50   0
  -2   0  12   -2.71    3.49   0
  -1   0  12    5.13    3.66   0
   0   0  12   44.50    4.86   0
   1   0  12  175.00    8.38   0
   2   0  12  185.50    8.53   0
   3   0  12   62.48    6.28   0
   4   0  12  187.25    9.40   0
   5   0  12   12.26    4.33   0
 -11   1  12    4.84    4.15   0
 -10   1  12  136.59    8.21   0
  -9   1  12   56.37    5.90   0
  -8   1  12  191.85    9.25   0
  -7   1  12   95.44    7.01   0
  -6   1  12   17.08    4.02   0
  -5   1  12   20.31    4.30   0
  -4   1  12   59.92    5.24   0
  -3   1  12    3.11    3.74   0
  -2   1  12  290.12    9.95   0
  -1   1  12   81.93    6.18   0
   0   1  12  289.65   10.21   0
   1   1  12  675.30   15.32   0
   2   1  12   27.65    4.62   0
   3   1  12  113.55    7.41   0
   4   1  12    5.77    3.98   0
   5   1  12  496.99   15.57   0
 -10   2  12   25.32    5.41   0
  -9   2  12   18.98    4.56   0
  -8   2  12   11.10    4.83   0
  -7   2  12    6.63    3.30   0
  -6   2  12   22.87    4.62   0
  -5   2  12  237.83    9.64   0
  -4   2  12   71.94    6.10   0
  -3   2  12  751.57   15.64   0
  -2   2  12 1012.60   18.80   0
  -1   2  12   15.56    3.98   0
   0   2  12    8.66    4.02   0
   1   2  12   20.13    4.36   0
   2   2  12 1245.67   21.52   0
   3   2  12  407.37   12.97   0
   4   2  12  415.55   14.17   0
 -10   3  12   25.08    4.94   0
  -9   3  12   40.43    5.94   0
  -8   3  12    8.17    4.03   0
  -7   3  12   66.58    6.12   0
  -6   3  12  555.28   14.82   0
  -5   3  12  439.24   12.91   0
  -4   3  12  508.13   13.58   0
  -3   3  12  873.92   17.53   0
  -2   3  12   92.13    7.16   0
  -1   3  12  472.01   13.09   0
   0   3  12  155.23    7.96   0
   1   3  12 1427.27   23.07   0
   2   3  12  522.67   14.37   0
   3   3  12   35.11    5.36   0
   4   3  12   39.06    5.80   0
 -10   4  12    4.81    4.32   0
  -9   4  12  186.69   10.22   0
  -8   4  12   84.80    7.12   0
  -7   4  12  919.84   19.68   0
  -6   4  12 1284.87   21.97   0
  -5   4  12  101.30    7.56   0
  -4   4  12    1.84    3.85   0
  -3   4  12   30.16    4.86   0
  -2   4  12 1225.54   21.60   0
  -1   4  12  258.62   10.09   0
   0   4  12  128.18    7.59   0
   1   4  12  156.02    8.77   0
   2   4  12   63.61    6.10   0
   3   4  12    0.35    3.89   0
  -9   5  12  537.08   16.01   0
  -8   5  12   50.75    6.13   0
  -7   5  12  214.76    9.95   0
  -6   5  12  147.90    8.89   0
  -5   5  12  570.61   15.44   0
  -4   5  12  163.38    8.83   0
  -3   5  12  528.53   14.60   0
  -2   5  12  155.94    8.62   0
  -1   5  12  178.38    8.79   0
   0   5  12   15.95    4.53   0
   1   5  12   32.30    5.17   0
   2   5  12    4.25    4.40   0
   3   5  12  396.01   13.64   0
  -8   6  12    8.98    4.72   0
  -7   6  12  115.39    8.64   0
  -6   6  12  912.49   19.88   0
  -5   6  12  228.19   10.77   0
  -4   6  12  238.48   10.74   0
  -3   6  12   92.49    7.51   0
  -2   6  12   -4.25    3.65   0
  -1   6  12    9.66    4.00   0
   0   6  12  380.88   13.02   0
   1   6  12  240.38   10.91   0
   2   6  12  321.61   12.40   0
  -7   7  12   48.30    5.99   0
  -6   7  12  174.93    9.78   0
  -5   7  12  104.81    8.18   0
  -4   7  12    6.09    4.70   0
  -3   7  12   74.15    6.70   0
  -2   7  12   22.43    5.18   0
  -1   7  12  543.26   16.13   0
   0   7  12  623.36   16.80   0
  -5   8  12    3.74    4.34   0
  -4   8  12  135.25    8.62   0
  -3   8  12  221.94   10.77   0
  -2   8  12  197.38   10.18   0
  -2 -13  13   12.57    4.45   0
  -5 -12  13  -12.30    4.79   0
  -4 -12  13   12.73    4.54   0
  -3 -12  13  123.73    8.43   0
  -2 -12  13   70.92    6.97   0
  -1 -12  13   49.30    6.70   0
   0 -12  13  141.30    9.01   0
   1 -12  13    3.53    4.54   0
  -6 -11  13   14.30    4.74   0
  -5 -11  13   32.66    5.50   0
  -4 -11  13  120.92    7.84   0
  -3 -11  13  142.72    8.81   0
  -2 -11  13   66.14    6.77   0
  -1 -11  13   35.47    5.48   0
   0 -11  13    1.74    4.15   0
   1 -11  13   47.94    6.07   0
   2 -11  13   83.89    7.93   0
  -7 -10  13   76.82    7.34   0
  -6 -10  13  173.74    9.68   0
  -5 -10  13   85.45    7.43   0
  -4 -10  13   81.75    7.30   0
  -3 -10  13   23.30    5.16   0
  -2 -10  13   19.71    4.83   0
  -1 -10  13   41.26    5.83   0
   0 -10  13  154.46    8.91   0
   1 -10  13  109.11    8.20   0
   2 -10  13   54.39    6.03   0
   3 -10  13   -7.26    3.98   0
  -8  -9  13   52.55    6.34   0
  -7  -9  13  259.97   11.11   0
  -6  -9  13  436.03   13.85   0
  -5  -9  13   64.75    6.26   0
  -4  -9  13   24.65    5.08   0
  -3  -9  13   37.53    5.44   0
  -2  -9  13  194.60    9.30   0
  -1  -9  13  146.79    8.33   0
   0  -9  13    5.39    4.89   0
   1  -9  13   12.50    4.84   0
   2  -9  13    6.61    4.56   0
   3  -9  13   11.83    4.37   0
   4  -9  13  107.67    8.42   0
  -9  -8  13  279.88   11.58   0
  -8  -8  13   -1.56    4.17   0
  -7  -8  13   -1.95    4.32   0
  -6  -8  13   56.70    6.29   0
  -5  -8  13  599.97   15.56   0
  -4  -8  13  180.26    8.91   0
  -3  -8  13   27.02    4.96   0
  -2  -8  13   94.60    7.52   0
  -1  -8  13    2.70    3.84   0
   0  -8  13   46.70    5.53   0
   1  -8  13  197.79    9.30   0
   2  -8  13   11.35    4.09   0
   3  -8  13  225.31   10.57   0
   4  -8  13  681.10   18.16   0
  -9  -7  13   70.02    6.79   0
  -8  -7  13  265.59   10.99   0
  -7  -7  13   63.40    6.74   0
  -6  -7  13  538.95   14.49   0
  -5  -7  13  144.31    8.01   0
  -4  -7  13  101.29    6.96   0
  -3  -7  13    8.46    4.23   0
  -2  -7  13   49.12    5.48   0
  -1  -7  13    5.84    4.11   0
   0  -7  13  459.60   13.36   0
   1  -7  13  659.27   15.77   0
   2  -7  13  178.26    8.97   0
   3  -7  13  906.99   19.53   0
   4  -7  13    1.91    4.49   0
  -9  -6  13  741.17   17.99   0
  -8  -6  13   88.39    7.48   0
  -7  -6  13  139.81    8.06   0
  -6  -6  13  134.58    7.98   0
  -5  -6  13  111.16    7.14   0
  -4  -6  13   11.43    3.87   0
  -3  -6  13  532.08   13.82   0
  -2  -6  13   49.47    5.57   0
  -1  -6  13  838.27   17.41   0
   0  -6  13 2120.34   27.24   0
   1  -6  13    3.06    3.79   0
   2  -6  13   -6.94    3.73   0
   3  -6  13    3.91    4.34   0
   4  -6  13  911.39   20.03   0
   5  -6  13  211.29   10.73   0
 -10  -5  13  331.75   12.70   0
  -9  -5  13   45.36    5.95   0
  -8  -5  13  191.77    9.26   0
  -7  -5  13    4.31    4.13   0
  -6  -5  13  209.50    9.01   0
  -5  -5  13   40.76    5.19   0
  -4  -5  13 1342.54   21.10   0
  -3  -5  13 1933.46   26.24   0
  -2  -5  13   11.43    4.18   0
  -1  -5  13  410.66   12.64   0
   0  -5  13    3.74    3.84   0
   1  -5  13  888.46   17.99   0
   2  -5  13  251.34   10.11   0
   3  -5  13  137.24    8.57   0
   4  -5  13  122.82    8.02   0
   5  -5  13  152.57    9.01   0
 -10  -4  13   87.04    7.76   0
  -9  -4  13    0.00    4.28   0
  -8  -4  13    4.36    4.72   0
  -7  -4  13  690.17   16.33   0
  -6  -4  13  620.36   14.87   0
  -5  -4  13  501.88   13.71   0
  -4  -4  13 1365.22   21.31   0
  -3  -4  13   11.67    4.12   0
  -2  -4  13  190.52    9.03   0
  -1  -4  13  196.69    8.86   0
   0  -4  13  349.94   11.37   0
   1  -4  13  217.79    9.39   0
   2  -4  13  226.06    9.69   0
   3  -4  13   67.39    6.20   0
   4  -4  13   84.07    7.44   0
   5  -4  13   38.78    5.78   0
 -10  -3  13   76.66    7.46   0
  -9  -3  13   45.22    5.74   0
  -8  -3  13 1024.04   20.36   0
  -7  -3  13  905.06   18.35   0
  -6  -3  13   33.85    5.03   0
  -5  -3  13  212.32    8.87   0
  -4  -3  13  108.00    6.85   0
  -3  -3  13  799.81   16.66   0
  -2  -3  13  239.50    9.52   0
  -1  -3  13  304.04   11.01   0
   0  -3  13  144.58    7.64   0
   1  -3  13  380.90   11.97   0
   2  -3  13   90.07    7.34   0
   3  -3  13   82.92    7.64   0
   4  -3  13   63.70    6.33   0
   5  -3  13  213.74   10.45   0
 -10  -2  13  349.74   12.96   0
  -9  -2  13  190.43    9.60   0
  -8  -2  13  276.69   11.09   0
  -7  -2  13   12.63    4.61   0
  -6  -2  13  306.58   10.63   0
  -5  -2  13  188.87    8.44   0
  -4  -2  13  123.13    7.09   0
  -3  -2  13  191.10    8.79   0
  -2  -2  13  478.62   12.97   0
  -1  -2  13  123.31    7.11   0
   0  -2  13    3.51    3.57   0
   1  -2  13   -4.29    3.90   0
   2  -2  13  278.08   10.72   0
   3  -2  13  261.30   10.58   0
   4  -2  13  137.50    8.61   0
   5  -2  13   20.94    4.75   0
 -10  -1  13    5.09    3.94   0
  -9  -1  13   -2.34    4.42   0
  -8  -1  13   62.29    5.98   0
  -7  -1  13  124.29    7.55   0
  -6  -1  13   99.36    7.45   0
  -5  -1  13  130.81    7.54   0
  -4  -1  13  198.18    8.90   0
  -3  -1  13   47.31    5.58   0
  -2  -1  13    4.18    3.88   0
  -1  -1  13  107.17    6.96   0
   0  -1  13  200.02    8.96   0
   1  -1  13  285.40   10.75   0
   2  -1  13   32.31    5.11   0
   3  -1  13   76.77    6.90   0
   4  -1  13    1.35    4.08   0
 -10   0  13  186.29    9.93   0
  -9   0  13   52.21    5.73   0
  -8   0  13   40.39    5.69   0
  -7   0  13  309.28   11.26   0
  -6   0  13   84.78    7.05   0
  -5   0  13   11.77    4.44   0
  -4   0  13   12.54    3.76   0
  -3   0  13  118.36    7.45   0
  -2   0  13  216.37    9.23   0
  -1   0  13  181.69    8.64   0
   0   0  13  223.94    9.52   0
   1   0  13    8.39    3.74   0
   2   0  13   10.13    3.94   0
   3   0  13   11.84    4.56   0
   4   0  13   96.54    8.16   0
 -10   1  13  215.78   10.49   0
  -9   1  13   12.45    4.22   0
  -8   1  13   85.22    7.17   0
  -7   1  13   62.03    5.99   0
  -6   1  13   -4.67    3.57   0
  -5   1  13   63.48    6.31   0
  -4   1  13  159.11    8.52   0
  -3   1  13  139.39    7.59   0
  -2   1  13   39.35    5.26   0
  -1   1  13   44.77    5.33   0
   0   1  13   18.82    4.34   0
   1   1  13   27.64    4.74   0
   2   1  13  235.89   10.04   0
   3   1  13  130.16    8.19   0
   4   1  13   74.18    7.33   0
 -10   2  13    7.07    4.51   0
  -9   2  13   33.52    5.52   0
  -8   2  13    4.94    3.82   0
  -7   2  13  112.36    7.70   0
  -6   2  13   36.59    5.29   0
  -5   2  13   68.46    6.36   0
  -4   2  13   44.09    5.50   0
  -3   2  13   87.48    6.98   0
  -2   2  13   19.94    4.03   0
  -1   2  13  114.74    7.62   0
   0   2  13  161.48    8.41   0
   1   2  13  453.27   13.62   0
   2   2  13  352.81   12.31   0
   3   2  13    8.55    4.14   0
  -9   3  13   12.46    4.27   0
  -8   3  13   46.47    5.97   0
  -7   3  13   79.43    7.22   0
  -6   3  13  170.05    9.00   0
  -5   3  13   39.83    5.15   0
  -4   3  13   36.05    5.16   0
  -3   3  13  104.99    7.66   0
  -2   3  13  274.30   10.79   0
  -1   3  13   96.12    7.44   0
   0   3  13   73.58    6.89   0
   1   3  13  158.71    8.63   0
   2   3  13   89.28    7.60   0
   3   3  13   13.65    4.95   0
  -9   4  13  211.71   10.39   0
  -8   4  13   91.40    7.72   0
  -7   4  13  206.40   10.38   0
  -6   4  13   81.34    7.17   0
  -5   4  13  276.78   11.35   0
  -4   4  13   94.55    7.58   0
  -3   4  13   18.48    4.59   0
  -2   4  13   67.60    6.26   0
  -1   4  13   29.46    5.14   0
   0   4  13   -9.23    3.34   0
   1   4  13   11.50    4.89   0
   2   4  13    1.83    4.07   0
  -8   5  13   12.82    4.76   0
  -7   5  13  270.08   11.69   0
  -6   5  13  662.24   17.40   0
  -5   5  13  166.18    9.16   0
  -4   5  13  141.24    8.58   0
  -3   5  13   -4.97    4.33   0
  -2   5  13  104.44    7.94   0
  -1   5  13   73.23    7.13   0
   0   5  13  410.56   13.77   0
   1   5  13  213.21   10.31   0
  -7   6  13  598.22   17.81   0
  -6   6  13   70.48    7.43   0
  -5   6  13   38.62    5.98   0
  -4   6  13   48.55    5.87   0
  -3   6  13   30.29    5.24   0
  -2   6  13   20.43    4.80   0
  -1   6  13  734.06   18.01   0
   0   6  13  882.12   20.34   0
  -5   7  13    5.24    4.72   0
  -4   7  13  729.11   18.52   0
  -3   7  13  303.98   12.54   0
  -2   7  13  292.61   11.98   0
  -3 -12  14   51.08    6.12   0
  -2 -12  14  144.44    9.69   0
  -5 -11  14  228.96   11.02   0
  -4 -11  14   11.85    4.64   0
  -3 -11  14   14.68    4.90   0
  -2 -11  14   11.02    4.49   0
  -1 -11  14   30.14    5.20   0
   0 -11  14  172.78    9.62   0
   1 -11  14   84.42    7.89   0
  -6 -10  14   46.73    6.32   0
  -5 -10  14   20.44    4.69   0
  -4 -10  14   82.88    7.60   0
  -3 -10  14  116.05    7.95   0
  -2 -10  14   12.41    4.66   0
  -1 -10  14  187.39   10.13   0
   0 -10  14  108.08    8.57   0
   1 -10  14    5.42    3.99   0
   2 -10  14    4.80    4.66   0
  -7  -9  14   -1.05    4.75   0
  -6  -9  14   15.28    5.43   0
  -5  -9  14   66.71    6.75   0
  -4  -9  14  299.89   11.55   0
  -3  -9  14   76.10    6.92   0
  -2  -9  14   20.70    5.11   0
  -1  -9  14   36.99    5.54   0
   0  -9  14   11.90    4.20   0
   1  -9  14    3.54    4.13   0
   2  -9  14    2.97    4.28   0
  -8  -8  14   -5.76    4.70   0
  -7  -8  14  141.03    8.61   0
  -6  -8  14  163.81    9.04   0
  -5  -8  14   97.14    7.57   0
  -4  -8  14   66.67    6.44   0
  -3  -8  14   -0.11    4.17   0
  -2  -8  14  -10.89    4.55   0
  -1  -8  14   21.66    4.75   0
   0  -8  14  192.73    9.17   0
   1  -8  14  184.07    9.70   0
   2  -8  14   59.10    6.43   0
   3  -8  14   70.24    6.70   0
  -8  -7  14   45.58    6.20   0
  -7  -7  14   44.50    5.74   0
  -6  -7  14   17.36    4.63   0
  -5  -7  14    9.94    3.81   0
  -4  -7  14  -10.87    3.51   0
  -3  -7  14    9.68    4.20   0
  -2  -7  14  231.87   10.16   0
  -1  -7  14  241.10   10.41   0
   0  -7  14  532.31   14.82   0
   1  -7  14    9.74    4.78   0
   2  -7  14    9.04    4.37   0
   3  -7  14   43.80    5.88   0
  -9  -6  14   34.88    6.06   0
  -8  -6  14    7.52    4.47   0
  -7  -6  14    7.44    4.33   0
  -6  -6  14   39.61    5.42   0
  -5  -6  14   26.13    4.91   0
  -4  -6  14  250.59   10.25   0
  -3  -6  14  190.77    9.27   0
  -2  -6  14   65.92    6.34   0
  -1  -6  14  202.83   10.09   0
   0  -6  14   81.01    7.35   0
   1  -6  14  526.60   14.75   0
   2  -6  14   55.26    5.94   0
   3  -6  14  286.82   11.75   0
  -9  -5  14   16.47    4.72   0
  -8  -5  14   -1.14    3.84   0
  -7  -5  14  331.44   11.85   0
  -6  -5  14  158.88    8.41   0
  -5  -5  14  248.10   10.31   0
  -4  -5  14  434.45   13.21   0
  -3  -5  14   61.67    6.24   0
  -2  -5  14  180.53    8.91   0
  -1  -5  14   36.48    5.35   0
   0  -5  14  574.82   15.27   0
   1  -5  14  362.20   12.48   0
   2  -5  14  234.95   10.27   0
   3  -5  14   24.34    4.93   0
   4  -5  14   12.56    4.69   0
  -9  -4  14   84.70    7.90   0
  -8  -4  14  880.25   19.91   0
  -7  -4  14  467.39   14.52   0
  -6  -4  14   11.86    4.43   0
  -5  -4  14  179.28    8.89   0
  -4  -4  14  155.26    8.25   0
  -3  -4  14  441.88   12.89   0
  -2  -4  14  109.77    7.81   0
  -1  -4  14  609.26   15.33   0
   0  -4  14  151.25    8.38   0
   1  -4  14  203.78    9.42   0
   2  -4  14  210.92   10.06   0
   3  -4  14  140.64    8.39   0
   4  -4  14    9.30    4.63   0
  -9  -3  14  394.23   14.18   0
  -8  -3  14  796.14   18.40   0
  -7  -3  14  266.93   10.94   0
  -6  -3  14  149.43    8.10   0
  -5  -3  14   24.55    4.84   0
  -4  -3  14 1029.77   19.38   0
  -3  -3  14  238.10    9.85   0
  -2  -3  14  269.09   10.70   0
  -1  -3  14  101.75    7.42   0
   0  -3  14   33.37    5.02   0
   1  -3  14   58.88    6.03   0
   2  -3  14  696.33   17.08   0
   3  -3  14  546.00   15.47   0
   4  -3  14  138.49    8.87   0
  -9  -2  14   16.50    4.79   0
  -8  -2  14   31.62    5.28   0
  -7  -2  14  416.54   13.28   0
  -6  -2  14  242.55   10.12   0
  -5  -2  14  291.97   11.09   0
  -4  -2  14  121.71    8.03   0
  -3  -2  14  446.29   12.94   0
  -2  -2  14   12.36    4.26   0
  -1  -2  14  520.98   14.07   0
   0  -2  14   72.47    6.59   0
   1  -2  14  437.95   13.45   0
   2  -2  14 1225.38   22.62   0
   3  -2  14   21.87    4.99   0
  -9  -1  14   43.44    6.31   0
  -8  -1  14  247.27   10.94   0
  -7  -1  14  210.04    9.69   0
  -6  -1  14  324.86   11.72   0
  -5  -1  14   38.27    5.20   0
  -4  -1  14    5.88    4.10   0
  -3  -1  14   -7.53    3.80   0
  -2  -1  14  678.35   16.02   0
  -1  -1  14  743.11   17.04   0
   0  -1  14  241.50   10.27   0
   1  -1  14  305.79   11.75   0
   2  -1  14    4.56    4.11   0
   3  -1  14  127.58    8.29   0
  -9   0  14  170.11    9.57   0
  -8   0  14   76.52    7.26   0
  -7   0  14  246.45   11.00   0
  -6   0  14    4.38    4.24   0
  -5   0  14  377.58   12.44   0
  -4   0  14  100.06    6.86   0
  -3   0  14  444.07   13.24   0
  -2   0  14  776.64   17.54   0
  -1   0  14   12.44    4.16   0
   0   0  14   29.66    4.85   0
   1   0  14    6.13    4.43   0
   2   0  14   84.38    7.24   0
   3   0  14  153.30    9.02   0
  -9   1  14    3.78    4.29   0
  -8   1  14  102.92    8.19   0
  -7   1  14   19.22    4.76   0
  -6   1  14  246.79   10.63   0
  -5   1  14  533.25   14.68   0
  -4   1  14   68.10    6.44   0
  -3   1  14    8.54    3.94   0
  -2   1  14    4.47    4.25   0
  -1   1  14   90.22    7.30   0
   0   1  14  147.84    8.75   0
   1   1  14   30.90    4.85   0
   2   1  14   97.21    7.90   0
  -9   2  14   73.36    7.12   0
  -8   2  14  220.27   10.44   0
  -7   2  14  145.99    8.70   0
  -6   2  14   36.38    5.57   0
  -5   2  14   64.79    6.44   0
  -4   2  14   28.09    4.74   0
  -3   2  14   76.17    6.89   0
  -2   2  14   29.81    4.93   0
  -1   2  14  132.26    8.02   0
   0   2  14  115.55    8.23   0
   1   2  14  117.56    7.62   0
   2   2  14   13.83    4.46   0
  -8   3  14  146.28    8.58   0
  -7   3  14    4.58    4.13   0
  -6   3  14  -13.69    3.65   0
  -5   3  14   34.33    5.74   0
  -4   3  14  105.11    8.14   0
  -3   3  14    0.91    4.34   0
  -2   3  14   85.46    6.92   0
  -1   3  14   90.92    7.75   0
   0   3  14   -6.03    3.92   0
   1   3  14   14.42    4.90   0
  -7   4  14   40.75    5.66   0
  -6   4  14   68.23    6.74   0
  -5   4  14  117.21    8.75   0
  -4   4  14    9.66    4.29   0
  -3   4  14   28.72    4.91   0
  -2   4  14   84.72    7.60   0
  -1   4  14   52.46    6.00   0
   0   4  14   37.02    5.77   0
  -6   5  14  104.41    8.34   0
  -5   5  14   10.47    4.66   0
  -4   5  14    8.34    4.14   0
  -3   5  14   26.25    5.02   0
  -2   5  14    8.05    4.50   0
  -1   5  14  202.94   10.61   0
  -5 -10  15  152.42    9.55   0
  -4 -10  15  111.62    8.84   0
  -3 -10  15  296.71   12.78   0
  -2 -10  15  133.55    8.92   0
  -1 -10  15  124.93    9.43   0
   0 -10  15   32.04    5.76   0
  -6  -9  15   78.15    7.26   0
  -5  -9  15  118.13    8.06   0
  -4  -9  15  417.52   14.43   0
  -3  -9  15   60.14    6.81   0
  -2  -9  15   37.12    5.92   0
  -1  -9  15   52.53    6.40   0
   0  -9  15  189.41    9.82   0
   1  -9  15  167.54    9.71   0
  -7  -8  15  185.65   10.18   0
  -6  -8  15   70.52    6.93   0
  -5  -8  15   -6.41    4.23   0
  -4  -8  15   23.70    4.98   0
  -3  -8  15  241.96   10.63   0
  -2  -8  15  286.47   11.82   0
  -1  -8  15   78.92    7.34   0
   0  -8  15   52.21    6.11   0
   1  -8  15   25.74    5.10   0
  -7  -7  15    8.64    4.15   0
  -6  -7  15   17.46    5.01   0
  -5  -7  15  161.24    8.87   0
  -4  -7  15   80.02    6.79   0
  -3  -7  15   77.39    7.03   0
  -2  -7  15   85.01    7.21   0
  -1  -7  15   52.93    5.88   0
   0  -7  15    8.81    4.44   0
   1  -7  15  132.02    8.56   0
   2  -7  15  100.50    8.17   0
  -8  -6  15   -4.46    4.55   0
  -7  -6  15   36.82    6.12   0
  -6  -6  15  120.60    8.03   0
  -5  -6  15   20.19    4.69   0
  -4  -6  15    5.51    4.44   0
  -3  -6  15  110.71    7.70   0
  -2  -6  15   -6.89    4.15   0
  -1  -6  15   20.19    5.13   0
   0  -6  15  453.84   14.27   0
   1  -6  15  127.95    8.87   0
   2  -6  15   14.89    4.92   0
  -8  -5  15   62.32    6.52   0
  -7  -5  15   78.12    7.34   0
  -6  -5  15   94.05    7.82   0
  -5  -5  15   33.35    5.30   0
  -4  -5  15   36.38    5.10   0
  -3  -5  15   42.81    5.63   0
  -2  -5  15  138.51    8.52   0
  -1  -5  15   50.22    6.19   0
   0  -5  15   75.26    6.83   0
   1  -5  15   64.17    6.53   0
   2  -5  15    8.76    4.30   0
  -8  -4  15  228.70   10.50   0
  -7  -4  15  -10.06    4.27   0
  -6  -4  15   32.24    4.86   0
  -5  -4  15   57.53    6.31   0
  -4  -4  15    5.82    4.54   0
  -3  -4  15   72.81    6.46   0
  -2  -4  15   39.14    5.71   0
  -1  -4  15   25.92    4.78   0
   0  -4  15   27.36    4.85   0
   1  -4  15   50.22    6.15   0
   2  -4  15  205.08   10.23   0
  -8  -3  15  148.68    9.10   0
  -7  -3  15  252.78   10.99   0
  -6  -3  15   79.87    7.26   0
  -5  -3  15   27.90    5.31   0
  -4  -3  15   44.27    5.67   0
  -3  -3  15   45.19    5.78   0
  -2  -3  15   21.67    4.40   0
  -1  -3  15  116.53    7.23   0
   0  -3  15    5.47    4.50   0
   1  -3  15  614.66   16.64   0
   2  -3  15  690.09   17.98   0
  -8  -2  15  272.61   11.73   0
  -7  -2  15   91.05    7.76   0
  -6  -2  15  236.39   10.51   0
  -5  -2  15   16.42    4.83   0
  -4  -2  15    3.57    3.88   0
  -3  -2  15   24.11    4.63   0
  -2  -2  15 1028.95   20.52   0
  -1  -2  15  821.28   18.34   0
   0  -2  15  103.13    7.93   0
   1  -2  15  609.21   16.83   0
   2  -2  15   -0.08    4.09   0
  -8  -1  15   78.86    7.05   0
  -7  -1  15  196.92   10.19   0
  -6  -1  15   75.08    6.99   0
  -5  -1  15  443.87   14.04   0
  -4  -1  15  256.43   10.59   0
  -3  -1  15  910.70   19.62   0
  -2  -1  15  989.65   20.28   0
  -1  -1  15    6.69    4.14   0
   0  -1  15   13.34    4.21   0
   1  -1  15   66.14    6.50   0
   2  -1  15  342.18   12.84   0
  -8   0  15   -0.25    4.33   0
  -7   0  15   18.13    4.82   0
  -6   0  15 1788.35   27.72   0
  -5   0  15  613.10   16.65   0
  -4   0  15   18.99    4.79   0
  -3   0  15  249.32   10.78   0
  -2   0  15   31.54    5.57   0
  -1   0  15  179.23    9.44   0
   0   0  15   67.12    6.52   0
   1   0  15  246.38   11.41   0
  -8   1  15  295.16   12.39   0
  -7   1  15  271.67   11.80   0
  -6   1  15  531.03   15.97   0
  -5   1  15   28.53    5.00   0
  -4   1  15   78.83    6.75   0
  -3   1  15   26.03    4.95   0
  -2   1  15   30.81    5.23   0
  -1   1  15  288.76   12.05   0
   0   1  15  305.40   11.71   0
   1   1  15   37.92    5.53   0
  -7   2  15   53.50    6.17   0
  -6   2  15    9.48    4.89   0
  -5   2  15   49.12    6.22   0
  -4   2  15  157.03    9.21   0
  -3   2  15  227.78   10.24   0
  -2   2  15  138.29    8.41   0
  -1   2  15  287.77   11.49   0
   0   2  15   53.13    6.30   0
  -6   3  15  108.62    8.68   0
  -5   3  15  349.11   13.24   0
  -4   3  15  252.62   11.29   0
  -3   3  15   19.44    5.12   0
  -2   3  15   42.85    5.77   0
  -1   3  15   -3.76    4.08   0
  -4   4  15   -8.14    4.11   0
  -3   4  15   33.90    5.62   0
  -3  -9  16  883.12   21.06   0
  -5  -8  16   50.00    6.22   0
  -4  -8  16  336.81   13.21   0
  -3  -8  16  675.67   18.29   0
  -2  -8  16   58.22    6.59   0
  -1  -8  16    4.58    4.44   0
  -6  -7  16  256.21   11.75   0
  -5  -7  16  154.57    9.43   0
  -4  -7  16  158.21    9.37   0
  -3  -7  16    8.18    4.56   0
  -2  -7  16    1.09    4.78   0
  -1  -7  16   33.30    5.83   0
   0  -7  16   45.47    6.07   0
  -6  -6  16   65.94    6.47   0
  -5  -6  16   37.09    5.71   0
  -4  -6  16    1.42    4.71   0
  -3  -6  16   -2.31    4.46   0
  -2  -6  16  189.52    9.66   0
  -1  -6  16  158.64    9.65   0
   0  -6  16   79.21    7.00   0
  -7  -5  16    2.79    5.18   0
  -6  -5  16   30.66    5.35   0
  -5  -5  16   63.16    6.61   0
  -4  -5  16   18.25    4.89   0
  -3  -5  16  118.74    8.09   0
  -2  -5  16   41.45    5.93   0
  -1  -5  16   60.12    6.29   0
   0  -5  16    3.48    4.47   0
  -7  -4  16  114.50    8.86   0
  -6  -4  16   78.15    7.36   0
  -5  -4  16    4.36    4.32   0
  -4  -4  16  160.60    9.27   0
  -3  -4  16   43.57    5.93   0
  -2  -4  16    2.22    4.44   0
  -1  -4  16   11.90    4.34   0
   0  -4  16   36.97    5.52   0
  -7  -3  16  102.20    8.30   0
  -6  -3  16   58.72    6.54   0
  -5  -3  16   28.22    4.99   0
  -4  -3  16   10.22    4.38   0
  -3  -3  16   57.17    6.60   0
  -2  -3  16  132.47    8.11   0
  -1  -3  16   45.22    5.89   0
   0  -3  16  120.43    7.97   0
  -7  -2  16   42.60    6.39   0
  -6  -2  16   -4.46    4.62   0
  -5  -2  16   40.10    6.24   0
  -4  -2  16   56.95    6.14   0
  -3  -2  16  245.37   11.16   0
  -2  -2  16  405.86   14.08   0
  -1  -2  16    5.67    4.53   0
   0  -2  16   32.13    5.28   0
  -7  -1  16    7.40    5.44   0
  -6  -1  16  320.38   12.60   0
  -5  -1  16  205.93   10.55   0
  -4  -1  16   60.96    6.46   0
  -3  -1  16  252.56   10.92   0
  -2  -1  16   58.47    6.45   0
  -1  -1  16  196.95   10.27   0
   0  -1  16   94.38    8.18   0
  -6   0  16  297.25   12.51   0
  -5   0  16   34.49    5.50   0
  -4   0  16   36.38    5.43   0
  -3   0  16   38.05    5.69   0
  -2   0  16  375.08   13.21   0
  -1   0  16  155.72    9.36   0
  -6   1  16   43.91    6.13   0
  -5   1  16  162.97    9.37   0
  -4   1  16  152.93    9.34   0
  -3   1  16  134.41    8.44   0
  -2   1  16   64.55    6.67   0
  -4  -5  17   89.20    7.99   0
  -3  -5  17   90.89    8.34   0
  -4  -4  17   -5.00    4.12   0
  -3  -4  17   22.11    5.16   0
  -4  -3  17  161.00    9.47   0
  -3  -3  17   68.94    6.85   0
   0   0   0    0.00    0.00   0
;
_shelx_hkl_checksum     8152
_shelx_res_file
;
    C:\Users\DRUKLE~1\Desktop\PtV9\I(K5H2~1\PTV9.res created by SHELXL-2014/7
TITL KPTV9 POM, K5 [H2PTV9O28].9H2O
CELL  0.71069 10.16630 12.83500 13.61500 103.73400 106.19300 92.48000
ZERR 2  0.00070  0.00070  0.00200  0.00500  0.00600  0.00400
LATT 1
SFAC V O PT K H
UNIT 18 74 2 10 40
TEMP 25
PLAN 80
FMAP 2
L.S. 15
OMIT -3 54
ACTA
BOND
BOND $H
EQIV $1 -X,1-Y,-Z
EQIV $2 1-X,2-Y,1-Z
EQIV $3 X,Y-1,Z
EQIV $4 1-X,1-Y,-Z
EQIV $5 1-X,1-Y,1-Z
EQIV $6 -X,1-Y,1-Z
EQIV $7 X,Y,1+Z
HTAB O7B O19B_$1
HTAB O8B O4C_$1
HTAB O1W O9B
HTAB O1W O16B
HTAB O2W O12B
HTAB O2W O11B_$2
HTAB O4W O13B_$1
HTAB O4W O14B_$3
HTAB O5W O24T_$4
HTAB O5W O4W
HTAB O6W O5C_$3
HTAB O6W O10B_$5
HTAB O7W O7B_$6
HTAB O8W O19B_$7
HTAB
ACTA
DFIX 0.85 0.03 O1W H1A O1W H1B O2W H2A O2W H2B
DFIX 0.85 0.03 O3W H3A O3W H3B O4W H4A O4W H4B
DFIX 0.85 0.03 O5W H5A O5W H5B
DFIX 0.85 0.03 O7W H7A O7W H7B O8W H8A O8W H8B
DFIX 0.85 0.03 O9W H9A O9W H9B
DFIX 1.35 0.03 H1A H1B H2A H2B H3A H3B H4A H4B H5A H5B
DFIX 1.35 0.03 H6A H6B H7A H7B H8A H8B H9A H9B
BIND PT1 V1
BIND PT1 V2
BIND PT1 V3
BIND PT1 V4
BIND PT1 V5
BIND PT1 V6
BIND PT1 V7
BIND PT1 V8
BIND PT1 V9
BIND V1 V2
BIND V3 V5
BIND V1 V4
BIND V1 V5
BIND V1 V6
BIND V1 V9
BIND V2 V3
BIND V2 V4
BIND V2 V7
BIND V2 V8
BIND V3 V4
BIND V3 V7
BIND V3 V8
BIND V4 V5
BIND V4 V7
BIND V4 V8
BIND V4 V9
BIND V5 V6
BIND V5 V9
BIND V6 V7
BIND V8 V9
BIND O17B O21T_$1
WGHT    0.027700    4.547600
EXTI    0.005053
FVAR       0.25527
PT1   3    0.074755    0.662036    0.159452    11.00000    0.00977    0.00941 =
         0.01224    0.00097    0.00238   -0.00006
V1    1    0.080907    0.748026   -0.038637    11.00000    0.01654    0.01572 =
         0.01609    0.00458    0.00169    0.00053
V2    1    0.056100    0.576443    0.354824    11.00000    0.01590    0.02020 =
         0.01767    0.00529    0.00506   -0.00225
V3    1    0.363933    0.671185    0.468622    11.00000    0.01826    0.01994 =
         0.01481    0.00468    0.00102   -0.00212
V4    1    0.384268    0.760660    0.278279    11.00000    0.01196    0.01259 =
         0.01435    0.00187    0.00203   -0.00160
V5    1    0.385577    0.846334    0.083005    11.00000    0.01624    0.01506 =
         0.01936    0.00502    0.00575   -0.00128
V6    1    0.151807    0.908373    0.191355    11.00000    0.01822    0.01058 =
         0.01867    0.00218    0.00483    0.00170
V7    1    0.145219    0.823577    0.385721    11.00000    0.02314    0.01509 =
         0.01596    0.00005    0.00765    0.00240
V8    1    0.285714    0.509314    0.242100    11.00000    0.01683    0.01214 =
         0.01621    0.00365    0.00413    0.00248
V9    1    0.301239    0.597455    0.047518    11.00000    0.01578    0.01199 =
         0.01573    0.00259    0.00600    0.00148
K1    4    0.193247    0.945050    0.810022    11.00000    0.05555    0.04066 =
         0.03865    0.01094    0.02065    0.01123
K2    4    0.326401    0.271854    0.996664    11.00000    0.03803    0.02217 =
         0.04647    0.00775    0.02569    0.00553
K3    4    0.290329    0.198214    0.259870    11.00000    0.03271    0.03550 =
         0.03518    0.00901    0.00746   -0.00535
K4    4    0.168758    0.159361    0.530013    11.00000    0.11032    0.04261 =
         0.12072    0.00913    0.08791    0.01711
K5    4    0.333929    0.485789    0.616151    11.00000    0.03280    0.04956 =
         0.06665    0.03464    0.02457    0.01476
O1D   2    0.223418    0.745420    0.131787    11.00000    0.01455    0.01204 =
         0.01722    0.00329    0.00467   -0.00117
O2D   2    0.213299    0.672348    0.298066    11.00000    0.01525    0.01367 =
         0.01264    0.00104    0.00262   -0.00326
O3C   2    0.032129    0.807134    0.231982    11.00000    0.01566    0.01282 =
         0.01673   -0.00073    0.00588    0.00185
O4C   2    0.158976    0.529833    0.103920    11.00000    0.01362    0.01063 =
         0.01533    0.00169    0.00360    0.00044
O5C   2    0.279336    0.876988    0.320857    11.00000    0.01686    0.01360 =
         0.01605    0.00125    0.00282    0.00015
O6C   2    0.398621    0.617447    0.201435    11.00000    0.01281    0.01355 =
         0.01533    0.00296    0.00118   -0.00017
O7B   2   -0.062746    0.579259    0.205286    11.00000    0.01586    0.01503 =
         0.01588    0.00224    0.00509    0.00040
H7    5   -0.085813    0.519313    0.151737    11.00000    0.06742
O8B   2   -0.050765    0.665879    0.015959    11.00000    0.01467    0.01623 =
         0.01555    0.00308   -0.00046   -0.00059
H8    5   -0.066598    0.609220   -0.023496    11.00000    0.02102
O9B   2    0.210499    0.599360    0.473035    11.00000    0.02212    0.02059 =
         0.01689    0.00399    0.00551   -0.00216
O10B  2    0.475744    0.753838    0.399711    11.00000    0.01940    0.01907 =
         0.02054    0.00436    0.00258   -0.00274
O11B  2    0.485583    0.831706    0.232075    11.00000    0.01418    0.01800 =
         0.02036    0.00493    0.00381   -0.00255
O12B  2    0.240909    0.825673   -0.035849    11.00000    0.02425    0.01743 =
         0.01794    0.00689    0.00547   -0.00103
O13B  2    0.043940    0.868042    0.054810    11.00000    0.01622    0.01286 =
         0.02364    0.00495    0.00312    0.00069
O14B  2    0.303334    0.952648    0.158491    11.00000    0.01866    0.01235 =
         0.02096    0.00407    0.00612   -0.00066
O15B  2    0.287083    0.803465    0.491943    11.00000    0.02731    0.01966 =
         0.01409   -0.00169    0.00624   -0.00067
O16B  2    0.022111    0.719625    0.393672    11.00000    0.02259    0.01924 =
         0.02036    0.00180    0.01070    0.00248
O17B  2    0.140238    0.469088    0.281518    11.00000    0.01897    0.01423 =
         0.01854    0.00389    0.00493   -0.00145
O18B  2    0.401488    0.552299    0.377379    11.00000    0.01689    0.01735 =
         0.01848    0.00523    0.00089    0.00160
O19B  2    0.158992    0.617780   -0.063458    11.00000    0.01666    0.01445 =
         0.01383    0.00141    0.00217    0.00293
O20B  2    0.422356    0.702849    0.042443    11.00000    0.01798    0.01782 =
         0.01999    0.00539    0.00851    0.00306
O21T  2   -0.022392    0.750536   -0.150336    11.00000    0.02978    0.02545 =
         0.02199    0.00747    0.00071    0.00165
O22T  2   -0.056971    0.509877    0.384229    11.00000    0.02327    0.03063 =
         0.02663    0.01065    0.01092   -0.00294
O23T  2    0.474334    0.677848    0.581167    11.00000    0.02869    0.03262 =
         0.01862    0.00785   -0.00238   -0.00719
O24T  2    0.506672    0.914199    0.061776    11.00000    0.02239    0.02241 =
         0.02812    0.00860    0.00906   -0.00328
O25T  2    0.097618    1.019859    0.240296    11.00000    0.02445    0.01639 =
         0.03161    0.00411    0.00806    0.00481
O26T  2    0.093384    0.933988    0.438371    11.00000    0.03914    0.02125 =
         0.02886   -0.00200    0.01545    0.00614
O27T  2    0.337938    0.396978    0.194109    11.00000    0.02637    0.01799 =
         0.02831    0.00767    0.00847    0.00744
O28T  2    0.349284    0.486312   -0.005502    11.00000    0.02784    0.01643 =
         0.02770    0.00339    0.01300    0.00374
O1W   2    0.106002    0.755192    0.641955    11.00000    0.06631    0.04969 =
         0.04086    0.00668    0.02453    0.00788
H1A   5    0.153608    0.720534    0.680969    11.00000   -1.50000
H1B   5    0.132873    0.750380    0.589053    11.00000   -1.50000
O2W   2    0.376301    0.942551    0.689102    11.00000    0.07993    0.05553 =
         0.03519   -0.01033    0.01700   -0.02387
H2A   5    0.347219    0.907933    0.622720    11.00000   -1.50000
H2B   5    0.428489    0.996795    0.688224    11.00000   -1.50000
O3W   2    0.222791    0.144003    0.775221    11.00000    0.02838    0.05843 =
         0.12573    0.04358    0.02841    0.01308
H3A   5    0.143489    0.161227    0.774686    11.00000   -1.50000
H3B   5    0.267628    0.197360    0.770321    11.00000   -1.50000
O4W   2    0.213829    0.084622    0.016820    11.00000    0.02785    0.03482 =
         0.05378    0.02719    0.01328    0.01071
H4A   5    0.132294    0.096855    0.006999    11.00000   -1.50000
H4B   5    0.224322    0.029050    0.038082    11.00000   -1.50000
O5W   2    0.510706    0.165716    0.165553    11.00000    0.05183    0.04075 =
         0.04925    0.00384    0.01325   -0.00810
H5A   5    0.549585    0.129535    0.209838    11.00000   -1.50000
H5B   5    0.480727    0.120474    0.106009    11.00000   -1.50000
O6W   2    0.358330    0.091332    0.427925    11.00000    0.05143    0.03429 =
         0.05643   -0.01401    0.00294   -0.01123
AFIX  23
H6A   5    0.346258    0.013415    0.400584    11.00000   -1.50000
H6B   5    0.451975    0.114836    0.473724    11.00000   -1.50000
AFIX   0
O7W   2    0.304545    0.346524    0.741054    11.00000    0.03003    0.04349 =
         0.07763    0.02531    0.02268    0.01067
H7A   5    0.242063    0.366641    0.769181    11.00000   -1.50000
H7B   5    0.372731    0.394100    0.773678    11.00000   -1.50000
O8W   2    0.302205    0.648214    0.775893    11.00000    0.07977    0.06603 =
         0.04173    0.00172    0.02803   -0.01581
H8A   5    0.374840    0.693626    0.796529    11.00000   -1.50000
H8B   5    0.286569    0.645384    0.834225    11.00000   -1.50000
O9W   2    0.176998    0.323296    0.416374    11.00000    0.09472    0.05067 =
         0.05644    0.02784    0.02934    0.02482
H9A   5    0.265301    0.341210    0.443526    11.00000   -1.50000
H9B   5    0.158749    0.356736    0.367872    11.00000   -1.50000
HKLF 4
REM  KPTV9 POM, K5 [H2PTV9O28].9H2O
REM R1 =  0.0277 for    6242 Fo > 4sig(Fo)  and  0.0336 for all    6797 data
REM    526 parameters refined using     25 restraints
END
WGHT      0.0277      4.5476
REM Instructions for potential hydrogen bonds
HTAB O7B O19B_$1
HTAB O8B O4C_$1
HTAB O1W O9B
HTAB O1W O15B
HTAB O1W O16B
HTAB O2W O15B
HTAB O2W O11B_$2
HTAB O4W O13B_$1
HTAB O4W O12B_$3
HTAB O4W O14B_$3
HTAB O5W O24T_$3
HTAB O5W O24T_$4
HTAB O5W O4W
HTAB O6W O5C_$3
HTAB O6W O10B_$5
HTAB O7W O7B_$6
HTAB O8W O19B_$7
REM Highest difference peak  1.297,  deepest hole -1.463,  1-sigma level  0.136
Q1    1   0.1044  0.1455  0.4616  11.00000  0.05    1.30
Q2    1   0.1506  0.6407  0.1563  11.00000  0.05    1.25
Q3    1  -0.0158  0.6875  0.1594  11.00000  0.05    1.06
Q4    1   0.0640  0.6566  0.0862  11.00000  0.05    0.72
Q5    1   0.2184  0.1538  0.5346  11.00000  0.05    0.71
Q6    1   0.3878  0.0549  0.5005  11.00000  0.05    0.68
Q7    1   0.0561  0.6640  0.2195  11.00000  0.05    0.66
Q8    1   0.3623  0.5425  0.0380  11.00000  0.05    0.60
Q9    1   0.1435  0.6786  0.2564  11.00000  0.05    0.60
Q10   1   0.1758  0.0853  0.7172  11.00000  0.05    0.58
Q11   1  -0.1294  0.6813  0.1552  11.00000  0.05    0.55
Q12   1   0.2647  0.9352  0.8212  11.00000  0.05    0.53
Q13   1   0.0185  0.6137  0.1163  11.00000  0.05    0.52
Q14   1   0.2321  0.5159  0.1519  11.00000  0.05    0.52
Q15   1   0.0599  0.8105  0.2909  11.00000  0.05    0.51
Q16   1   0.3315  0.6420  0.1529  11.00000  0.05    0.51
Q17   1   0.3385  0.5571  0.3298  11.00000  0.05    0.51
Q18   1  -0.0717  0.6862  0.0782  11.00000  0.05    0.50
Q19   1   0.0573  0.9631  0.2097  11.00000  0.05    0.50
Q20   1   0.2619  0.2855  1.0165  11.00000  0.05    0.50
Q21   1   0.3060  1.0016  0.6453  11.00000  0.05    0.50
Q22   1   0.4034  0.6829  0.5602  11.00000  0.05    0.50
Q23   1   0.2732  0.8654  0.0171  11.00000  0.05    0.49
Q24   1  -0.0106  0.7768 -0.0458  11.00000  0.05    0.49
Q25   1   0.3817  0.6238  0.8113  11.00000  0.05    0.48
Q26   1   0.2917 -0.0395  0.4972  11.00000  0.05    0.47
Q27   1   0.1514  0.7937  0.2563  11.00000  0.05    0.46
Q28   1   0.1975  0.6267  0.0428  11.00000  0.05    0.46
Q29   1   0.0914  0.6080  0.0071  11.00000  0.05    0.46
Q30   1   0.0984  0.9166  0.5011  11.00000  0.05    0.46
Q31   1   0.3410  0.3577  1.0691  11.00000  0.05    0.46
Q32   1   0.2561  0.5253 -0.0052  11.00000  0.05    0.45
Q33   1   0.4384  0.5788  0.0323  11.00000  0.05    0.45
Q34   1   0.1338  0.9163  0.1025  11.00000  0.05    0.45
Q35   1   0.3618  0.5041  0.6850  11.00000  0.05    0.44
Q36   1   0.2660  0.7612  0.2014  11.00000  0.05    0.44
Q37   1   0.1318  0.7117  0.2150  11.00000  0.05    0.44
Q38   1   0.0448  0.7239 -0.1501  11.00000  0.05    0.44
Q39   1   0.1711  0.1777  0.7689  11.00000  0.05    0.44
Q40   1   0.2523  0.7851  0.3874  11.00000  0.05    0.43
Q41   1   0.3763  0.2836  0.7484  11.00000  0.05    0.43
Q42   1   0.0787  0.5614  0.1033  11.00000  0.05    0.43
Q43   1   0.4788  0.6149  0.1212  11.00000  0.05    0.43
Q44   1   0.3218  0.2513  0.9225  11.00000  0.05    0.42
Q45   1   0.1329  0.8644  0.0787  11.00000  0.05    0.42
Q46   1   0.2774  0.4426  0.1171  11.00000  0.05    0.41
Q47   1   0.1963  0.7176  0.1977  11.00000  0.05    0.41
Q48   1   0.1593  0.6045  0.4178  11.00000  0.05    0.40
Q49   1   0.3724  0.5897  0.1308  11.00000  0.05    0.40
Q50   1   0.4705  0.8485  0.1777  11.00000  0.05    0.40
Q51   1   0.4605  0.6359  0.2831  11.00000  0.05    0.40
Q52   1   0.3986  0.7296  0.0916  11.00000  0.05    0.40
Q53   1   0.1292  0.8034  0.2934  11.00000  0.05    0.40
Q54   1   0.4069  0.7606  0.3714  11.00000  0.05    0.40
Q55   1   0.2377  0.6044 -0.0220  11.00000  0.05    0.39
Q56   1   0.2854  0.8832  0.4149  11.00000  0.05    0.39
Q57   1   0.3793  0.6382  0.1038  11.00000  0.05    0.39
Q58   1   0.1234  0.9984  0.3686  11.00000  0.05    0.39
Q59   1   0.4004  0.6949  0.8170  11.00000  0.05    0.39
Q60   1   0.2176  0.4353 -0.0662  11.00000  0.05    0.38
Q61   1  -0.0171  0.7564  0.1741  11.00000  0.05    0.38
Q62   1   0.2599  0.2350  0.1824  11.00000  0.05    0.38
Q63   1   0.3912  0.1733  0.2575  11.00000  0.05    0.38
Q64   1   0.4022  0.6608  0.2435  11.00000  0.05    0.38
Q65   1   0.3040  0.5494 -0.0861  11.00000  0.05    0.38
Q66   1   0.2531  0.1616  0.1245  11.00000  0.05    0.38
Q67   1   0.1618  0.5395  0.0010  11.00000  0.05    0.37
Q68   1   0.1573  0.8966  0.4548  11.00000  0.05    0.37
Q69   1   0.1650  0.9575  0.7548  11.00000  0.05    0.37
Q70   1   0.2930  0.4188  0.2338  11.00000  0.05    0.37
Q71   1  -0.0176  0.6810  0.3457  11.00000  0.05    0.37
Q72   1   0.4070  0.4213  0.5208  11.00000  0.05    0.37
Q73   1   0.3791  0.8946  0.1965  11.00000  0.05    0.37
Q74   1   0.3627  0.4943  0.2300  11.00000  0.05    0.36
Q75   1   0.3561  0.9445  0.1335  11.00000  0.05    0.36
Q76   1   0.4688  0.9202  0.6676  11.00000  0.05    0.36
Q77   1   0.2761  0.1977  0.1720  11.00000  0.05    0.36
Q78   1   0.2214  0.5000  0.6432  11.00000  0.05    0.36
Q79   1   0.3676  0.5034 -0.0361  11.00000  0.05    0.36
Q80   1   0.0516  0.9655  0.5459  11.00000  0.05    0.35
;
_shelx_res_checksum     24635
