# Supplementary material for: Crystal structure of penta­potassium di­hydrogen nona­vanadato(V)platinate(IV) nona­hydrate
Source: Acta Crystallogr E Crystallogr Commun. 2015 May 20;71(Pt 6):647–9. doi: 10.1107/S2056989015009135 (PMC4459313; doi:10.1107/S2056989015009135)
Supplement: Supplementary file 2 [file e-71-00647-Isup2.hkl]

#
# h,k,l, Fc-squared, Fo-squared, sigma(Fo-squared), status flag
#
data_I
_shelx_title ' KPTV9 POM, K5 [H2PTV9O28].9H2O'
_shelx_refln_list_code          4
_shelx_F_calc_maximum      490.31
_exptl_crystal_F_000      1392.00
_reflns_d_resolution_high  0.7968

loop_
 _space_group_symop_operation_xyz
 'x, y, z'
 '-x, -y, -z'

_cell_length_a    10.1663
_cell_length_b    12.8350
_cell_length_c    13.6150
_cell_angle_alpha 103.734
_cell_angle_beta  106.193
_cell_angle_gamma  92.480

_shelx_F_squared_multiplier     1.000

loop_
 _refln_index_h
 _refln_index_k
 _refln_index_l
 _refln_F_squared_calc
 _refln_F_squared_meas
 _refln_F_squared_sigma
 _refln_observed_status
   1   0   0      21937.09      22083.44       109.81 o
   2   0   0       2432.08       2279.47        52.96 o
   3   0   0      14842.67      15203.87       143.94 o
   4   0   0      18804.92      17994.46       180.09 o
   5   0   0      17041.15      16002.39       189.50 o
   6   0   0       1896.32       1885.65        78.27 o
   7   0   0      14453.95      14457.80       216.84 o
   8   0   0       8002.55       8081.10       180.78 o
   9   0   0      17242.33      18485.49       294.73 o
  10   0   0         80.82         17.34        55.25 o
  11   0   0         52.44        112.96        59.55 o
  12   0   0        229.80        212.92        74.76 o
 -12   1   0       2100.59       2412.19       141.38 o
 -11   1   0        426.31        453.27        74.62 o
 -10   1   0      14611.83      14372.13       277.67 o
  -9   1   0       3515.41       3546.19       131.58 o
  -8   1   0      12682.39      12721.21       220.97 o
  -7   1   0      14217.79      14198.04       213.01 o
  -6   1   0        266.21        437.63        49.91 o
  -5   1   0        407.31        234.74        40.10 o
  -4   1   0       2397.99       1968.45        69.42 o
  -3   1   0     209791.48     209146.97       814.21 o
  -2   1   0      14555.88      15243.76       121.79 o
  -1   1   0      85354.46      83837.43       337.82 o
   0   1   0      18883.57      20366.39        98.91 o
   1   1   0      32755.57      35673.77       164.50 o
   2   1   0       3517.08       3377.10        63.36 o
   3   1   0       8095.98       7910.03       106.98 o
   4   1   0       6534.59       6283.46       108.73 o
   5   1   0      27494.67      27079.11       251.90 o
   6   1   0      17040.22      16497.69       218.17 o
   7   1   0         89.01        -13.81        44.82 o
   8   1   0       5563.14       5120.77       151.73 o
   9   1   0         76.72         92.86        55.25 o
  10   1   0       9262.94       9151.90       228.18 o
  11   1   0       1352.15       1456.81       115.44 o
  12   1   0       5888.25       6435.45       212.74 o
 -12   2   0       1552.57       1466.39       119.77 o
 -11   2   0       3588.92       3319.70       149.37 o
 -10   2   0       6018.48       6248.23       179.91 o
  -9   2   0       6851.63       7242.92       180.11 o
  -8   2   0       7885.33       8001.47       176.56 o
  -7   2   0       3671.88       3422.24       111.70 o
  -6   2   0      12144.84      13060.95       190.23 o
  -5   2   0      12956.03      12719.05       169.10 o
  -4   2   0      14896.87      12609.32       153.37 o
  -3   2   0       2680.90       2668.46        68.69 o
  -2   2   0       3819.50       4173.71        74.17 o
  -1   2   0       1494.16       1592.80        48.69 o
   0   2   0      23519.22      24646.46       144.54 o
   1   2   0       8154.59       8606.27        86.89 o
   2   2   0      22316.53      23129.84       168.60 o
   3   2   0       6243.80       6583.80       103.65 o
   4   2   0       8720.47       8888.38       132.51 o
   5   2   0      12430.85      12365.38       171.90 o
   6   2   0        380.84        390.10        48.84 o
   7   2   0       4977.35       4746.08       130.96 o
   8   2   0       3084.19       3024.10       117.35 o
   9   2   0      12305.20      12864.69       249.63 o
  10   2   0       2614.76       2483.51       125.35 o
  11   2   0        299.25        420.50        76.15 o
 -12   3   0       5182.98       4959.33       191.12 o
 -11   3   0       2469.26       2315.78       130.69 o
 -10   3   0         63.72         78.58        63.39 o
  -9   3   0       1882.60       1445.61        97.56 o
  -8   3   0      28017.40      28473.16       335.50 o
  -7   3   0      44240.45      45055.07       394.27 o
  -6   3   0       4857.56       4989.81       121.05 o
  -5   3   0        907.87        911.12        55.06 o
  -4   3   0       5440.61       5546.66       107.37 o
  -3   3   0       9943.68       9694.95       128.86 o
  -2   3   0       9960.64      10060.91       120.56 o
  -1   3   0        938.37        905.45        50.89 o
   0   3   0        182.50        231.50        38.10 o
   1   3   0      35765.64      36701.96       214.51 o
   2   3   0      14443.48      14659.72       144.26 o
   3   3   0        403.57        461.75        43.95 o
   4   3   0         11.32         10.59        32.23 o
   5   3   0       3552.89       3584.54       100.99 o
   6   3   0      19378.91      18852.42       242.85 o
   7   3   0       6699.64       6925.30       159.69 o
   8   3   0        845.48        838.85        76.83 o
   9   3   0        111.49        132.62        56.18 o
  10   3   0         79.57        -67.23        50.04 o
  11   3   0       1312.42       1255.93       110.82 o
 -12   4   0        298.66        325.46        77.53 o
 -11   4   0       4899.13       4042.38       171.67 o
 -10   4   0       5651.61       5589.13       178.88 o
  -9   4   0      10809.30      11153.62       230.93 o
  -8   4   0      11655.83      11847.10       222.36 o
  -7   4   0       2183.77       2214.68        93.97 o
  -6   4   0         11.22        124.93        43.43 o
  -5   4   0        530.95        541.16        49.48 o
  -4   4   0       1826.56       1880.04        71.24 o
  -3   4   0        151.89        182.40        39.61 o
  -2   4   0       9626.60       9884.58       132.93 o
  -1   4   0      11615.64      11026.19       132.26 o
   0   4   0       6289.47       6528.29       101.59 o
   1   4   0         32.88        -49.73        33.15 o
   2   4   0       4233.09       4696.58        92.23 o
   3   4   0      15648.16      15663.72       176.70 o
   4   4   0       4488.68       4669.62       106.39 o
   5   4   0        614.53        717.75        60.23 o
   6   4   0       1880.27       1896.37        88.24 o
   7   4   0       1285.84       1365.78        81.20 o
   8   4   0       1286.61       1205.45        93.64 o
   9   4   0        134.06        150.58        57.10 o
  10   4   0       1359.75       1301.46       108.22 o
  11   4   0       2333.67       1931.40       126.49 o
 -11   5   0       6403.14       6251.60       205.99 o
 -10   5   0        376.93        348.70        64.95 o
  -9   5   0        383.43        324.45        64.18 o
  -8   5   0       1405.01       1521.53        87.05 o
  -7   5   0       1206.03       1223.48        77.81 o
  -6   5   0        257.24        276.07        47.91 o
  -5   5   0        907.13        909.20        61.51 o
  -4   5   0      20368.98      20102.88       223.17 o
  -3   5   0       8975.85       9098.52       143.95 o
  -2   5   0        547.54        577.98        52.57 o
  -1   5   0         55.00          2.30        42.36 o
   0   5   0       5992.36       6437.24       113.06 o
   1   5   0        990.86       1066.24        54.80 o
   2   5   0        364.30        403.41        44.55 o
   3   5   0       8536.65       8947.81       142.67 o
   4   5   0       3919.09       3840.60       104.15 o
   5   5   0        126.73        121.88        44.06 o
   6   5   0        452.53        531.72        56.98 o
   7   5   0       3025.60       3017.07       119.65 o
   8   5   0       3005.70       3127.83       124.99 o
   9   5   0        166.99        331.41        63.86 o
  10   5   0       4341.75       4763.40       176.03 o
  11   5   0        561.29        574.03        87.07 o
 -11   6   0       2343.03       2290.73       135.74 o
 -10   6   0        507.24        496.33        74.02 o
  -9   6   0        295.70        234.44        63.71 o
  -8   6   0        133.61        134.92        52.34 o
  -7   6   0       5534.32       5574.46       149.58 o
  -6   6   0       3964.94       3932.57       120.86 o
  -5   6   0        851.46        958.17        69.64 o
  -4   6   0       1329.31       1443.08        74.03 o
  -3   6   0        233.57        293.90        45.91 o
  -2   6   0        379.53        424.60        48.70 o
  -1   6   0        561.74        501.98        51.03 o
   0   6   0      14179.13      14891.48       181.94 o
   1   6   0       8449.60       9119.08       141.07 o
   2   6   0       1111.57       1334.99        63.70 o
   3   6   0        278.54        337.37        43.76 o
   4   6   0        275.80        391.71        45.76 o
   5   6   0       8157.50       7736.83       162.67 o
   6   6   0       2224.15       2432.38       103.96 o
   7   6   0       1542.42       1466.48        87.52 o
   8   6   0       2319.46       2038.77       113.00 o
   9   6   0       2145.13       2371.19       125.72 o
  10   6   0         69.26          1.84        62.47 o
 -11   7   0         13.22        -48.50        53.41 o
 -10   7   0        966.95       1019.33        99.87 o
  -9   7   0       1397.72       1544.14       102.55 o
  -8   7   0       5452.02       5684.20       166.11 o
  -7   7   0       1171.46       1273.33        83.64 o
  -6   7   0        344.52        413.99        54.51 o
  -5   7   0       1450.04       1443.35        80.63 o
  -4   7   0        150.69        281.39        48.66 o
  -3   7   0       4276.36       4026.46       113.67 o
  -2   7   0       1012.73        986.59        61.99 o
  -1   7   0       3006.74       3200.20        98.28 o
   0   7   0      11344.03      11647.78       174.27 o
   1   7   0        534.44        509.66        48.40 o
   2   7   0       1433.15       1582.69        73.89 o
   3   7   0       2040.10       1930.26        81.35 o
   4   7   0       3398.05       3512.58       110.40 o
   5   7   0       8594.59       8238.66       176.01 o
   6   7   0       3588.12       3506.18       126.68 o
   7   7   0        461.62        550.08        65.73 o
   8   7   0        226.05        383.78        63.86 o
   9   7   0        308.52        409.30        69.85 o
  10   7   0       1522.96       1463.42       121.45 o
 -11   8   0       3707.60       3385.39       164.60 o
 -10   8   0       2278.41       2274.21       126.96 o
  -9   8   0        633.42        654.61        78.64 o
  -8   8   0        924.07        800.74        82.82 o
  -7   8   0         56.97        -66.30        51.88 o
  -6   8   0        385.29        324.94        55.74 o
  -5   8   0        159.57        169.78        49.58 o
  -4   8   0       2990.73       3123.84       112.49 o
  -3   8   0      21768.27      21583.49       271.30 o
  -2   8   0       5497.89       5544.41       135.76 o
  -1   8   0        220.12        163.52        45.45 o
   0   8   0        548.17        598.27        60.07 o
   1   8   0       5219.04       5491.01       129.61 o
   2   8   0      13226.03      13493.29       203.62 o
   3   8   0       1585.44       1893.71        86.49 o
   4   8   0       3419.53       3747.34       121.61 o
   5   8   0        421.86        458.71        57.43 o
   6   8   0        292.26        173.80        60.80 o
   7   8   0       1382.70       1505.69        97.63 o
   8   8   0       4295.89       4537.75       168.95 o
   9   8   0       2568.88       2911.80       142.08 o
 -10   9   0       1344.86       1420.76       117.13 o
  -9   9   0          7.35        -82.64        55.10 o
  -8   9   0        215.27        100.24        64.32 o
  -7   9   0       2223.59       2144.04       112.23 o
  -6   9   0      18517.59      18228.55       293.74 o
  -5   9   0       5205.37       5399.89       157.21 o
  -4   9   0       2590.67       2410.95       104.96 o
  -3   9   0        310.87        521.61        62.03 o
  -2   9   0      18342.98      18517.28       258.78 o
  -1   9   0       7415.32       7257.55       165.18 o
   0   9   0        189.25        306.12        52.35 o
   1   9   0       9035.71       9593.50       181.79 o
   2   9   0       5722.80       5997.98       146.75 o
   3   9   0       1623.18       1701.05        87.24 o
   4   9   0        138.56        180.36        49.27 o
   5   9   0         41.02        -64.00        42.67 o
   6   9   0       4951.43       4552.17       155.11 o
   7   9   0      19786.49      19001.59       325.13 o
   8   9   0       3060.53       2834.52       146.79 o
   9   9   0       4153.53       3926.88       171.16 o
 -10  10   0        554.94        478.82        83.69 o
  -9  10   0       4031.76       4429.51       173.65 o
  -8  10   0       6176.06       6001.25       191.64 o
  -7  10   0      11603.98      12066.17       256.36 o
  -6  10   0        819.71        822.47        84.66 o
  -5  10   0       2562.94       2486.86       118.00 o
  -4  10   0       1761.47       1794.17       100.18 o
  -3  10   0       2933.56       2983.73       118.26 o
  -2  10   0       3844.08       3718.65       133.12 o
  -1  10   0       8775.36       8244.40       190.41 o
   0  10   0       5463.78       5309.62       148.19 o
   1  10   0        446.46        462.73        59.28 o
   2  10   0      10978.42      11166.75       211.18 o
   3  10   0       5119.60       5189.45       150.31 o
   4  10   0      21706.94      21993.71       316.78 o
   5  10   0        733.77        773.32        77.73 o
   6  10   0      18069.04      18654.22       317.75 o
   7  10   0      11714.04      12830.36       275.96 o
   8  10   0       1957.89       2068.67       127.05 o
  -9  11   0        472.39        492.60        81.08 o
  -8  11   0       2323.70       2389.97       134.20 o
  -7  11   0         39.19        101.60        68.14 o
  -6  11   0      10632.83      10550.23       249.96 o
  -5  11   0       2056.38       1826.43       114.20 o
  -4  11   0       6427.89       6219.42       181.07 o
  -3  11   0       5240.05       5271.73       166.10 o
  -2  11   0       2658.63       2558.88       116.80 o
  -1  11   0       7936.67       7409.93       199.11 o
   0  11   0       2147.18       2302.25       107.93 o
   1  11   0       3522.47       3411.98       128.51 o
   2  11   0       2359.82       2493.72       112.26 o
   3  11   0      41171.41      43390.94       450.98 o
   4  11   0       8108.35       8898.00       210.97 o
   5  11   0        976.16       1060.25        95.12 o
   6  11   0        296.38        241.03        70.31 o
   7  11   0       6542.33       6700.11       212.63 o
  -8  12   0        482.41        410.76        81.08 o
  -7  12   0      10917.60      10873.40       273.54 o
  -6  12   0       4247.78       4111.66       167.10 o
  -5  12   0       5935.51       5774.03       191.78 o
  -4  12   0       3342.83       3476.50       146.45 o
  -3  12   0        492.08        592.33        72.79 o
  -2  12   0       1373.83       1462.14       111.63 o
  -1  12   0      10444.13       9930.88       234.50 o
   0  12   0      36855.84      38180.04       441.38 o
   1  12   0       2428.35       2278.77       114.87 o
   2  12   0      17529.68      18670.77       303.43 o
   3  12   0       1885.50       1927.69       106.77 o
   4  12   0       1395.43       1547.06       111.00 o
   5  12   0       1216.58       1342.21       107.59 o
   6  12   0       2513.94       2797.46       143.45 o
  -7  13   0       3674.39       3913.78       172.47 o
  -6  13   0       4274.51       4383.01       177.55 o
  -5  13   0       5677.88       5627.81       202.77 o
  -4  13   0       4868.54       5064.02       183.14 o
  -3  13   0       9332.35       9244.74       235.77 o
  -2  13   0       3579.15       3521.80       152.03 o
  -1  13   0      23243.76      23111.94       383.23 o
   0  13   0       4311.29       4092.11       161.28 o
   1  13   0        129.21         79.51        63.55 o
   2  13   0        393.93        453.42        73.70 o
   3  13   0        245.88        253.76        64.32 o
   4  13   0        199.32        166.25        63.70 o
   5  13   0       8211.06       7864.55       229.75 o
  -6  14   0         18.18         20.10        63.23 o
  -5  14   0       7099.22       7285.54       232.60 o
  -4  14   0      11789.57      11464.36       284.51 o
  -3  14   0       2761.40       2715.25       144.13 o
  -2  14   0       6588.50       6163.79       208.24 o
  -1  14   0        449.28        436.40        81.54 o
   0  14   0       2346.56       2337.29       131.59 o
   1  14   0       1286.60       1385.83       112.98 o
   2  14   0       4172.72       4264.98       168.11 o
   3  14   0        129.64        138.76        64.01 o
   4  14   0       3200.77       3335.45       154.49 o
  -4  15   0        678.32        657.05        93.69 o
  -3  15   0        776.30        813.35        98.31 o
  -2  15   0          6.55        -73.82        59.09 o
  -1  15   0       4125.05       4110.11       180.12 o
   0  15   0       3433.11       3469.14       160.86 o
   1  15   0       1486.86       1454.60       125.75 o
   2  15   0        746.60        954.30        96.77 o
  -2 -15   1       1152.40       1093.06       105.73 o
  -1 -15   1       1158.51       1256.30       109.88 o
   0 -15   1          1.19         49.11        61.39 o
   1 -15   1        379.41        449.71        83.06 o
   2 -15   1        564.42        695.98        93.52 o
   3 -15   1       1843.17       1812.99       134.27 o
   4 -15   1       3163.92       2989.24       165.74 o
   5 -15   1       1343.39       1115.57       119.43 o
  -4 -14   1        604.07        719.81        86.62 o
  -3 -14   1         47.93        -94.16        62.77 o
  -2 -14   1        392.70        497.47        75.85 o
  -1 -14   1        123.00        -20.57        69.84 o
   0 -14   1       1575.23       1784.18       112.71 o
   1 -14   1       2867.98       2993.50       143.39 o
   2 -14   1       4407.27       4821.90       178.69 o
   3 -14   1       3020.90       2949.72       146.03 o
   4 -14   1        540.46        542.10        88.92 o
   5 -14   1        621.63        484.24        93.68 o
   6 -14   1       1237.12       1115.16       112.19 o
  -6 -13   1        704.00        736.77        90.16 o
  -5 -13   1        355.90        368.17        75.23 o
  -4 -13   1          0.29        -74.12        57.55 o
  -3 -13   1         29.32         32.38        59.55 o
  -2 -13   1        691.10        763.41        82.64 o
  -1 -13   1       2996.25       3102.67       133.73 o
   0 -13   1      10360.94       9714.66       233.51 o
   1 -13   1       3415.11       3268.61       146.30 o
   2 -13   1        746.27        918.03        87.72 o
   3 -13   1         79.27        -86.41        59.55 o
   4 -13   1       2156.00       2287.15       133.42 o
   5 -13   1       7787.79       7565.64       228.72 o
   6 -13   1       1354.70       1350.43       119.13 o
   7 -13   1       3304.86       3500.60       165.00 o
  -7 -12   1       1435.82       1564.40       122.51 o
  -6 -12   1         98.79         51.42        63.39 o
  -5 -12   1         72.47        -82.88        55.25 o
  -4 -12   1       2265.04       2433.54       124.05 o
  -3 -12   1      14640.17      15101.57       274.54 o
  -2 -12   1       4720.92       4648.78       154.15 o
  -1 -12   1        203.27        266.80        58.49 o
   0 -12   1        661.42        641.48        74.35 o
   1 -12   1       2038.71       1873.91       113.74 o
   2 -12   1       7480.64       7137.89       194.64 o
   3 -12   1        612.78        828.82        85.40 o
   4 -12   1        317.55        278.36        74.46 o
   5 -12   1       7248.77       7481.95       214.58 o
   6 -12   1      10218.66       9890.75       255.88 o
   7 -12   1        125.33        189.72        73.52 o
   8 -12   1       1375.63       1241.26       110.52 o
  -8 -11   1        508.75        472.19        81.08 o
  -7 -11   1       2959.32       2862.07       145.54 o
  -6 -11   1       6167.16       5986.40       190.37 o
  -5 -11   1       7592.75       6999.36       195.90 o
  -4 -11   1      13126.42      13313.90       253.20 o
  -3 -11   1       1027.82        990.85        87.30 o
  -2 -11   1       2116.16       2409.88       111.15 o
  -1 -11   1        255.05        309.97        58.65 o
   0 -11   1      10035.46      10355.16       210.67 o
   1 -11   1       3670.90       3706.54       137.67 o
   2 -11   1       2325.50       2300.35       112.43 o
   3 -11   1        719.50        832.69        82.81 o
   4 -11   1       1173.79       1063.04        90.85 o
   5 -11   1       1971.39       2200.33       116.50 o
   6 -11   1        544.53        590.21        81.55 o
   7 -11   1      21214.23      21146.91       355.66 o
   8 -11   1       3321.55       3204.13       157.63 o
   9 -11   1       7580.60       7572.93       238.57 o
  -8 -10   1       8031.44       7650.85       234.39 o
  -7 -10   1      25398.35      25038.68       387.22 o
  -6 -10   1       1223.03       1118.73        92.84 o
  -5 -10   1        112.49        131.70        57.25 o
  -4 -10   1        731.54        723.61        75.89 o
  -3 -10   1      18037.55      18717.17       273.54 o
  -2 -10   1       2771.17       2865.59       109.44 o
  -1 -10   1       7087.26       7451.85       167.52 o
   0 -10   1       8570.32       8655.67       180.88 o
   1 -10   1      13769.81      13705.96       236.27 o
   2 -10   1       9774.21       9809.79       202.89 o
   3 -10   1        614.34        626.31        72.97 o
   4 -10   1        175.77        196.34        66.93 o
   5 -10   1       2094.11       1942.03       108.22 o
   6 -10   1      37936.04      37379.40       442.18 o
   7 -10   1       9575.27       9447.98       231.89 o
   8 -10   1       1098.44        960.05       100.82 o
   9 -10   1       2032.32       2109.80       127.23 o
  10 -10   1       1098.42        951.62       106.79 o
  -9  -9   1       1943.04       1943.13       128.13 o
  -8  -9   1       8886.59       9002.78       232.70 o
  -7  -9   1        519.90        530.28        74.18 o
  -6  -9   1       6481.37       6753.23       183.95 o
  -5  -9   1       1022.83       1016.87        80.54 o
  -4  -9   1       4054.35       4025.39       130.81 o
  -3  -9   1       2037.00       2183.08       100.55 o
  -2  -9   1      49940.02      52049.32       426.18 o
  -1  -9   1      70408.84      75581.95       512.02 o
   0  -9   1       1276.62       1264.03        76.45 o
   1  -9   1      11683.99      11534.79       202.70 o
   2  -9   1       2276.81       2279.37       101.09 o
   3  -9   1      57707.06      61237.11       500.93 o
   4  -9   1       4854.53       4995.80       144.04 o
   5  -9   1       7887.67       7992.79       183.82 o
   6  -9   1      12385.16      12133.75       235.21 o
   7  -9   1        237.26        334.36        62.94 o
   8  -9   1       1189.52       1185.55       101.29 o
   9  -9   1       2903.63       2923.31       140.93 o
  10  -9   1        831.46        808.49        94.78 o
 -10  -8   1         75.16        202.44        69.68 o
  -9  -8   1         39.56        101.29        62.46 o
  -8  -8   1         63.95         21.49        52.03 o
  -7  -8   1       9714.99       9936.45       222.20 o
  -6  -8   1       1114.62       1020.54        83.47 o
  -5  -8   1       7021.76       7007.08       166.49 o
  -4  -8   1      30096.30      31794.47       332.73 o
  -3  -8   1       4673.59       4886.06       125.83 o
  -2  -8   1      18774.92      18982.78       234.13 o
  -1  -8   1       8180.14       8332.59       152.25 o
   0  -8   1      25906.71      27017.34       275.39 o
   1  -8   1       6665.96       6647.74       145.31 o
   2  -8   1      35263.89      36014.77       344.56 o
   3  -8   1       9900.90       9737.56       182.50 o
   4  -8   1        253.89        339.32        54.81 o
   5  -8   1        522.07        488.92        60.52 o
   6  -8   1       1588.77       1681.92        94.93 o
   7  -8   1        314.08        369.57        64.79 o
   8  -8   1       6679.17       6598.21       187.23 o
   9  -8   1       3877.08       3538.62       150.68 o
  10  -8   1        363.10        421.91        77.38 o
  11  -8   1       4116.33       4525.80       186.87 o
 -10  -7   1       3232.79       2951.86       152.35 o
  -9  -7   1        692.26        751.72        82.02 o
  -8  -7   1       3392.11       3694.16       141.67 o
  -7  -7   1       8706.13       8496.39       199.04 o
  -6  -7   1      11627.51      11197.94       211.84 o
  -5  -7   1       6091.30       6122.15       148.69 o
  -4  -7   1       2222.38       2132.71        89.99 o
  -3  -7   1        155.13        189.90        42.68 o
  -2  -7   1      10806.85      11430.53       171.16 o
  -1  -7   1      49151.51      52361.64       362.92 o
   0  -7   1       3587.62       3881.34       100.75 o
   1  -7   1      17865.24      18354.88       221.97 o
   2  -7   1       3227.28       3188.76       100.95 o
   3  -7   1       2222.87       2383.89        88.66 o
   4  -7   1       1531.67       1605.53        78.04 o
   5  -7   1       3005.29       2762.39       103.08 o
   6  -7   1        309.43        280.07        55.28 o
   7  -7   1       2277.70       2484.24       109.19 o
   8  -7   1       9093.44       9292.47       213.57 o
   9  -7   1        289.83        206.49        61.87 o
  10  -7   1        281.34        222.76        65.55 o
  11  -7   1        830.33        749.49        91.09 o
 -10  -6   1       4197.33       3985.30       163.65 o
  -9  -6   1      13321.81      13017.54       270.18 o
  -8  -6   1       4522.58       4501.02       151.65 o
  -7  -6   1       2472.89       2273.18       109.21 o
  -6  -6   1       9784.38       9546.45       190.87 o
  -5  -6   1       7396.77       7507.09       156.77 o
  -4  -6   1      19942.45      20797.93       240.44 o
  -3  -6   1       5690.12       6121.05       123.87 o
  -2  -6   1      17175.30      17359.85       194.52 o
  -1  -6   1       5814.88       6191.38       112.81 o
   0  -6   1        424.71        614.28        51.47 o
   1  -6   1        115.88        133.56        42.06 o
   2  -6   1       1758.45       1856.93        75.23 o
   3  -6   1        209.32        311.85        45.76 o
   4  -6   1       6888.36       6984.64       137.83 o
   5  -6   1       3708.41       3749.22       110.99 o
   6  -6   1       5221.40       5187.55       136.60 o
   7  -6   1        853.18       1061.14        80.83 o
   8  -6   1        532.87        593.16        70.34 o
   9  -6   1       2184.51       1914.93       117.75 o
  10  -6   1       5025.28       5444.90       183.00 o
  11  -6   1       2134.47       2536.11       134.31 o
 -11  -5   1       5404.04       5422.05       194.11 o
 -10  -5   1       5087.77       5499.75       181.92 o
  -9  -5   1       2177.60       2157.39       116.67 o
  -8  -5   1        389.16        429.64        62.80 o
  -7  -5   1       1422.77       1525.53        83.98 o
  -6  -5   1       4156.38       4051.73       123.05 o
  -5  -5   1       8305.26       8477.47       157.37 o
  -4  -5   1       3210.13       3240.08        98.61 o
  -3  -5   1       1037.37       1017.70        56.01 o
  -2  -5   1       6879.50       7260.98       119.06 o
  -1  -5   1         93.74        250.69        37.76 o
   0  -5   1       6077.97       6513.61       104.71 o
   1  -5   1      13728.57      14358.65       165.91 o
   2  -5   1      10118.58      11401.50       146.68 o
   3  -5   1      10704.22      10567.13       149.29 o
   4  -5   1        151.56        156.29        39.61 o
   5  -5   1        322.41        390.53        47.45 o
   6  -5   1        407.33        517.73        56.21 o
   7  -5   1       6261.71       6445.94       156.76 o
   8  -5   1        638.13        582.05        70.05 o
   9  -5   1       1217.61       1434.88        97.46 o
  10  -5   1       1295.83       1505.86       110.99 o
  11  -5   1         30.04        169.89        63.54 o
 -11  -4   1         21.47         59.09        61.39 o
 -10  -4   1         87.40        -69.99        65.38 o
  -9  -4   1        769.09        774.45        76.97 o
  -8  -4   1       8185.18       8600.03       192.94 o
  -7  -4   1        323.57        397.85        54.66 o
  -6  -4   1        829.18        922.85        68.40 o
  -5  -4   1      21578.17      21271.73       238.29 o
  -4  -4   1       1682.85       1757.52        67.80 o
  -3  -4   1       6375.32       6620.60       114.22 o
  -2  -4   1        937.97       1066.27        54.19 o
  -1  -4   1       5910.61       6085.38        95.10 o
   0  -4   1       2339.50       2571.67        65.07 o
   1  -4   1        603.83        683.49        47.69 o
   2  -4   1       7746.33       7473.50       110.47 o
   3  -4   1        192.31        162.00        36.85 o
   4  -4   1       1108.09       1202.75        62.95 o
   5  -4   1       4656.04       4760.33       112.87 o
   6  -4   1      10346.60       9827.59       174.04 o
   7  -4   1       2101.15       2354.66        98.26 o
   8  -4   1         75.29         30.24        50.34 o
   9  -4   1       1618.88       1507.10        99.52 o
  10  -4   1        153.24        139.84        60.63 o
  11  -4   1        902.77        690.59        90.80 o
 -11  -3   1       2514.66       2483.38       138.38 o
 -10  -3   1        243.65        155.97        66.47 o
  -9  -3   1       1191.68       1195.83        93.77 o
  -8  -3   1      13893.69      13508.14       236.06 o
  -7  -3   1        113.93         73.68        44.82 o
  -6  -3   1        318.02        435.66        50.52 o
  -5  -3   1        432.79        447.03        47.01 o
  -4  -3   1       3438.23       3225.55        85.65 o
  -3  -3   1       3735.69       3787.05        84.51 o
  -2  -3   1        672.00        707.88        47.24 o
  -1  -3   1       5249.30       5578.67        83.75 o
   0  -3   1        166.89        158.68        40.25 o
   1  -3   1        202.12        187.11        37.48 o
   2  -3   1       2256.28       2226.83        62.11 o
   3  -3   1      12932.41      13369.27       147.82 o
   4  -3   1      17275.01      17077.31       186.78 o
   5  -3   1        212.76        288.35        42.84 o
   6  -3   1       2258.66       2361.24        88.95 o
   7  -3   1       2417.71       2482.37        99.56 o
   8  -3   1        688.80        768.78        75.43 o
   9  -3   1       4439.48       4676.43       149.96 o
  10  -3   1        987.70       1055.68        97.73 o
  11  -3   1       2981.37       3302.84       150.63 o
 -12  -2   1        818.36        933.96        95.85 o
 -11  -2   1       3599.67       3687.38       158.46 o
 -10  -2   1       3306.64       3013.06       132.56 o
  -9  -2   1       1608.29       1653.30        95.68 o
  -8  -2   1         82.82        142.59        46.20 o
  -7  -2   1        966.74       1058.61        73.18 o
  -6  -2   1       1361.59       1478.81        73.10 o
  -5  -2   1       6191.24       6472.31       124.45 o
  -4  -2   1       1029.20       1113.86        55.88 o
  -3  -2   1       3401.58       3490.23        77.24 o
  -2  -2   1       3839.25       4244.70        75.06 o
  -1  -2   1        153.05        139.03        33.18 o
   0  -2   1       2920.53       3092.43        54.48 o
   1  -2   1       3904.31       3929.76        61.07 o
   2  -2   1       3998.03       3966.51        71.48 o
   3  -2   1       3061.58       2804.74        70.60 o
   4  -2   1       6371.44       6406.91       112.05 o
   5  -2   1        588.16        580.77        48.56 o
   6  -2   1        753.60        648.32        58.87 o
   7  -2   1       1612.82       1543.53        81.57 o
   8  -2   1       6507.38       6573.25       164.03 o
   9  -2   1       9994.91      10036.18       217.44 o
  10  -2   1        500.54        670.02        78.32 o
  11  -2   1         34.40        -15.65        56.48 o
  12  -2   1       1741.73       1694.56       132.40 o
 -12  -1   1       2614.63       2344.36       139.62 o
 -11  -1   1        927.95       1088.41        91.57 o
 -10  -1   1         64.66        168.52        56.79 o
  -9  -1   1       1886.50       1820.55       100.18 o
  -8  -1   1       4136.34       4073.87       128.70 o
  -7  -1   1        549.92        565.33        59.45 o
  -6  -1   1       3525.67       3727.39       103.44 o
  -5  -1   1       2242.09       2383.77        78.87 o
  -4  -1   1      11963.97      12690.49       152.77 o
  -3  -1   1         23.31         93.16        37.60 o
  -2  -1   1         60.64         80.60        35.46 o
  -1  -1   1      20505.13      22368.28       126.91 o
   0  -1   1      63191.10      76203.37       313.52 o
   1  -1   1      15224.59      14639.02        99.95 o
   2  -1   1      13158.68      13067.24       117.17 o
   3  -1   1       4206.89       4202.31        81.38 o
   4  -1   1       9521.11       9382.68       131.54 o
   5  -1   1       6574.69       6539.67       124.08 o
   6  -1   1      14388.58      13893.09       197.56 o
   7  -1   1       5109.20       5639.64       141.23 o
   8  -1   1       2344.28       2414.83       106.13 o
   9  -1   1       8109.98       8244.22       198.08 o
  10  -1   1         28.81        -84.72        59.09 o
  11  -1   1         35.43        -59.39        53.87 o
 -12   0   1        270.20        320.08        72.92 o
 -11   0   1        210.09        239.47        62.78 o
 -10   0   1       3065.93       3036.29       131.30 o
  -9   0   1       3177.11       3055.74       122.58 o
  -8   0   1        367.11        432.58        58.35 o
  -7   0   1       6083.97       6364.98       144.03 o
  -6   0   1       4869.76       4642.81       114.45 o
  -5   0   1        321.25        383.84        42.24 o
  -4   0   1      22658.31      23079.41       202.04 o
  -3   0   1      49941.20      51457.03       285.36 o
  -2   0   1       9187.05       9451.09        96.59 o
  -1   0   1      95636.98      93884.40       388.37 o
   0   0   1      15743.46      15649.79        88.37 o
   1   0   1      34277.46      34432.96       165.84 o
   2   0   1       1545.91       1799.99        52.29 o
   3   0   1      15056.53      14758.73       147.04 o
   4   0   1      11094.34      10713.51       141.42 o
   5   0   1      14127.79      14360.93       181.55 o
   6   0   1       7295.79       7067.07       142.33 o
   7   0   1        254.91        216.64        48.67 o
   8   0   1      14862.23      15275.74       248.71 o
   9   0   1         85.41        153.95        56.48 o
  10   0   1      13797.23      14023.02       278.50 o
  11   0   1        348.10        495.60        75.23 o
 -12   1   1       1004.21       1084.75        99.41 o
 -11   1   1        564.00        713.05        82.47 o
 -10   1   1       5205.87       5293.46       168.61 o
  -9   1   1       5228.84       5490.26       157.75 o
  -8   1   1       1141.55       1199.78        77.49 o
  -7   1   1       4865.91       4990.29       129.62 o
  -6   1   1      13272.34      14052.12       192.89 o
  -5   1   1       2718.35       2469.56        79.90 o
  -4   1   1       4116.42       3009.79        80.70 o
  -3   1   1       5026.14       5095.37        89.17 o
  -2   1   1       1375.32       1498.77        51.53 o
  -1   1   1       3181.32       3375.22        53.19 o
   0   1   1      67294.12      60470.65       259.71 o
   1   1   1      14888.85      14506.30       109.46 o
   2   1   1      48381.76      49774.16       255.27 o
   3   1   1       5799.20       5831.05        96.46 o
   4   1   1        180.11        171.05        38.23 o
   5   1   1      39249.54      37074.57       305.14 o
   6   1   1         32.36          5.22        40.06 o
   7   1   1      20659.66      20547.29       267.22 o
   8   1   1        368.86        275.32        56.20 o
   9   1   1      31243.86      31917.46       391.33 o
  10   1   1       8698.51       8864.98       221.13 o
  11   1   1       3374.54       3527.02       157.01 o
 -12   2   1       4104.94       4315.02       177.02 o
 -11   2   1       1931.57       1839.14       118.76 o
 -10   2   1        236.75        248.54        60.95 o
  -9   2   1       2231.74       2323.19       107.94 o
  -8   2   1      29843.01      30394.76       340.05 o
  -7   2   1      30899.30      31302.80       318.16 o
  -6   2   1        748.58        848.50        61.79 o
  -5   2   1      13222.99      12151.75       166.78 o
  -4   2   1       3858.05       4213.89        93.48 o
  -3   2   1      71336.90      67479.02       356.15 o
  -2   2   1        910.90        970.53        49.80 o
  -1   2   1      32823.14      32407.52       188.24 o
   0   2   1      22301.73      21606.81       151.06 o
   1   2   1      10135.93      10320.47       105.14 o
   2   2   1      62502.52      63330.39       317.75 o
   3   2   1       7486.38       7609.39       114.22 o
   4   2   1       1887.03       1770.04        66.32 o
   5   2   1       4996.54       4993.13       115.43 o
   6   2   1     126773.16     128887.75       687.51 o
   7   2   1      25118.03      25895.10       303.85 o
   8   2   1      13846.44      14194.21       242.65 o
   9   2   1       5668.55       5313.85       168.89 o
  10   2   1        565.14        635.04        78.94 o
  11   2   1         18.97         47.73        55.40 o
 -12   3   1       1355.63       1353.87       116.67 o
 -11   3   1      12340.40      13178.39       277.19 o
 -10   3   1       3094.30       2925.86       133.15 o
  -9   3   1      16872.98      16715.14       276.73 o
  -8   3   1      84975.86      85846.14       604.20 o
  -7   3   1       1244.85       1284.22        75.52 o
  -6   3   1       6052.10       6504.16       136.44 o
  -5   3   1        426.58        354.72        47.01 o
  -4   3   1       3595.13       3291.46        88.22 o
  -3   3   1      25601.54      25332.81       215.29 o
  -2   3   1      38979.02      38278.50       248.01 o
  -1   3   1      15957.11      15569.46       144.96 o
   0   3   1      28407.01      28868.00       202.04 o
   1   3   1      90982.98      95455.59       419.16 o
   2   3   1      22743.66      23108.70       190.34 o
   3   3   1      18296.05      17816.89       182.46 o
   4   3   1       4111.46       4257.37       100.43 o
   5   3   1      88802.03      85830.23       518.80 o
   6   3   1      29108.41      29095.66       307.83 o
   7   3   1       6035.47       5610.00       149.23 o
   8   3   1        232.48        148.45        58.49 o
   9   3   1       1440.60       1566.56        99.02 o
  10   3   1        533.90        629.94        81.08 o
  11   3   1       4155.59       4144.95       177.34 o
 -12   4   1       7563.01       7756.91       229.73 o
 -11   4   1      21204.70      21435.36       363.20 o
 -10   4   1       1483.05       1527.09       105.64 o
  -9   4   1      10880.00      11282.38       227.57 o
  -8   4   1        117.67        129.70        54.80 o
  -7   4   1        954.43        928.51        73.33 o
  -6   4   1       3124.85       3301.88       106.86 o
  -5   4   1      14748.74      15174.79       200.40 o
  -4   4   1       6832.59       7416.92       132.92 o
  -3   4   1      28968.15      27507.88       240.93 o
  -2   4   1      52032.36      51214.36       316.57 o
  -1   4   1       4023.98       3996.23        88.92 o
   0   4   1       2169.32       2390.72        74.09 o
   1   4   1       3096.67       3099.08        79.54 o
   2   4   1      21584.70      18683.04       185.76 o
   3   4   1      17913.73      17696.31       194.97 o
   4   4   1       3992.80       4096.77       105.28 o
   5   4   1        105.64        181.90        43.29 o
   6   4   1         33.04         -8.75        41.29 o
   7   4   1        462.02        494.52        59.59 o
   8   4   1       4062.30       4103.48       142.93 o
   9   4   1       1227.90       1317.64        98.38 o
  10   4   1       2494.25       2421.99       131.15 o
  11   4   1       4078.03       4256.79       178.70 o
 -12   5   1       6053.39       5858.92       212.63 o
 -11   5   1         40.30        131.53        64.15 o
 -10   5   1        164.52        342.77        61.71 o
  -9   5   1         41.05        -39.29        51.57 o
  -8   5   1       3177.73       3151.36       121.06 o
  -7   5   1       8062.63       7963.89       174.08 o
  -6   5   1      21066.43      20692.33       262.36 o
  -5   5   1       4455.82       4467.57       117.58 o
  -4   5   1       8292.04       8759.17       153.50 o
  -3   5   1      30210.62      29572.16       265.35 o
  -2   5   1      14152.99      14015.14       173.84 o
  -1   5   1      24681.07      23156.09       220.97 o
   0   5   1      17968.13      18454.10       196.24 o
   1   5   1      42833.95      43895.07       303.13 o
   2   5   1        110.53        338.95        40.99 o
   3   5   1         32.39         52.95        33.77 o
   4   5   1          4.27        110.65        38.52 o
   5   5   1         61.46         58.32        42.36 o
   6   5   1       1333.46       1204.44        79.98 o
   7   5   1       5182.41       4883.96       145.53 o
   8   5   1       3928.36       3972.46       144.88 o
   9   5   1       1251.22       1154.07       102.22 o
  10   5   1        138.14        208.29        69.99 o
 -11   6   1        775.05        996.93        99.69 o
 -10   6   1       4517.92       4491.26       163.31 o
  -9   6   1       6775.63       6527.36       184.95 o
  -8   6   1        920.76        869.36        80.07 o
  -7   6   1      13406.52      13436.06       236.76 o
  -6   6   1      15839.63      16184.22       241.06 o
  -5   6   1       3683.44       3694.10       117.32 o
  -4   6   1        968.76       1055.76        71.97 o
  -3   6   1      12291.43      12114.28       180.88 o
  -2   6   1      82553.83      82415.34       485.31 o
  -1   6   1       4505.94       4436.57       109.75 o
   0   6   1       8611.95       8774.19       146.13 o
   1   6   1         61.75        138.91        37.61 o
   2   6   1        613.33        534.96        52.71 o
   3   6   1       4222.41       4397.52       112.69 o
   4   6   1       3010.35       3022.99       100.93 o
   5   6   1       1916.09       2001.88        90.84 o
   6   6   1       9465.80       9328.10       194.95 o
   7   6   1        740.51        793.19        74.66 o
   8   6   1        238.98        282.62        63.25 o
   9   6   1        484.77        469.74        74.02 o
  10   6   1       3087.23       2786.15       152.48 o
 -11   7   1       2050.70       1865.59       123.53 o
 -10   7   1       3671.43       3516.36       155.10 o
  -9   7   1       6152.22       6400.17       186.76 o
  -8   7   1         38.85         77.51        55.10 o
  -7   7   1        246.83        292.93        57.88 o
  -6   7   1        838.05        973.13        77.92 o
  -5   7   1      15479.65      15177.73       234.10 o
  -4   7   1       6140.54       5873.89       142.27 o
  -3   7   1       4728.23       4550.43       121.66 o
  -2   7   1       3260.39       2996.16        97.99 o
  -1   7   1       2807.73       2889.17        98.68 o
   0   7   1       1678.53       1886.63        79.48 o
   1   7   1        858.68        939.24        60.58 o
   2   7   1       6998.64       7270.33       145.65 o
   3   7   1      11968.45      12181.21       193.71 o
   4   7   1        273.71        194.84        48.52 o
   5   7   1        856.77        760.70        75.46 o
   6   7   1        183.69        140.31        53.42 o
   7   7   1       2122.76       1898.81       108.35 o
   8   7   1       1433.28       1532.25       109.31 o
   9   7   1       1607.37       1748.89       115.63 o
 -11   8   1       2289.18       2349.79       138.33 o
 -10   8   1        320.08        312.28        70.16 o
  -9   8   1         16.56         15.96        54.79 o
  -8   8   1       1508.61       1620.31        99.04 o
  -7   8   1       3804.49       4154.58       141.68 o
  -6   8   1       3738.12       3812.46       134.77 o
  -5   8   1       3391.78       3503.85       124.25 o
  -4   8   1        319.84        360.40        54.05 o
  -3   8   1        371.41        370.27        54.67 o
  -2   8   1         78.26        112.97        46.35 o
  -1   8   1       3142.03       3235.38       109.02 o
   0   8   1        740.20        729.72        67.62 o
   1   8   1       1395.48       1439.33        78.63 o
   2   8   1       3582.41       3707.94       113.22 o
   3   8   1        288.47        330.58        51.59 o
   4   8   1          8.06         27.32        40.67 o
   5   8   1        656.68        728.30        67.75 o
   6   8   1       2459.12       2529.32       119.04 o
   7   8   1       3433.43       3440.85       142.28 o
   8   8   1       2409.78       2417.94       125.75 o
   9   8   1        658.73        602.97        84.16 o
 -10   9   1        291.61        327.00        72.31 o
  -9   9   1       3048.27       2813.78       145.89 o
  -8   9   1       4141.09       4240.43       156.32 o
  -7   9   1       1629.69       1680.94       101.06 o
  -6   9   1       1359.72       1495.66        93.81 o
  -5   9   1        121.67        154.57        54.95 o
  -4   9   1        535.66        502.90        64.05 o
  -3   9   1       1209.99       1140.49        83.97 o
  -2   9   1       2452.58       2461.32       104.81 o
  -1   9   1       3427.93       3232.23       119.20 o
   0   9   1        148.82        262.19        50.50 o
   1   9   1       1820.26       1894.47        93.75 o
   2   9   1         18.24         -4.45        42.67 o
   3   9   1       1446.36       1482.48        86.44 o
   4   9   1        318.71        338.10        59.73 o
   5   9   1       2112.49       1979.12       103.43 o
   6   9   1       7412.04       7608.33       199.75 o
   7   9   1        978.23       1038.71        94.50 o
   8   9   1          5.85        -83.56        55.71 o
 -10  10   1       1196.62       1130.31       109.88 o
  -9  10   1       1326.62       1476.58       118.97 o
  -8  10   1       1403.74       1631.51       108.39 o
  -7  10   1        217.30        179.30        64.78 o
  -6  10   1       2306.64       2628.66       125.02 o
  -5  10   1       2278.84       2195.34       119.49 o
  -4  10   1       3856.47       3724.11       136.16 o
  -3  10   1       7742.07       7336.88       182.83 o
  -2  10   1       1818.13       1758.19        97.43 o
  -1  10   1        165.40        206.32        54.96 o
   0  10   1         11.91         47.12        45.73 o
   1  10   1       1157.68       1175.24        86.25 o
   2  10   1       2392.70       2453.30       106.28 o
   3  10   1      11306.73      11861.75       229.60 o
   4  10   1       3122.39       3268.22       133.63 o
   5  10   1       1488.67       1448.35       103.95 o
   6  10   1        484.70        476.65        75.09 o
   7  10   1       1480.04       1466.05       116.69 o
   8  10   1       4382.44       4464.37       182.15 o
  -9  11   1       1353.64       1336.97       119.28 o
  -8  11   1        322.58        440.32        79.07 o
  -7  11   1       1428.92       1447.69       112.54 o
  -6  11   1       7745.12       7684.78       214.43 o
  -5  11   1       1987.99       2281.72       119.73 o
  -4  11   1        553.15        547.08        70.96 o
  -3  11   1        192.56        237.17        57.87 o
  -2  11   1       1154.65       1223.54        92.85 o
  -1  11   1       3605.06       3542.66       134.23 o
   0  11   1       8309.52       8148.31       196.35 o
   1  11   1       5666.73       5540.98       167.88 o
   2  11   1      15706.20      17195.79       282.29 o
   3  11   1       2600.50       2612.01       118.90 o
   4  11   1       3039.20       3334.05       138.36 o
   5  11   1       1698.69       1692.04       109.81 o
   6  11   1       4113.90       3981.39       162.70 o
   7  11   1       3294.55       3431.07       158.36 o
  -8  12   1        882.15        990.74       103.54 o
  -7  12   1       1076.01       1288.05       113.72 o
  -6  12   1       1870.02       2024.72       124.60 o
  -5  12   1       2369.99       2202.29       128.39 o
  -4  12   1       2014.36       1868.89       114.64 o
  -3  12   1       1297.10       1110.92       101.16 o
  -2  12   1       7312.53       7015.81       201.51 o
  -1  12   1      32684.38      33224.55       440.72 o
   0  12   1       1879.91       1932.37       113.71 o
   1  12   1         63.37        260.92        58.02 o
   2  12   1        388.75        411.81        64.80 o
   3  12   1       4736.52       4600.97       165.20 o
   4  12   1       1471.37       1558.84       107.78 o
   5  12   1       2618.30       2600.91       135.63 o
   6  12   1       3704.85       4033.88       170.15 o
  -7  13   1         18.90        -19.03        61.54 o
  -6  13   1       1018.88        866.93       100.64 o
  -5  13   1       5776.72       5749.34       202.32 o
  -4  13   1      17842.53      17357.04       336.37 o
  -3  13   1       2031.45       1962.27       120.17 o
  -2  13   1      10096.08      10288.54       254.64 o
  -1  13   1       2177.46       1905.13       122.20 o
   0  13   1       4534.57       4759.08       172.11 o
   1  13   1       1519.96       1577.92       109.48 o
   2  13   1       3721.00       3732.89       156.18 o
   3  13   1        359.08        337.47        69.40 o
   4  13   1       8292.42       8934.26       237.24 o
   5  13   1       8054.25       8356.03       240.82 o
  -6  14   1       4121.45       4154.76       183.95 o
  -5  14   1      23117.64      23368.54       417.92 o
  -4  14   1        390.52        397.82        76.92 o
  -3  14   1       1365.03       1220.40       112.37 o
  -2  14   1         34.88        144.42        65.38 o
  -1  14   1      13930.87      13176.22       303.68 o
   0  14   1       2748.40       2484.29       140.27 o
   1  14   1       5924.36       6436.96       206.95 o
   2  14   1       4604.81       4900.77       181.92 o
   3  14   1       1963.99       1947.29       126.59 o
  -4  15   1       2714.32       2724.16       156.25 o
  -3  15   1       1138.14       1098.42       107.26 o
  -2  15   1       4432.96       4015.22       187.42 o
  -1  15   1       4966.73       4632.27       191.08 o
   0  15   1       7156.79       7788.29       240.75 o
   1  15   1       5805.93       5787.52       210.40 o
  -3 -15   2       5797.50       5552.54       202.22 o
  -2 -15   2         72.43        140.74        69.22 o
  -1 -15   2       1806.24       1924.43       125.65 o
   0 -15   2       1286.08       1154.00       109.74 o
   1 -15   2       2482.78       2506.16       140.99 o
   2 -15   2       2026.34       1961.27       134.45 o
   3 -15   2        119.97        132.77        70.91 o
   4 -15   2         28.05        115.87        77.04 o
   5 -15   2        809.22        626.11       102.15 o
  -5 -14   2        239.05        296.73        69.69 o
  -4 -14   2         61.65         25.32        64.46 o
  -3 -14   2        493.18        491.39        75.24 o
  -2 -14   2       3161.59       2977.88       143.28 o
  -1 -14   2       2434.01       2788.50       129.92 o
   0 -14   2        870.72        930.11        94.03 o
   1 -14   2       1307.33       1268.81       108.22 o
   2 -14   2       1312.58       1405.78       114.06 o
   3 -14   2        425.60        410.28        83.53 o
   4 -14   2        852.17        944.19        97.55 o
   5 -14   2        992.63        738.13        99.72 o
   6 -14   2       2737.07       2949.62       157.50 o
  -6 -13   2          7.53         69.98        65.84 o
  -5 -13   2       1899.68       1973.76       121.51 o
  -4 -13   2        503.94        556.67        76.78 o
  -3 -13   2       1252.75       1240.92       104.22 o
  -2 -13   2       3437.01       3604.89       142.28 o
  -1 -13   2        286.00        133.26        62.49 o
   0 -13   2         42.46        153.63        58.01 o
   1 -13   2         31.70        -44.35        58.93 o
   2 -13   2       1626.33       1618.75       107.97 o
   3 -13   2       2432.51       2105.38       131.17 o
   4 -13   2       3178.65       2680.63       149.32 o
   5 -13   2       1916.91       1970.17       129.68 o
   6 -13   2        111.63        175.13        67.07 o
   7 -13   2         23.06        112.49        70.29 o
  -7 -12   2         63.59        120.17        67.07 o
  -6 -12   2       1210.49       1200.48       106.05 o
  -5 -12   2       3956.46       3964.14       155.46 o
  -4 -12   2        967.16        949.47        90.66 o
  -3 -12   2        803.85        896.46        82.50 o
  -2 -12   2         10.47        -13.35        50.34 o
  -1 -12   2        490.50        429.24        67.73 o
   0 -12   2        219.69        239.79        59.26 o
   1 -12   2       5057.13       5091.80       170.97 o
   2 -12   2       3913.33       3723.36       146.61 o
   3 -12   2        184.92        259.58        67.70 o
   4 -12   2        789.01        825.47        86.50 o
   5 -12   2         62.27        -12.12        61.24 o
   6 -12   2        492.32        543.77        79.39 o
   7 -12   2       3727.53       3475.94       160.33 o
   8 -12   2       2194.97       1944.96       134.94 o
  -8 -11   2       1541.20       1529.71       121.61 o
  -7 -11   2       3984.73       4066.37       161.61 o
  -6 -11   2       3545.66       3470.97       147.53 o
  -5 -11   2        657.02        685.68        80.18 o
  -4 -11   2       1138.58       1208.32        94.07 o
  -3 -11   2       1067.17       1232.71        90.22 o
  -2 -11   2       3864.65       3816.40       131.66 o
  -1 -11   2       2481.39       2505.19       109.84 o
   0 -11   2       3288.16       3326.28       123.25 o
   1 -11   2        935.79        905.09        85.45 o
   2 -11   2       1467.28       1541.52        97.52 o
   3 -11   2       1376.55       1499.25        94.73 o
   4 -11   2        650.14        542.41        76.35 o
   5 -11   2       2970.58       3160.04       131.14 o
   6 -11   2       9848.95       9931.60       234.30 o
   7 -11   2       7992.69       7886.27       216.57 o
   8 -11   2       1560.29       1363.53       117.01 o
   9 -11   2         20.16        -11.82        67.22 o
  -9 -10   2       2641.16       2390.06       145.77 o
  -8 -10   2       1715.46       1790.65       118.11 o
  -7 -10   2       1675.88       1640.81       107.50 o
  -6 -10   2        878.20        847.83        82.97 o
  -5 -10   2        349.20        331.04        64.95 o
  -4 -10   2       1012.91       1066.98        81.00 o
  -3 -10   2       4024.72       4040.64       130.80 o
  -2 -10   2      12301.91      12590.57       215.98 o
  -1 -10   2       5049.85       5414.89       140.68 o
   0 -10   2       2287.41       2449.45        99.37 o
   1 -10   2       9324.48       9238.04       192.04 o
   2 -10   2       4740.61       5114.61       149.42 o
   3 -10   2       7868.25       8035.34       184.63 o
   4 -10   2       4776.05       4796.13       144.86 o
   5 -10   2      17425.79      17170.65       282.19 o
   6 -10   2       3579.31       3785.61       142.21 o
   7 -10   2       1902.35       1554.86       108.47 o
   8 -10   2         20.28        102.37        62.00 o
   9 -10   2       1132.92       1047.76       101.73 o
  -9  -9   2         27.98        102.37        59.24 o
  -8  -9   2         24.16        132.91        59.70 o
  -7  -9   2       2316.88       2048.77       109.30 o
  -6  -9   2       5904.78       6275.74       173.16 o
  -5  -9   2       3328.75       3200.07       122.62 o
  -4  -9   2       2709.54       2794.42       111.13 o
  -3  -9   2       9114.53       9254.97       180.91 o
  -2  -9   2      49903.33      51532.40       417.37 o
  -1  -9   2      17512.16      18188.07       238.15 o
   0  -9   2       7384.20       7616.05       153.40 o
   1  -9   2       4547.62       4519.22       130.00 o
   2  -9   2      59666.68      60494.76       476.69 o
   3  -9   2      10956.93      11075.02       198.47 o
   4  -9   2       2635.58       2532.72       105.59 o
   5  -9   2        942.65        922.79        80.84 o
   6  -9   2       2460.12       2568.07       115.52 o
   7  -9   2       1598.29       1658.51       101.82 o
   8  -9   2       6462.24       6317.64       193.76 o
   9  -9   2       1042.30       1212.87       104.18 o
  10  -9   2       1321.00       1260.68       113.28 o
 -10  -8   2       1282.04       1182.83       107.13 o
  -9  -8   2       1106.66       1110.76       107.27 o
  -8  -8   2       5821.05       5369.88       175.97 o
  -7  -8   2       6778.29       6633.31       179.70 o
  -6  -8   2        204.66        172.40        52.50 o
  -5  -8   2       5588.77       5719.98       149.58 o
  -4  -8   2        561.46        587.12        60.68 o
  -3  -8   2       1431.86       1585.84        81.86 o
  -2  -8   2      22001.56      22551.62       254.70 o
  -1  -8   2     103486.68     113660.27       601.58 o
   0  -8   2      12285.96      12819.41       183.81 o
   1  -8   2      12896.20      13378.53       202.28 o
   2  -8   2       2798.17       2680.63        95.69 o
   3  -8   2      13682.49      13279.41       201.86 o
   4  -8   2       1171.61       1259.40        75.20 o
   5  -8   2      10682.38      10667.62       199.62 o
   6  -8   2       5602.43       5563.81       157.90 o
   7  -8   2       6485.70       6294.25       181.86 o
   8  -8   2      14307.29      14885.37       279.66 o
   9  -8   2        314.26        314.89        69.24 o
  10  -8   2       1897.51       2050.03       127.97 o
 -10  -7   2       3030.66       2964.10       144.62 o
  -9  -7   2       8374.51       8124.08       222.39 o
  -8  -7   2       4544.60       4541.28       158.12 o
  -7  -7   2       1421.83       1614.15        93.35 o
  -6  -7   2       3039.72       3030.51       116.27 o
  -5  -7   2      13504.72      13652.83       218.89 o
  -4  -7   2      31981.85      32771.61       324.17 o
  -3  -7   2       5813.24       6108.71       132.15 o
  -2  -7   2     102821.66     111154.76       591.55 o
  -1  -7   2       7684.60       8016.58       139.79 o
   0  -7   2       5855.67       5957.07       121.05 o
   1  -7   2        522.31        474.64        49.78 o
   2  -7   2       1629.36       1745.80        73.17 o
   3  -7   2       6638.38       6669.55       135.38 o
   4  -7   2      19371.00      19464.35       240.66 o
   5  -7   2      24059.24      24107.93       284.07 o
   6  -7   2       6931.85       6899.54       161.41 o
   7  -7   2      25732.35      26523.42       337.61 o
   8  -7   2       1075.48       1259.09        96.06 o
   9  -7   2       7568.10       7174.46       203.47 o
  10  -7   2       1023.57        777.51        97.88 o
  11  -7   2      10299.15      10314.24       276.53 o
 -11  -6   2       3248.69       2829.70       159.12 o
 -10  -6   2      21250.29      21566.99       360.14 o
  -9  -6   2      10154.36      10601.06       241.33 o
  -8  -6   2       2189.71       2149.05       109.61 o
  -7  -6   2       1756.22       1653.32        96.95 o
  -6  -6   2       8170.03       7947.22       172.07 o
  -5  -6   2      78396.32      82938.43       534.61 o
  -4  -6   2       5053.62       5203.95       123.90 o
  -3  -6   2        273.27        325.56        46.38 o
  -2  -6   2        316.95        440.04        45.16 o
  -1  -6   2       1340.58       1498.45        64.23 o
   0  -6   2       2293.11       2437.15        81.54 o
   1  -6   2      16924.14      16641.17       181.67 o
   2  -6   2       1895.66       1864.69        71.71 o
   3  -6   2      34156.00      33885.90       286.09 o
   4  -6   2      86384.86      84375.25       504.12 o
   5  -6   2       6527.24       6678.14       145.42 o
   6  -6   2       4584.32       4629.33       130.39 o
   7  -6   2        304.61        396.90        58.04 o
   8  -6   2      22103.96      22326.60       327.63 o
   9  -6   2       5166.12       5124.76       171.21 o
  10  -6   2        663.85        625.89        81.56 o
  11  -6   2        858.55        810.96        95.09 o
 -11  -5   2       1560.86       1817.77       120.69 o
 -10  -5   2        788.94        658.57        84.80 o
  -9  -5   2      12619.88      12517.81       257.20 o
  -8  -5   2      14393.82      14302.98       254.31 o
  -7  -5   2       5240.66       5089.51       143.78 o
  -6  -5   2      28883.32      30226.37       319.93 o
  -5  -5   2        222.24        259.78        46.98 o
  -4  -5   2        728.02        988.13        59.64 o
  -3  -5   2          7.71        115.56        40.67 o
  -2  -5   2      15252.74      16305.67       181.43 o
  -1  -5   2       2093.47       2214.20        72.14 o
   0  -5   2      14619.09      14376.73       163.70 o
   1  -5   2      66197.52      66567.18       361.51 o
   2  -5   2        299.63        293.84        40.24 o
   3  -5   2        584.41        612.03        50.11 o
   4  -5   2        754.26        832.46        57.80 o
   5  -5   2      15517.17      15601.20       209.63 o
   6  -5   2       6888.73       6889.98       153.96 o
   7  -5   2       2178.03       2119.01        99.34 o
   8  -5   2       2912.72       3068.19       121.14 o
   9  -5   2        485.85        449.34        70.33 o
  10  -5   2        724.69        739.62        85.56 o
  11  -5   2        430.84        309.85        77.39 o
 -11  -4   2        831.30        770.56        90.18 o
 -10  -4   2       6534.92       7112.50       200.25 o
  -9  -4   2      26602.08      26636.62       361.88 o
  -8  -4   2        407.04        300.37        60.50 o
  -7  -4   2        434.24        446.31        60.05 o
  -6  -4   2        681.32        716.09        63.00 o
  -5  -4   2        694.58        716.55        58.41 o
  -4  -4   2       1710.83       1786.19        72.90 o
  -3  -4   2       1294.49       1264.30        58.08 o
  -2  -4   2      11421.55      12444.88       146.76 o
  -1  -4   2      36602.98      38831.38       259.40 o
   0  -4   2      39038.13      42160.91       265.16 o
   1  -4   2       8482.75       8297.10       110.51 o
   2  -4   2       2408.53       2208.28        66.52 o
   3  -4   2       5522.59       5342.39       102.25 o
   4  -4   2      10990.75      11086.15       157.08 o
   5  -4   2       6441.62       6631.00       133.31 o
   6  -4   2       1373.30       1424.91        74.16 o
   7  -4   2        111.62        111.90        50.04 o
   8  -4   2         16.00        -30.39        46.81 o
   9  -4   2        425.81        370.23        64.65 o
  10  -4   2       3308.23       3246.36       146.41 o
  11  -4   2        510.47        724.81        83.54 o
 -12  -3   2       8549.29       8052.04       249.02 o
 -11  -3   2       1801.54       1758.30       115.66 o
 -10  -3   2       2111.47       1998.16       114.96 o
  -9  -3   2       2033.22       2087.85       109.59 o
  -8  -3   2        772.46        838.96        76.21 o
  -7  -3   2         60.72         35.76        44.20 o
  -6  -3   2        100.66        209.07        45.13 o
  -5  -3   2       3994.38       4109.79       106.26 o
  -4  -3   2      36517.68      37343.98       290.93 o
  -3  -3   2      10851.78      10561.55       136.22 o
  -2  -3   2         67.80        104.69        39.61 o
  -1  -3   2       3151.72       3005.37        71.04 o
   0  -3   2       2299.57       2315.04        65.20 o
   1  -3   2       3816.03       4096.33        75.57 o
   2  -3   2       9038.90       9129.17       114.71 o
   3  -3   2       6551.50       6634.24       108.66 o
   4  -3   2       1244.67       1460.03        62.66 o
   5  -3   2       2653.27       2571.40        84.13 o
   6  -3   2       1890.99       1943.93        86.10 o
   7  -3   2       2910.67       2735.48       105.49 o
   8  -3   2       1739.07       1836.34        95.25 o
   9  -3   2       4291.07       4446.45       149.90 o
  10  -3   2        594.72        633.38        77.56 o
  11  -3   2        503.36        601.34        79.85 o
 -12  -2   2       1110.02       1010.96       100.50 o
 -11  -2   2        256.72        200.49        67.24 o
 -10  -2   2       1258.38       1148.64        97.46 o
  -9  -2   2        219.35        302.43        59.72 o
  -8  -2   2       2192.00       2267.55       100.11 o
  -7  -2   2       5746.57       5844.67       140.03 o
  -6  -2   2      11235.53      11306.56       180.62 o
  -5  -2   2       3419.97       3450.28        94.10 o
  -4  -2   2      12403.38      13129.58       159.40 o
  -3  -2   2       6364.68       6644.77       106.21 o
  -2  -2   2        363.76        267.97        44.89 o
  -1  -2   2       4548.17       4819.16        74.29 o
   0  -2   2        405.70        481.63        42.47 o
   1  -2   2       9236.31       8999.23        98.89 o
   2  -2   2       8231.36       7558.46       100.63 o
   3  -2   2       1202.72       1127.24        51.77 o
   4  -2   2       1407.63       1545.87        64.08 o
   5  -2   2       5384.01       4980.45       112.61 o
   6  -2   2       3424.36       3517.53       106.29 o
   7  -2   2       1502.35       1680.48        83.39 o
   8  -2   2       3036.26       3084.09       120.72 o
   9  -2   2        212.77        382.55        62.17 o
  10  -2   2        454.34        524.40        74.17 o
  11  -2   2        584.49        610.92        79.55 o
 -12  -1   2          0.67        -83.33        55.56 o
 -11  -1   2       1307.88       1298.77       106.07 o
 -10  -1   2        440.26        169.22        68.49 o
  -9  -1   2       3193.12       3077.76       123.20 o
  -8  -1   2      10565.65      10656.24       203.29 o
  -7  -1   2        462.40        546.05        56.99 o
  -6  -1   2        318.46        357.06        47.61 o
  -5  -1   2        578.20        706.70        55.33 o
  -4  -1   2        205.62        185.97        41.92 o
  -3  -1   2       3146.14       3488.27        77.72 o
  -2  -1   2       7009.11       7054.67        94.20 o
  -1  -1   2       2580.90       2445.37        53.36 o
   0  -1   2       3112.49       3236.28        58.82 o
   1  -1   2       2485.18       2397.66        54.68 o
   2  -1   2       4717.32       4602.42        80.68 o
   3  -1   2       3225.85       3565.55        79.90 o
   4  -1   2       8823.90       8198.95       128.83 o
   5  -1   2       1236.46       1293.36        64.33 o
   6  -1   2       1348.70       1475.00        73.70 o
   7  -1   2       4312.23       4203.49       124.76 o
   8  -1   2         34.31        131.84        48.34 o
   9  -1   2       1678.34       1646.55       100.76 o
  10  -1   2       1853.38       1784.90       113.07 o
  11  -1   2       2622.20       2494.38       139.17 o
 -12   0   2       1004.92       1153.44       104.02 o
 -11   0   2       2560.63       2795.97       131.79 o
 -10   0   2       3933.83       3836.64       144.11 o
  -9   0   2        442.56        401.28        60.35 o
  -8   0   2        597.14        599.58        64.83 o
  -7   0   2        956.01        932.32        65.19 o
  -6   0   2       4155.35       3925.46       108.72 o
  -5   0   2       5399.67       5786.78       115.32 o
  -4   0   2       8440.46       8933.39       130.05 o
  -3   0   2       9467.00       9564.98       120.59 o
  -2   0   2         54.14         59.10        41.76 o
  -1   0   2          0.54         19.18        31.15 o
   0   0   2       2629.04       2360.05        52.49 o
   1   0   2      11898.10      11998.60       108.94 o
   2   0   2        172.08        156.96        37.17 o
   3   0   2       6383.78       6388.81       103.10 o
   4   0   2      20049.82      20007.09       199.61 o
   5   0   2         27.18         50.34        40.52 o
   6   0   2       1939.34       1816.59        79.64 o
   7   0   2        406.44        502.80        57.74 o
   8   0   2       2495.32       2543.95       109.53 o
   9   0   2      14233.89      14876.13       268.63 o
  10   0   2        868.70       1055.49        96.79 o
  11   0   2       1092.64       1030.48       103.57 o
 -12   1   2        348.73         61.72        77.69 o
 -11   1   2        905.15        867.78        85.73 o
 -10   1   2       1101.18       1103.10        93.91 o
  -9   1   2        145.41         78.59        50.81 o
  -8   1   2        504.48        582.60        60.98 o
  -7   1   2       5464.73       5650.58       137.38 o
  -6   1   2       7022.97       7275.42       142.58 o
  -5   1   2      14237.72      14263.81       182.94 o
  -4   1   2      13415.04      13515.56       162.33 o
  -3   1   2       9437.51       9768.72       123.12 o
  -2   1   2      10118.97      10384.80       112.28 o
  -1   1   2        652.42        564.89        41.77 o
   0   1   2       3721.17       3772.88        68.05 o
   1   1   2      15563.69      15316.55       132.01 o
   2   1   2       1504.93       1657.00        57.89 o
   3   1   2         21.24         56.33        33.46 o
   4   1   2       4450.21       4339.86        99.65 o
   5   1   2       3573.14       3635.88        99.91 o
   6   1   2      43490.75      43762.29       375.61 o
   7   1   2       5696.72       5710.13       146.70 o
   8   1   2      10128.09       9984.12       206.71 o
   9   1   2       6064.54       5811.67       174.69 o
  10   1   2         39.79         56.33        61.08 o
  11   1   2        104.36        150.57        64.31 o
 -12   2   2        797.83        820.59        94.93 o
 -11   2   2         30.34        104.21        59.39 o
 -10   2   2       1965.42       2177.87       113.41 o
  -9   2   2       7710.68       7883.75       192.03 o
  -8   2   2      16811.62      17279.86       258.02 o
  -7   2   2       7358.94       7658.96       159.16 o
  -6   2   2        197.21        193.14        45.45 o
  -5   2   2       2896.75       2923.30        88.89 o
  -4   2   2       6778.45       6599.58       117.29 o
  -3   2   2        342.76        334.06        44.72 o
  -2   2   2       8954.54       8693.17       110.27 o
  -1   2   2       3854.43       3557.11        73.87 o
   0   2   2      23059.91      22012.37       171.92 o
   1   2   2      50306.83      50831.27       278.18 o
   2   2   2      10938.46      11476.76       134.41 o
   3   2   2      25340.73      24832.32       220.15 o
   4   2   2      10937.50      10600.59       154.17 o
   5   2   2      80273.91      79113.22       487.61 o
   6   2   2      17342.82      17386.23       235.76 o
   7   2   2       1764.27       1739.89        88.50 o
   8   2   2       1320.73       1624.21        91.49 o
   9   2   2       4136.05       3954.00       148.30 o
  10   2   2       1458.61       1352.34       112.23 o
  11   2   2       4478.20       4627.05       182.18 o
 -12   3   2       4654.60       4783.86       184.39 o
 -11   3   2       6138.61       6446.14       197.48 o
 -10   3   2       4635.82       4779.64       161.69 o
  -9   3   2       8958.10       8539.94       195.92 o
  -8   3   2        865.04        875.39        76.69 o
  -7   3   2       3226.88       2989.78       107.29 o
  -6   3   2        520.08        473.35        53.62 o
  -5   3   2       9244.58       9382.22       156.53 o
  -4   3   2       8520.93       8586.10       138.56 o
  -3   3   2      23554.48      21711.90       202.57 o
  -2   3   2      37635.55      35322.73       246.70 o
  -1   3   2       5834.24       5728.19        98.33 o
   0   3   2       2596.72       2497.06        72.25 o
   1   3   2      17500.79      18548.18       173.68 o
   2   3   2      25544.68      22256.67       202.17 o
   3   3   2       3121.33       3344.76        85.87 o
   4   3   2       2363.60       2262.84        81.61 o
   5   3   2      18701.50      18384.89       231.83 o
   6   3   2      13186.17      12761.56       208.59 o
   7   3   2       7491.89       7229.29       171.25 o
   8   3   2       6278.01       6432.18       174.65 o
   9   3   2       1522.79       1556.03       102.41 o
  10   3   2       5857.93       5377.33       185.00 o
  11   3   2       6619.62       6399.29       221.42 o
 -12   4   2      10036.51      10495.85       265.17 o
 -11   4   2        479.34        523.18        74.32 o
 -10   4   2        234.94        328.06        68.78 o
  -9   4   2         99.80        150.88        54.49 o
  -8   4   2       8218.09       8403.68       186.10 o
  -7   4   2       3082.69       3315.11       114.65 o
  -6   4   2       9357.69       9264.74       173.03 o
  -5   4   2      21674.00      21386.81       244.41 o
  -4   4   2       2298.61       2280.65        80.12 o
  -3   4   2      32363.19      31185.26       262.73 o
  -2   4   2      30098.01      30542.22       245.63 o
  -1   4   2      61009.24      57229.98       346.97 o
   0   4   2      19692.22      19828.43       196.78 o
   1   4   2        911.43        590.31        52.01 o
   2   4   2       8225.86       8037.01       130.63 o
   3   4   2       7403.77       7908.79       137.70 o
   4   4   2       1776.67       1782.63        75.32 o
   5   4   2      10485.94      10435.39       181.44 o
   6   4   2       1289.09       1245.90        79.20 o
   7   4   2      17222.21      16518.66       267.41 o
   8   4   2      12020.47      12648.15       248.65 o
   9   4   2        222.58        307.64        62.94 o
  10   4   2       7846.84       7879.16       226.92 o
 -12   5   2          9.65        -61.39        59.55 o
 -11   5   2       5395.81       5236.25       178.89 o
 -10   5   2       1599.03       1537.75       104.73 o
  -9   5   2       5693.99       5921.09       172.96 o
  -8   5   2       5891.49       6037.71       162.45 o
  -7   5   2      26466.49      26380.02       318.41 o
  -6   5   2      18510.18      18974.69       253.98 o
  -5   5   2      11374.39      10999.65       185.99 o
  -4   5   2        306.01        328.19        46.53 o
  -3   5   2      77204.74      75631.64       455.15 o
  -2   5   2     240406.41     233348.06       947.95 o
  -1   5   2       1751.53       1881.02        75.26 o
   0   5   2      23662.87      24836.77       238.04 o
   1   5   2        989.73        857.31        59.24 o
   2   5   2        855.65        747.51        59.20 o
   3   5   2        145.92        128.19        41.60 o
   4   5   2      13861.84      13853.91       202.86 o
   5   5   2       8689.44       9209.62       178.04 o
   6   5   2       5754.58       5833.63       152.69 o
   7   5   2      28319.63      27632.82       351.48 o
   8   5   2        173.20        121.57        57.72 o
   9   5   2        255.30          0.61        61.41 o
  10   5   2       2070.19       2041.88       127.68 o
 -12   6   2       2928.59       2911.25       154.29 o
 -11   6   2       3080.35       3183.32       151.42 o
 -10   6   2      18168.04      19054.91       327.69 o
  -9   6   2       6518.31       6717.38       190.77 o
  -8   6   2        229.53        312.11        57.88 o
  -7   6   2       1038.63        976.01        83.01 o
  -6   6   2      32728.68      33184.93       353.65 o
  -5   6   2      58323.47      55875.60       445.30 o
  -4   6   2        453.99        494.64        52.84 o
  -3   6   2      82868.44      82586.58       506.48 o
  -2   6   2       6457.70       6259.19       130.10 o
  -1   6   2       3365.73       3340.69        98.55 o
   0   6   2       2007.95       2027.40        79.10 o
   1   6   2       1498.02       1475.66        70.37 o
   2   6   2       1238.44       1112.93        67.55 o
   3   6   2      27559.86      27600.83       289.66 o
   4   6   2      16258.92      16591.39       232.81 o
   5   6   2        417.92        388.69        57.28 o
   6   6   2      10809.10      10519.23       210.81 o
   7   6   2       1019.44       1013.54        88.37 o
   8   6   2       9688.91       9528.10       231.34 o
   9   6   2       2138.13       1977.90       121.55 o
 -11   7   2       6761.03       6938.42       219.66 o
 -10   7   2       1995.99       1826.99       120.62 o
  -9   7   2       9156.84       9628.83       230.99 o
  -8   7   2       7613.29       7593.04       194.70 o
  -7   7   2        369.48        415.37        63.42 o
  -6   7   2      10044.23      10226.97       204.86 o
  -5   7   2       2403.25       2333.06       100.95 o
  -4   7   2       3081.16       3073.90       107.29 o
  -3   7   2         34.95        -13.81        44.20 o
  -2   7   2       2225.00       2524.30        92.05 o
  -1   7   2        848.51        739.05        65.50 o
   0   7   2      24269.22      24326.12       272.86 o
   1   7   2       8103.40       8522.93       160.16 o
   2   7   2       1964.38       1963.38        85.49 o
   3   7   2      17499.50      18129.73       244.19 o
   4   7   2        150.52        124.03        48.66 o
   5   7   2       4558.31       4341.73       136.92 o
   6   7   2       4740.10       4583.59       147.85 o
   7   7   2       3282.97       3226.93       135.17 o
   8   7   2       2733.30       2706.01       136.74 o
   9   7   2       1336.32       1181.08       105.14 o
 -11   8   2        106.17        145.35        67.38 o
 -10   8   2       7330.95       7751.26       224.82 o
  -9   8   2      10054.24      10544.89       247.33 o
  -8   8   2        635.28        578.16        77.72 o
  -7   8   2       3280.22       3312.68       132.00 o
  -6   8   2       1958.62       2248.43       105.45 o
  -5   8   2       1068.80       1178.58        81.79 o
  -4   8   2        446.52        486.72        58.98 o
  -3   8   2        128.38        169.78        49.74 o
  -2   8   2       3498.11       3325.58       114.31 o
  -1   8   2      11033.65      10622.39       193.78 o
   0   8   2       9167.12       9444.18       183.55 o
   1   8   2       3222.12       3292.21       109.90 o
   2   8   2         64.95         69.84        43.90 o
   3   8   2       7321.17       7746.51       170.97 o
   4   8   2       5133.47       5508.28       152.66 o
   5   8   2       6700.03       6771.25       176.47 o
   6   8   2       1664.40       1819.59       102.13 o
   7   8   2         43.29         40.36        53.10 o
   8   8   2         48.29        -89.09        59.40 o
 -10   9   2       4766.09       4884.20       189.98 o
  -9   9   2       3898.73       3958.55       164.70 o
  -8   9   2         45.91        -30.54        58.01 o
  -7   9   2        154.06        171.00        59.25 o
  -6   9   2       1241.57       1276.27        96.40 o
  -5   9   2       6270.38       6222.93       169.68 o
  -4   9   2       8991.94       8885.91       195.55 o
  -3   9   2       1007.62       1178.63        79.17 o
  -2   9   2       5962.09       5949.60       157.20 o
  -1   9   2       1595.96       1517.80        90.33 o
   0   9   2       2721.16       2941.34       111.47 o
   1   9   2       3165.39       3248.56       117.09 o
   2   9   2       3027.24       3135.10       118.27 o
   3   9   2       1123.30       1211.07        82.55 o
   4   9   2       2498.64       2506.62       112.89 o
   5   9   2        326.83        412.09        65.87 o
   6   9   2        427.66        410.60        70.33 o
   7   9   2         42.53         26.24        58.93 o
   8   9   2       1510.83       1433.12       121.45 o
 -10  10   2       1057.56       1161.17       111.09 o
  -9  10   2        323.50        210.49        80.45 o
  -8  10   2       1112.78       1066.88        97.28 o
  -7  10   2       4120.86       4065.08       161.10 o
  -6  10   2       2897.84       2816.86       131.74 o
  -5  10   2       2223.46       2348.86       116.40 o
  -4  10   2       2387.36       2107.75       110.43 o
  -3  10   2        854.49        956.60        84.52 o
  -2  10   2       1040.04       1238.35        90.23 o
  -1  10   2        690.42        778.16        77.43 o
   0  10   2       3326.85       3321.66       129.42 o
   1  10   2       5361.63       5503.26       155.64 o
   2  10   2        628.04        818.89        75.27 o
   3  10   2        268.78        361.09        59.41 o
   4  10   2        866.33        943.70        83.43 o
   5  10   2       1038.06        989.19        90.05 o
   6  10   2        332.09        297.39        67.40 o
   7  10   2       2177.64       2268.77       129.09 o
  -9  11   2       2261.08       2153.44       138.79 o
  -8  11   2        745.94        791.38        89.40 o
  -7  11   2       1045.79       1149.00       106.96 o
  -6  11   2       2606.53       2723.09       136.75 o
  -5  11   2        500.37        435.99        69.41 o
  -4  11   2         51.80        -79.20        52.80 o
  -3  11   2       2227.25       1927.70       116.24 o
  -2  11   2       4763.14       4758.92       158.54 o
  -1  11   2       7643.48       7533.89       194.73 o
   0  11   2        940.84       1136.27        94.05 o
   1  11   2         27.09         74.43        55.56 o
   2  11   2        191.65        252.67        57.10 o
   3  11   2        470.52        569.72        71.25 o
   4  11   2       3920.55       4122.91       154.85 o
   5  11   2       2408.70       2687.41       132.22 o
   6  11   2        403.15        498.39        73.24 o
  -8  12   2       1222.16       1267.30       109.89 o
  -7  12   2        632.22        704.50        90.92 o
  -6  12   2        644.57        560.76        80.02 o
  -5  12   2        888.54        877.30        89.42 o
  -4  12   2       3439.18       2898.57       145.22 o
  -3  12   2       2897.20       2486.58       129.41 o
  -2  12   2       1046.51        940.09        94.52 o
  -1  12   2       1029.84        995.39        97.13 o
   0  12   2         43.25        147.18        53.26 o
   1  12   2       1714.49       1696.72       108.59 o
   2  12   2       3702.63       3707.50       149.26 o
   3  12   2       2386.63       2263.15       126.83 o
   4  12   2       3194.62       3171.29       149.59 o
   5  12   2        614.09        510.49        82.78 o
  -7  13   2        427.75        353.15        81.84 o
  -6  13   2       3281.87       2987.68       159.61 o
  -5  13   2       4538.03       4554.20       185.64 o
  -4  13   2        819.43        664.43        88.95 o
  -3  13   2        349.42        402.42        74.46 o
  -2  13   2          7.34         96.84        65.22 o
  -1  13   2       4114.75       3936.28       163.99 o
   0  13   2       4372.26       4492.42       170.51 o
   1  13   2       4119.39       4387.47       169.21 o
   2  13   2       1105.78       1158.24       102.96 o
   3  13   2        370.23        407.02        74.00 o
   4  13   2       2943.51       3143.48       151.37 o
  -6  14   2       2000.00       1870.42       143.97 o
  -5  14   2        144.52         25.79        63.09 o
  -4  14   2       4479.00       3941.81       178.19 o
  -3  14   2        950.52        881.75       102.63 o
  -2  14   2       1695.44       1752.17       129.64 o
  -1  14   2       2907.33       2530.55       144.92 o
   0  14   2       3392.86       3565.09       161.48 o
   1  14   2       3873.72       4005.80       171.58 o
   2  14   2        183.89        174.22        68.92 o
  -3  15   2       4010.07       3929.38       181.45 o
  -2  15   2       2549.08       2428.14       152.22 o
  -1  15   2        932.76        835.29       106.62 o
   0 -16   3       1719.99       2000.83       125.17 o
   1 -16   3      16673.93      16264.16       346.18 o
  -3 -15   3       3306.50       3280.99       161.75 o
  -2 -15   3      10079.37      10242.55       256.35 o
  -1 -15   3       2340.10       2658.83       134.66 o
   0 -15   3       5918.17       5939.10       193.19 o
   1 -15   3       1877.76       1850.83       129.20 o
   2 -15   3       1211.38       1186.94       112.96 o
   3 -15   3         37.92        178.34        66.45 o
   4 -15   3       2586.35       2592.15       149.77 o
   5 -15   3        104.69        204.90        85.95 o
  -5 -14   3       2033.44       1868.37       130.60 o
  -4 -14   3       2755.58       2952.94       141.65 o
  -3 -14   3      15387.44      14782.86       299.17 o
  -2 -14   3       1218.87       1181.18       104.52 o
  -1 -14   3       2486.03       2345.68       132.55 o
   0 -14   3       1718.90       1699.81       111.66 o
   1 -14   3       1200.66       1329.82       107.44 o
   2 -14   3        616.97        576.72        85.55 o
   3 -14   3       4789.70       4407.19       175.37 o
   4 -14   3       5159.73       5244.74       194.58 o
   5 -14   3       1660.41       1580.45       127.48 o
   6 -14   3       1809.27       1729.81       133.95 o
  -6 -13   3      11739.18      11272.00       277.35 o
  -5 -13   3        813.36        794.82        88.33 o
  -4 -13   3        390.95        432.07        71.86 o
  -3 -13   3       3749.10       3682.25       150.50 o
  -2 -13   3        313.30        327.94        70.16 o
  -1 -13   3        631.74        527.91        74.34 o
   0 -13   3       1336.99       1531.45        96.55 o
   1 -13   3       1570.84       1437.96       110.58 o
   2 -13   3       8173.93       7469.95       212.85 o
   3 -13   3       5086.69       5177.60       176.43 o
   4 -13   3        415.82        493.20        76.77 o
   5 -13   3          0.04        102.52        61.39 o
   6 -13   3       1812.09       1856.40       127.04 o
   7 -13   3       1263.61       1223.71       114.96 o
  -7 -12   3        850.36        847.37        93.09 o
  -6 -12   3       3922.09       3710.05       159.13 o
  -5 -12   3        656.47        648.79        82.17 o
  -4 -12   3         37.72        116.64        54.79 o
  -3 -12   3         41.04        164.22        59.70 o
  -2 -12   3       1474.59       1649.04       101.50 o
  -1 -12   3       5063.38       5196.39       160.45 o
   0 -12   3       2523.09       2526.19       114.13 o
   1 -12   3       1492.92       1583.97        97.20 o
   2 -12   3       1297.67       1308.43        98.86 o
   3 -12   3        299.34        395.04        69.70 o
   4 -12   3       1423.99       1334.83       103.79 o
   5 -12   3       2747.11       2381.76       129.68 o
   6 -12   3       1585.36       1645.23       108.26 o
   7 -12   3        928.25        946.73        92.95 o
   8 -12   3        214.52        193.72        72.30 o
  -8 -11   3       1068.37       1071.62       101.72 o
  -7 -11   3       2266.51       2378.25       129.58 o
  -6 -11   3        101.11        155.02        57.71 o
  -5 -11   3       2134.88       2133.62       116.20 o
  -4 -11   3       1047.01       1008.38        86.99 o
  -3 -11   3       1442.64       1479.16        94.74 o
  -2 -11   3        899.50       1119.84        85.29 o
  -1 -11   3        270.96        296.47        58.19 o
   0 -11   3        474.88        533.70        64.35 o
   1 -11   3        127.23        198.47        52.04 o
   2 -11   3        694.06        695.03        69.90 o
   3 -11   3       2075.05       2101.02       102.83 o
   4 -11   3       3927.79       3771.04       140.14 o
   5 -11   3        446.59        404.64        66.95 o
   6 -11   3        332.38         93.81        71.24 o
   7 -11   3        195.76        217.82        68.62 o
   8 -11   3       1220.88       1092.29       101.90 o
   9 -11   3       1175.63       1266.74       117.87 o
  -9 -10   3        192.94        248.52        69.69 o
  -8 -10   3        500.21        389.12        76.93 o
  -7 -10   3        110.57        -10.74        59.86 o
  -6 -10   3        449.06        525.49        72.17 o
  -5 -10   3       2155.33       2236.43       112.07 o
  -4 -10   3       2037.03       2114.64       103.45 o
  -3 -10   3       3005.55       3124.27       117.34 o
  -2 -10   3        621.59        776.57        72.05 o
  -1 -10   3          6.76         26.40        50.80 o
   0 -10   3       5714.95       6074.01       153.40 o
   1 -10   3       5058.01       5160.44       136.98 o
   2 -10   3       1446.79       1528.67        87.23 o
   3 -10   3       1382.47       1521.93        87.06 o
   4 -10   3        938.21       1012.66        80.53 o
   5 -10   3         71.17        116.95        50.80 o
   6 -10   3         22.37          2.61        52.18 o
   7 -10   3       3164.50       3256.53       139.31 o
   8 -10   3       2396.89       2178.80       131.14 o
   9 -10   3        182.65        297.48        71.38 o
  -9  -9   3        182.92        242.84        70.30 o
  -8  -9   3        897.69        869.15        88.50 o
  -7  -9   3       5211.43       5316.29       168.91 o
  -6  -9   3        328.43        318.75        56.35 o
  -5  -9   3       1523.97       1619.77        91.22 o
  -4  -9   3       4291.46       4139.45       130.58 o
  -3  -9   3       1462.54       1288.66        80.77 o
  -2  -9   3       3714.25       3993.79       121.74 o
  -1  -9   3       7128.33       7914.61       164.34 o
   0  -9   3       5641.50       5875.87       145.47 o
   1  -9   3       5873.92       5715.80       137.45 o
   2  -9   3       4116.50       3970.65       117.04 o
   3  -9   3          7.82        -13.35        44.35 o
   4  -9   3       6231.63       6103.77       151.47 o
   5  -9   3       2191.80       2367.89       103.48 o
   6  -9   3        837.42        796.85        80.05 o
   7  -9   3       6077.92       5976.46       175.94 o
   8  -9   3       1287.26       1276.20       102.99 o
   9  -9   3        151.41        154.11        64.16 o
  10  -9   3       3510.59       3550.28       163.18 o
 -10  -8   3       2639.84       2303.86       134.70 o
  -9  -8   3        528.12        512.92        77.24 o
  -8  -8   3       2515.50       2119.64       119.18 o
  -7  -8   3       1287.56       1461.98        96.40 o
  -6  -8   3         32.19         28.70        50.80 o
  -5  -8   3         25.94         94.85        51.72 o
  -4  -8   3       4926.20       5175.56       137.45 o
  -3  -8   3       4889.81       5337.74       134.58 o
  -2  -8   3      20992.70      21599.49       259.08 o
  -1  -8   3       3994.23       4237.87       117.59 o
   0  -8   3        167.52        242.10        48.97 o
   1  -8   3        431.47        448.37        52.23 o
   2  -8   3       5208.19       5760.61       129.47 o
   3  -8   3       2459.77       2823.17        96.82 o
   4  -8   3       9808.46       9688.03       180.46 o
   5  -8   3      20923.59      20547.17       275.92 o
   6  -8   3        787.72       1103.07        87.12 o
   7  -8   3      11438.87      11450.96       234.08 o
   8  -8   3          5.00        104.21        53.10 o
   9  -8   3        745.56        802.46        86.02 o
  10  -8   3        746.19        820.08        92.16 o
 -10  -7   3       6494.26       5839.23       208.33 o
  -9  -7   3       3045.15       2924.94       139.89 o
  -8  -7   3         80.94        -27.32        61.09 o
  -7  -7   3        749.04        622.85        70.83 o
  -6  -7   3       3421.69       3532.54       125.46 o
  -5  -7   3      20193.99      20684.89       272.22 o
  -4  -7   3        565.73        657.86        63.14 o
  -3  -7   3       3954.38       3928.97       111.40 o
  -2  -7   3       1529.17       1529.24        74.84 o
  -1  -7   3       2076.28       2240.12        88.05 o
   0  -7   3        486.55        609.50        58.54 o
   1  -7   3       2385.28       2301.40        82.40 o
   2  -7   3       9333.43       9276.91       152.21 o
   3  -7   3      17495.33      17293.93       216.42 o
   4  -7   3      57592.81      56534.54       424.60 o
   5  -7   3        851.51        932.47        72.08 o
   6  -7   3        176.37         73.38        52.04 o
   7  -7   3        519.09        394.56        65.89 o
   8  -7   3      27509.27      27460.45       370.32 o
   9  -7   3       5281.58       5345.47       178.14 o
  10  -7   3       3639.01       3506.86       159.07 o
 -11  -6   3       5961.75       5704.19       206.91 o
 -10  -6   3       2143.65       2378.43       129.25 o
  -9  -6   3       9234.68       9390.67       224.15 o
  -8  -6   3       8733.32       8296.55       197.96 o
  -7  -6   3       2691.65       2675.24       113.43 o
  -6  -6   3      17354.31      17645.54       255.60 o
  -5  -6   3        850.75        858.80        71.02 o
  -4  -6   3       2634.84       2558.50        90.43 o
  -3  -6   3        758.38        904.43        62.26 o
  -2  -6   3       4552.96       4603.82       108.65 o
  -1  -6   3       6539.06       6924.31       130.35 o
   0  -6   3      23725.21      22788.33       233.71 o
   1  -6   3       2556.99       2478.98        78.79 o
   2  -6   3        149.06        186.53        39.46 o
   3  -6   3      17431.56      16420.03       200.17 o
   4  -6   3       2337.14       2291.68        88.66 o
   5  -6   3      89593.66      86290.99       548.59 o
   6  -6   3       8169.70       8236.95       174.06 o
   7  -6   3      21452.63      21638.58       301.00 o
   8  -6   3       7063.68       6933.65       185.83 o
   9  -6   3         25.76         -2.46        55.71 o
  10  -6   3        678.97        692.56        85.40 o
  11  -6   3       1049.95       1106.60       108.79 o
 -11  -5   3        202.68        208.15        68.62 o
 -10  -5   3      12321.80      12065.50       268.53 o
  -9  -5   3      23038.43      21938.36       334.69 o
  -8  -5   3        655.95        660.25        70.51 o
  -7  -5   3       1009.23       1120.48        77.78 o
  -6  -5   3       2389.73       2256.23        94.64 o
  -5  -5   3       9554.73       9062.75       163.94 o
  -4  -5   3       2889.02       2678.30        91.30 o
  -3  -5   3      53307.44      57386.23       378.44 o
  -2  -5   3       8791.07       8862.81       139.68 o
  -1  -5   3      12571.74      12544.32       158.82 o
   0  -5   3       3158.60       2028.05        73.92 o
   1  -5   3       3949.38       4432.98        96.27 o
   2  -5   3        397.04        341.99        41.48 o
   3  -5   3      21097.62      20456.23       211.53 o
   4  -5   3      94911.16      92304.84       524.60 o
   5  -5   3      13304.69      12998.59       194.68 o
   6  -5   3       6032.95       5863.15       146.54 o
   7  -5   3         21.61         64.46        48.19 o
   8  -5   3        927.87        887.30        81.29 o
   9  -5   3        347.26        561.03        70.93 o
  10  -5   3       5649.12       6062.73       195.79 o
  11  -5   3       5501.28       5542.20       199.84 o
 -12  -4   3       9405.49       8687.16       254.52 o
 -11  -4   3       1742.01       1862.10       120.11 o
 -10  -4   3       7492.68       7521.69       205.01 o
  -9  -4   3       2354.40       2557.11       120.26 o
  -8  -4   3        435.42        419.86        60.66 o
  -7  -4   3        538.19        532.10        61.14 o
  -6  -4   3       3528.66       3258.63       106.92 o
  -5  -4   3       6952.49       7063.42       139.44 o
  -4  -4   3     160872.98     173982.83       758.94 o
  -3  -4   3      30538.62      30655.98       258.86 o
  -2  -4   3       9014.66      10107.22       139.04 o
  -1  -4   3      87654.84      96924.45       459.47 o
   0  -4   3      59367.13      62409.21       352.19 o
   1  -4   3     100604.43     101684.24       472.14 o
   2  -4   3       2817.73       2982.31        77.39 o
   3  -4   3      28059.73      27275.39       238.57 o
   4  -4   3       4989.31       4925.46       110.52 o
   5  -4   3        248.41        226.79        43.91 o
   6  -4   3       3046.16       2974.04       105.08 o
   7  -4   3       2273.04       2221.54       100.27 o
   8  -4   3       2447.92       2426.20       110.27 o
   9  -4   3       9599.85       9747.80       230.19 o
  10  -4   3      10831.60      10766.16       255.83 o
  11  -4   3       1034.83       1260.10       110.94 o
 -12  -3   3        389.88        323.96        75.39 o
 -11  -3   3       1280.45       1461.47       111.44 o
 -10  -3   3         23.55        -28.24        60.31 o
  -9  -3   3        525.81        708.64        70.03 o
  -8  -3   3       4153.96       4068.52       132.70 o
  -7  -3   3      50751.57      51673.07       435.94 o
  -6  -3   3       6523.81       6740.95       142.43 o
  -5  -3   3      17669.50      17637.78       215.12 o
  -4  -3   3     108973.85     109422.23       576.29 o
  -3  -3   3      51854.97      54342.44       332.00 o
  -2  -3   3      56177.52      59634.14       337.32 o
  -1  -3   3       2122.07       2091.46        64.89 o
   0  -3   3      70614.98      79273.86       385.67 o
   1  -3   3      31834.61      30420.54       216.79 o
   2  -3   3       4085.23       4107.25        84.01 o
   3  -3   3         13.81        142.73        35.61 o
   4  -3   3       2417.25       2337.63        77.80 o
   5  -3   3        480.50        565.63        53.61 o
   6  -3   3      20802.66      19671.79       249.95 o
   7  -3   3       7314.40       7327.77       166.00 o
   8  -3   3       2567.71       2873.00       116.77 o
   9  -3   3       5034.93       5198.57       166.87 o
  10  -3   3         88.12         52.95        56.18 o
  11  -3   3       1313.25       1376.41       115.43 o
 -12  -2   3         19.38        -52.64        59.85 o
 -11  -2   3       1114.35       1033.35       102.81 o
 -10  -2   3      13028.28      13049.26       259.99 o
  -9  -2   3       3058.41       2859.70       119.63 o
  -8  -2   3      11402.41      11654.48       212.12 o
  -7  -2   3      22544.33      22278.52       270.75 o
  -6  -2   3       3196.06       2914.08        97.80 o
  -5  -2   3        622.65        695.20        57.49 o
  -4  -2   3      15161.04      14746.23       173.51 o
  -3  -2   3      69066.59      69725.52       378.94 o
  -2  -2   3      12652.08      12438.67       134.01 o
  -1  -2   3       2649.69       2850.53        68.28 o
   0  -2   3        221.14        261.80        43.02 o
   1  -2   3        166.64         93.07        39.32 o
   2  -2   3         16.95         -8.13        38.52 o
   3  -2   3        690.90        638.96        50.75 o
   4  -2   3       1867.18       1811.09        68.92 o
   5  -2   3       9452.98       9307.52       156.04 o
   6  -2   3      11925.36      12049.35       194.29 o
   7  -2   3        224.00        337.29        54.35 o
   8  -2   3        560.36        662.46        67.74 o
   9  -2   3       3207.66       3144.30       135.17 o
  10  -2   3       2248.21       2244.61       122.50 o
  11  -2   3       1958.36       1896.88       125.05 o
 -12  -1   3       4257.02       4383.52       178.14 o
 -11  -1   3       9783.37       9822.27       237.54 o
 -10  -1   3       4666.99       4851.78       160.01 o
  -9  -1   3       4950.21       5094.11       150.59 o
  -8  -1   3       6635.08       6186.91       157.18 o
  -7  -1   3      11882.50      11917.25       198.76 o
  -6  -1   3      14716.67      15016.56       203.27 o
  -5  -1   3       2372.72       2367.09        82.76 o
  -4  -1   3       8725.73       8110.20       130.00 o
  -3  -1   3       4518.94       4639.79        91.33 o
  -2  -1   3        245.09        308.53        42.25 o
  -1  -1   3         46.70        114.67        38.07 o
   0  -1   3      12082.55      12427.64       123.41 o
   1  -1   3       1597.35       1592.70        56.89 o
   2  -1   3      14229.69      13486.70       142.63 o
   3  -1   3       1147.72        940.13        50.82 o
   4  -1   3       9310.62       9656.42       146.77 o
   5  -1   3       2151.79       1981.79        78.78 o
   6  -1   3       4750.79       4534.44       125.08 o
   7  -1   3       3025.35       2652.53       106.72 o
   8  -1   3       1895.48       1854.30        98.65 o
   9  -1   3       2572.29       2679.59       125.05 o
  10  -1   3       1680.86       1960.35       115.65 o
  11  -1   3        332.56        372.61        74.46 o
 -12   0   3       4125.98       3984.63       165.32 o
 -11   0   3       3586.13       3685.80       151.70 o
 -10   0   3         99.34        124.48        57.40 o
  -9   0   3       1170.46       1433.47        87.48 o
  -8   0   3       1272.17       1222.38        82.74 o
  -7   0   3       6279.51       5911.20       140.85 o
  -6   0   3      12300.24      12663.38       188.61 o
  -5   0   3        156.22        243.65        42.22 o
  -4   0   3        261.49        259.42        44.24 o
  -3   0   3      16540.36      16080.06       162.26 o
  -2   0   3       1634.92       1520.81        55.99 o
  -1   0   3       6032.19       6240.62        89.27 o
   0   0   3       4218.18       4202.89        78.62 o
   1   0   3      14577.96      14330.98       138.23 o
   2   0   3        774.63        745.77        49.09 o
   3   0   3        804.86        782.52        49.99 o
   4   0   3       1986.97       2119.90        75.87 o
   5   0   3       1165.97       1042.11        63.38 o
   6   0   3        193.29        134.48        47.59 o
   7   0   3       4355.21       4574.09       137.08 o
   8   0   3       1417.80       1385.45        87.50 o
   9   0   3        634.89        640.66        76.03 o
  10   0   3         78.45        156.40        60.93 o
  11   0   3       1507.10       1573.17       127.45 o
 -12   1   3          8.02         65.68        63.54 o
 -11   1   3        175.09        122.96        62.32 o
 -10   1   3       1682.68       1533.94       100.75 o
  -9   1   3       3012.51       3425.75       126.88 o
  -8   1   3       4851.86       4891.26       139.25 o
  -7   1   3       1114.71        954.29        75.05 o
  -6   1   3       1241.02       1244.92        69.86 o
  -5   1   3       1318.15       1255.90        65.44 o
  -4   1   3       4723.27       4911.88       102.43 o
  -3   1   3      10728.88      10068.99       129.98 o
  -2   1   3        228.45        243.49        40.10 o
  -1   1   3       5959.26       5861.07        90.34 o
   0   1   3       1149.01       1127.33        55.39 o
   1   1   3       6364.76       6439.73        99.78 o
   2   1   3        980.12        935.21        51.73 o
   3   1   3        358.22        387.12        40.86 o
   4   1   3       8130.54       7876.35       137.28 o
   5   1   3       1577.11       1611.61        76.05 o
   6   1   3       7005.28       6570.55       148.53 o
   7   1   3        862.24        912.54        76.07 o
   8   1   3       1364.91       1283.66        88.11 o
   9   1   3        194.32        123.11        60.64 o
  10   1   3       2373.32       2533.25       130.52 o
  11   1   3       3865.59       4009.48       172.18 o
 -12   2   3        148.10        118.80        67.84 o
 -11   2   3       5776.08       5885.40       190.61 o
 -10   2   3       2128.49       1962.44       110.97 o
  -9   2   3        715.49        767.70        78.35 o
  -8   2   3       2738.94       3052.52       111.46 o
  -7   2   3          6.85        100.83        41.90 o
  -6   2   3       1309.94       1235.33        70.79 o
  -5   2   3        121.41        153.82        41.76 o
  -4   2   3      10798.82      10665.22       150.92 o
  -3   2   3      11828.03      11846.78       147.57 o
  -2   2   3        416.56        475.60        44.27 o
  -1   2   3       3307.48       3259.38        80.27 o
   0   2   3        495.66        431.02        46.44 o
   1   2   3       6158.19       6436.12       105.99 o
   2   2   3       9327.13       9244.60       132.19 o
   3   2   3       6655.93       6721.85       121.58 o
   4   2   3       6788.57       6589.55       130.06 o
   5   2   3        441.06        490.90        53.15 o
   6   2   3        129.57        120.04        47.74 o
   7   2   3       3556.49       3438.16       126.22 o
   8   2   3       2090.10       2290.61       111.59 o
   9   2   3       1666.57       1873.12       111.50 o
  10   2   3       2402.32       2725.00       137.90 o
 -12   3   3        852.32        851.99        92.33 o
 -11   3   3       1108.57       1049.03        94.82 o
 -10   3   3        138.40        176.67        56.79 o
  -9   3   3        188.44        117.44        60.02 o
  -8   3   3       1024.92       1070.85        82.09 o
  -7   3   3       6551.22       6547.44       154.98 o
  -6   3   3       2213.91       2474.66        93.58 o
  -5   3   3       3478.41       3501.16       100.72 o
  -4   3   3       4039.20       4001.18       100.05 o
  -3   3   3       2698.82       2794.48        83.71 o
  -2   3   3       1408.66       1406.24        63.06 o
  -1   3   3       1245.67       1354.23        60.73 o
   0   3   3       6793.74       6706.77       114.89 o
   1   3   3      34741.92      34057.21       260.02 o
   2   3   3       3076.62       2938.38        83.87 o
   3   3   3         54.21         98.69        35.76 o
   4   3   3        702.05        731.57        59.79 o
   5   3   3       1826.06       1932.49        85.46 o
   6   3   3       6158.30       6025.48       150.68 o
   7   3   3       4091.07       4284.88       138.50 o
   8   3   3       1880.04       1712.49       104.78 o
   9   3   3       1466.91       1608.10       103.94 o
  10   3   3       3732.25       4050.45       168.33 o
 -12   4   3        695.85        667.82        86.01 o
 -11   4   3       1513.46       1690.87       117.47 o
 -10   4   3       1659.93       1731.43       109.36 o
  -9   4   3        144.66         95.63        56.18 o
  -8   4   3       2737.28       2702.32       110.36 o
  -7   4   3       9017.37       9226.45       184.88 o
  -6   4   3       1232.72       1281.93        76.46 o
  -5   4   3        346.32        326.37        51.60 o
  -4   4   3      11112.72      10976.98       167.52 o
  -3   4   3      14838.79      14368.03       181.04 o
  -2   4   3      99941.91      94329.88       496.14 o
  -1   4   3       4224.09       4298.17        99.44 o
   0   4   3      11425.13      11533.55       159.40 o
   1   4   3         67.44        156.10        38.83 o
   2   4   3       2301.77       2269.60        78.55 o
   3   4   3       1621.84       1747.50        74.08 o
   4   4   3       4769.16       4888.14       124.21 o
   5   4   3       3438.82       3547.60       114.24 o
   6   4   3       9459.40       9828.01       196.08 o
   7   4   3      24205.93      23674.92       326.85 o
   8   4   3        163.63         96.71        60.02 o
   9   4   3         84.61        116.34        63.54 o
  10   4   3        635.84        590.98        87.85 o
 -12   5   3        763.75       1010.40        96.77 o
 -11   5   3       1253.68       1157.70       104.06 o
 -10   5   3       6959.79       6979.26       198.85 o
  -9   5   3       2269.74       2571.01       120.09 o
  -8   5   3        974.48        839.81        77.62 o
  -7   5   3       7820.15       7846.47       177.56 o
  -6   5   3      13516.65      13838.66       221.12 o
  -5   5   3      30050.21      29635.06       308.28 o
  -4   5   3       7203.98       7293.50       145.47 o
  -3   5   3     111955.82     109609.88       583.11 o
  -2   5   3        901.94        932.90        61.22 o
  -1   5   3       7743.69       7540.31       140.21 o
   0   5   3         50.57        116.19        44.66 o
   1   5   3       2072.42       2067.11        79.42 o
   2   5   3       1369.13       1264.49        67.11 o
   3   5   3      20471.61      21061.39       247.66 o
   4   5   3      21454.00      20659.23       260.61 o
   5   5   3       2705.24       2548.38       101.74 o
   6   5   3      12508.71      12473.86       231.84 o
   7   5   3       1996.53       2183.89       115.88 o
   8   5   3       7245.16       6888.63       194.39 o
   9   5   3       2621.81       2236.31       127.63 o
 -12   6   3       3244.41       3547.70       161.74 o
 -11   6   3       2050.08       1740.93       119.54 o
 -10   6   3       3035.41       2721.72       140.97 o
  -9   6   3       2652.38       2443.97       125.07 o
  -8   6   3       4564.42       4730.97       150.33 o
  -7   6   3       4030.27       3867.99       136.08 o
  -6   6   3      28224.50      28063.14       329.75 o
  -5   6   3       1409.24       1494.75        80.78 o
  -4   6   3       1036.33       1210.33        73.05 o
  -3   6   3        190.73        279.43        49.74 o
  -2   6   3      11890.79      11821.60       184.26 o
  -1   6   3       2452.63       2380.89        88.42 o
   0   6   3      23264.89      24225.09       264.75 o
   1   6   3       3304.50       3545.67       105.08 o
   2   6   3      28986.62      29672.31       299.98 o
   3   6   3      25576.95      24867.94       285.77 o
   4   6   3       7855.42       7967.86       170.25 o
   5   6   3       1800.33       2043.11       100.49 o
   6   6   3       2030.34       2277.00       107.89 o
   7   6   3      27506.66      28561.63       383.66 o
   8   6   3       1507.37       1725.14       110.24 o
   9   6   3       4588.02       4600.80       175.27 o
 -11   7   3        405.85        615.85        80.76 o
 -10   7   3      10986.95      10552.70       257.77 o
  -9   7   3      14063.34      14242.95       279.82 o
  -8   7   3       1240.26       1226.84        98.24 o
  -7   7   3       1343.60       1386.82        92.88 o
  -6   7   3        669.32        680.15        68.37 o
  -5   7   3       2708.58       3085.60       112.56 o
  -4   7   3       1036.58       1010.69        77.50 o
  -3   7   3      22432.64      22557.24       273.80 o
  -2   7   3        222.12        122.06        48.82 o
  -1   7   3      53619.18      52781.67       425.78 o
   0   7   3      41943.99      40438.85       369.23 o
   1   7   3         56.60         96.39        45.12 o
   2   7   3       2657.74       2527.28        97.91 o
   3   7   3       5711.09       5937.04       151.83 o
   4   7   3      75312.68      76571.79       575.72 o
   5   7   3       8635.51       9035.68       200.30 o
   6   7   3       8710.33       8654.38       206.68 o
   7   7   3       1348.22       1179.74       101.46 o
   8   7   3       2074.27       1884.36       117.08 o
   9   7   3        223.34         82.74        67.08 o
 -11   8   3      11815.67      12595.16       296.16 o
 -10   8   3      15480.03      16494.20       330.49 o
  -9   8   3        627.59        610.37        80.48 o
  -8   8   3        404.55        406.15        71.40 o
  -7   8   3         22.70        -84.49        56.32 o
  -6   8   3        355.86        334.90        60.50 o
  -5   8   3        770.88        855.27        76.22 o
  -4   8   3      31326.83      30493.08       353.64 o
  -3   8   3      15880.01      15159.01       237.37 o
  -2   8   3      21761.53      21496.98       284.66 o
  -1   8   3      24588.81      23996.16       305.24 o
   0   8   3      14107.72      14232.96       230.72 o
   1   8   3      22132.16      22988.38       292.62 o
   2   8   3       8284.90       8252.24       181.52 o
   3   8   3      37074.89      37807.41       393.88 o
   4   8   3       4410.45       4536.45       145.50 o
   5   8   3         67.33        116.19        51.42 o
   6   8   3        418.05        423.03        70.63 o
   7   8   3        723.26        599.67        80.80 o
   8   8   3        120.31         53.57        64.77 o
 -10   9   3        144.42        118.34        65.54 o
  -9   9   3         25.11        142.88        59.70 o
  -8   9   3        638.20        763.22        83.10 o
  -7   9   3       5767.13       6199.53       189.03 o
  -6   9   3       4828.47       4750.91       160.26 o
  -5   9   3      23634.20      24126.75       334.79 o
  -4   9   3      15861.50      16214.81       266.41 o
  -3   9   3       4880.60       4659.90       144.94 o
  -2   9   3        968.79        960.70        81.01 o
  -1   9   3       2448.00       2451.04       112.02 o
   0   9   3      12153.09      11854.48       222.97 o
   1   9   3       3884.07       3876.07       132.64 o
   2   9   3        354.60        398.00        59.12 o
   3   9   3       3944.93       4091.36       139.68 o
   4   9   3        470.56        576.49        72.18 o
   5   9   3       2171.26       2386.74       119.28 o
   6   9   3       2311.88       2524.09       126.97 o
   7   9   3        399.65        461.85        73.39 o
 -10  10   3        509.55        459.14        84.61 o
  -9  10   3       2262.81       2212.55       136.50 o
  -8  10   3      11170.82      11292.54       270.60 o
  -7  10   3       7657.31       7671.10       216.54 o
  -6  10   3       1825.63       1767.91       116.62 o
  -5  10   3       1244.42       1321.09       102.54 o
  -4  10   3       2399.78       2381.89       116.43 o
  -3  10   3       8546.42       8095.87       199.10 o
  -2  10   3       6293.97       6004.87       173.98 o
  -1  10   3        300.06        282.36        62.34 o
   0  10   3       2438.12       2608.29       119.06 o
   1  10   3       5811.27       6542.13       177.52 o
   2  10   3        636.09        737.61        73.27 o
   3  10   3        143.04        267.70        60.79 o
   4  10   3         80.50        131.08        60.47 o
   5  10   3       4713.95       4690.88       168.57 o
   6  10   3       3683.81       3738.79       160.61 o
   7  10   3        908.23        888.73        95.71 o
  -9  11   3       8934.31       9002.64       264.98 o
  -8  11   3       1182.20       1343.07       120.03 o
  -7  11   3        795.40        946.30        96.32 o
  -6  11   3        578.70        454.30        80.17 o
  -5  11   3       5628.00       5690.42       182.92 o
  -4  11   3       4232.89       4532.14       159.61 o
  -3  11   3       1429.09       1619.24       104.72 o
  -2  11   3       2897.91       2795.42       129.75 o
  -1  11   3        322.25        341.31        64.64 o
   0  11   3         15.48        -31.15        53.71 o
   1  11   3        571.24        546.62        76.18 o
   2  11   3       1425.03       1356.29       107.94 o
   3  11   3       2895.87       2975.83       136.32 o
   4  11   3       3932.88       4179.29       158.99 o
   5  11   3        555.66        434.75        77.09 o
   6  11   3        122.75          9.21        64.16 o
  -8  12   3        799.20        723.96        94.93 o
  -7  12   3       2891.67       2902.11       148.92 o
  -6  12   3        313.90        257.62        72.46 o
  -5  12   3        411.13        421.49        73.86 o
  -4  12   3       5160.54       5147.29       179.21 o
  -3  12   3        227.32        312.09        67.70 o
  -2  12   3        865.27        573.70        83.12 o
  -1  12   3        290.10        389.19        64.79 o
   0  12   3       3752.55       3922.19       158.07 o
   1  12   3       4245.18       4368.69       164.48 o
   2  12   3       1037.60       1117.16        99.88 o
   3  12   3        805.50        813.41        87.41 o
   4  12   3         16.01         31.00        56.78 o
   5  12   3        614.35        697.23        84.62 o
  -7  13   3       2697.07       2303.13       151.79 o
  -6  13   3        639.48        751.02        91.38 o
  -5  13   3        145.95        189.57        73.83 o
  -4  13   3        172.75        254.20        68.61 o
  -3  13   3        774.49        745.49        91.09 o
  -2  13   3        502.08        440.11        78.16 o
  -1  13   3       2715.99       2922.92       142.28 o
   0  13   3        798.12        733.53        87.41 o
   1  13   3        252.62        103.32        65.24 o
   2  13   3        297.13        273.73        72.00 o
   3  13   3        598.96        624.58        87.54 o
  -5  14   3         49.56         65.84        65.07 o
  -4  14   3       2055.88       1848.63       138.76 o
  -3  14   3        473.48        370.37        80.46 o
  -2  14   3        176.80        141.07        76.14 o
  -1  14   3       3548.62       3214.03       161.35 o
   0  14   3        326.10        287.40        76.61 o
   1  14   3       1409.87       1477.83       127.58 o
   0 -16   4       3429.09       3413.81       159.15 o
   1 -16   4       3246.13       2921.89       153.57 o
  -3 -15   4      12663.97      12969.07       297.39 o
  -2 -15   4       3097.87       3563.11       160.96 o
  -1 -15   4        209.03        200.48        71.99 o
   0 -15   4         29.54        114.80        66.15 o
   1 -15   4        434.63        438.07        69.71 o
   2 -15   4         46.44        146.11        62.46 o
   3 -15   4      11658.93      11511.44       287.63 o
   4 -15   4       5107.38       5126.39       193.74 o
  -5 -14   4       1794.87       1748.86       121.80 o
  -4 -14   4       8243.16       7882.06       230.59 o
  -3 -14   4        470.75        403.08        76.78 o
  -2 -14   4        740.94        780.33        90.94 o
  -1 -14   4        292.45        399.16        73.85 o
   0 -14   4       1895.38       2040.02       119.84 o
   1 -14   4       1971.58       1858.82       127.39 o
   2 -14   4      14946.87      14984.36       298.11 o
   3 -14   4      18682.05      18691.69       340.80 o
   4 -14   4        180.89        110.83        66.01 o
   5 -14   4        547.98        562.21        84.15 o
   6 -14   4       1091.53       1132.94       108.94 o
  -6 -13   4       1879.51       1936.26       133.66 o
  -5 -13   4        125.35        132.00        67.38 o
  -4 -13   4        102.34         18.11        64.00 o
  -3 -13   4        706.07        631.17        83.87 o
  -2 -13   4         89.78        -52.19        64.62 o
  -1 -13   4      23678.17      24215.69       360.36 o
   0 -13   4       6982.67       7325.18       203.55 o
   1 -13   4       4497.75       4417.82       160.88 o
   2 -13   4      14470.45      14480.31       273.54 o
   3 -13   4       2903.60       3020.44       135.72 o
   4 -13   4       7307.28       7246.89       205.23 o
   5 -13   4        548.97        491.58        78.01 o
   6 -13   4       7096.59       6733.37       214.97 o
   7 -13   4       3484.58       3179.06       156.24 o
  -7 -12   4        446.43        314.93        77.23 o
  -6 -12   4        687.00        666.61        84.48 o
  -5 -12   4         73.40         64.16        64.16 o
  -4 -12   4      10811.71      11069.66       245.00 o
  -3 -12   4       3712.16       3693.30       144.84 o
  -2 -12   4      12994.79      13619.91       262.19 o
  -1 -12   4      20344.51      21548.78       326.33 o
   0 -12   4        855.75        739.40        81.90 o
   1 -12   4       2117.72       2247.29       111.91 o
   2 -12   4        715.26        802.68        76.04 o
   3 -12   4       7864.00       7689.92       194.69 o
   4 -12   4       7318.10       6950.48       191.39 o
   5 -12   4       3460.16       3373.39       141.98 o
   6 -12   4        423.54        410.28        75.39 o
   7 -12   4        726.82        747.27        92.31 o
   8 -12   4         71.80         79.81        65.54 o
  -8 -11   4        196.36        134.47        69.38 o
  -7 -11   4        941.42        897.29        95.87 o
  -6 -11   4       4548.57       4660.96       167.33 o
  -5 -11   4      11523.26      11186.63       244.52 o
  -4 -11   4       9469.49       9330.86       218.33 o
  -3 -11   4       2271.63       2277.96       115.02 o
  -2 -11   4        678.70        723.42        76.04 o
  -1 -11   4       2631.54       2422.14       117.11 o
   0 -11   4       3804.24       3851.14       136.31 o
   1 -11   4       3616.58       3266.73       127.32 o
   2 -11   4       2598.27       2855.12       116.79 o
   3 -11   4       1594.51       1857.64        97.53 o
   4 -11   4       1683.32       1500.36        98.30 o
   5 -11   4         22.25         55.10        53.25 o
   6 -11   4       1246.75       1246.18       101.76 o
   7 -11   4        658.21        631.27        81.10 o
   8 -11   4       3772.76       3664.83       160.63 o
  -9 -10   4       1522.95       1232.22       118.38 o
  -8 -10   4       5285.91       4819.99       182.72 o
  -7 -10   4       2611.51       2347.64       128.11 o
  -6 -10   4       9195.14       8962.30       214.89 o
  -5 -10   4       7251.59       7375.76       187.93 o
  -4 -10   4       1503.68       1418.96        94.29 o
  -3 -10   4       2148.55       2299.35       107.48 o
  -2 -10   4        353.23        311.87        58.97 o
  -1 -10   4        899.17        980.60        85.00 o
   0 -10   4       3815.84       4009.45       132.83 o
   1 -10   4        371.09        334.61        58.97 o
   2 -10   4       1236.47       1242.07        79.50 o
   3 -10   4       1306.62       1316.55        84.27 o
   4 -10   4        500.78        518.04        67.27 o
   5 -10   4       2133.80       2332.93       108.83 o
   6 -10   4       1978.90       1911.51       106.02 o
   7 -10   4       2460.15       2381.68       125.01 o
   8 -10   4        636.32        648.44        82.78 o
   9 -10   4         79.25        164.84        62.01 o
 -10  -9   4       1627.49       1283.83       120.70 o
  -9  -9   4       4813.59       4674.95       174.88 o
  -8  -9   4       4612.08       4108.04       162.86 o
  -7  -9   4        162.48        -70.76        62.17 o
  -6  -9   4         34.69         58.17        48.65 o
  -5  -9   4         33.81         36.68        51.87 o
  -4  -9   4        529.51        467.56        66.97 o
  -3  -9   4       4271.36       4259.05       133.56 o
  -2  -9   4       2030.28       1823.64        92.26 o
  -1  -9   4       5756.95       5854.73       148.72 o
   0  -9   4       1578.16       1733.54        89.42 o
   1  -9   4        320.99        242.93        54.82 o
   2  -9   4       3048.73       2927.31       105.23 o
   3  -9   4       3410.50       3552.33       114.38 o
   4  -9   4        451.56        647.64        64.81 o
   5  -9   4        250.91        300.30        54.81 o
   6  -9   4       2704.44       2767.05       118.47 o
   7  -9   4          7.63         37.60        56.02 o
   8  -9   4        709.78        740.99        83.41 o
   9  -9   4        272.23        385.64        69.24 o
 -10  -8   4       1267.41       1185.92       112.66 o
  -9  -8   4        820.86       1008.24        92.17 o
  -8  -8   4         46.20        115.88        58.94 o
  -7  -8   4         45.60        148.26        52.34 o
  -6  -8   4        269.50        186.08        57.73 o
  -5  -8   4       6400.39       6386.05       160.97 o
  -4  -8   4       4774.64       4766.51       134.48 o
  -3  -8   4        103.58         80.59        47.89 o
  -2  -8   4        437.69        481.38        59.60 o
  -1  -8   4       1387.48       1477.27        77.26 o
   0  -8   4       5380.96       5678.50       136.06 o
   1  -8   4        344.85        418.49        53.29 o
   2  -8   4       3142.51       3328.36       104.84 o
   3  -8   4       6165.09       5911.12       139.21 o
   4  -8   4       1240.77       1214.21        75.36 o
   5  -8   4        343.74        310.33        54.82 o
   6  -8   4         90.71         44.67        51.27 o
   7  -8   4       3112.25       3231.34       130.09 o
   8  -8   4       2541.00       2560.58       128.26 o
   9  -8   4       1488.17       1532.39       115.46 o
  10  -8   4       2434.56       2367.26       137.58 o
 -11  -7   4         66.07        -90.25        60.16 o
 -10  -7   4        129.55        157.02        61.86 o
  -9  -7   4        908.10        938.33        86.81 o
  -8  -7   4       5024.63       5073.83       162.72 o
  -7  -7   4       4494.27       4196.62       141.67 o
  -6  -7   4        278.88        290.34        56.35 o
  -5  -7   4       4539.11       4414.73       132.57 o
  -4  -7   4         16.02        -35.45        42.97 o
  -3  -7   4       5787.63       5716.66       134.94 o
  -2  -7   4        126.22        127.41        48.82 o
  -1  -7   4       6235.66       6247.78       135.54 o
   0  -7   4       2806.81       2849.07        94.68 o
   1  -7   4        479.25        484.25        52.08 o
   2  -7   4       6741.33       6804.78       137.43 o
   3  -7   4       4672.83       4571.31       117.09 o
   4  -7   4       5491.28       5443.69       134.85 o
   5  -7   4      14581.27      14114.23       223.53 o
   6  -7   4       2746.81       2570.13       107.27 o
   7  -7   4       9461.96       9395.55       207.33 o
   8  -7   4       2202.55       2487.93       117.29 o
   9  -7   4         19.84         55.10        60.93 o
  10  -7   4          8.09          2.30        58.32 o
 -11  -6   4       1210.91       1101.61       107.12 o
 -10  -6   4       3201.54       2963.25       144.53 o
  -9  -6   4       3644.03       3422.02       142.03 o
  -8  -6   4       3909.93       3922.08       141.99 o
  -7  -6   4       3084.08       3009.90       116.89 o
  -6  -6   4         86.62         46.35        48.96 o
  -5  -6   4       3495.97       3747.56       115.86 o
  -4  -6   4       2799.46       3037.50        98.95 o
  -3  -6   4        142.42         73.23        41.91 o
  -2  -6   4       2211.38       2072.49        81.01 o
  -1  -6   4       3955.62       3848.74        99.67 o
   0  -6   4        110.52        142.30        42.68 o
   1  -6   4        977.85       1082.42        62.92 o
   2  -6   4       1467.83       1532.67        69.14 o
   3  -6   4       3685.61       3731.76       103.32 o
   4  -6   4      48112.49      47405.56       378.75 o
   5  -6   4       8168.93       8233.51       164.08 o
   6  -6   4         85.80        128.62        53.72 o
   7  -6   4       1969.02       1936.39       100.51 o
   8  -6   4          5.86         82.87        55.56 o
   9  -6   4       4473.44       4149.05       156.34 o
  10  -6   4       3923.42       3973.13       166.98 o
 -11  -5   4       2053.06       2323.66       130.00 o
 -10  -5   4       4311.75       4155.03       161.72 o
  -9  -5   4       1690.88       1783.15       102.91 o
  -8  -5   4        720.12        665.39        72.21 o
  -7  -5   4        280.48        259.17        55.89 o
  -6  -5   4        512.50        434.87        59.14 o
  -5  -5   4        196.85        151.07        51.59 o
  -4  -5   4      30628.79      31451.60       299.28 o
  -3  -5   4      26112.73      26777.72       257.01 o
  -2  -5   4       7484.30       7725.29       135.31 o
  -1  -5   4       1331.71       1319.37        67.17 o
   0  -5   4        499.77        309.53        48.41 o
   1  -5   4      15409.74      13705.68       171.09 o
   2  -5   4       6629.43       6496.13       120.78 o
   3  -5   4       9551.26       9503.39       151.78 o
   4  -5   4       6736.14       6723.50       141.11 o
   5  -5   4       1709.92       1724.71        81.13 o
   6  -5   4         27.84        170.05        47.12 o
   7  -5   4       3063.56       3126.90       118.87 o
   8  -5   4        227.15        300.28        58.03 o
   9  -5   4       7275.66       7435.21       204.93 o
  10  -5   4      13052.72      13692.07       289.43 o
 -12  -4   4        388.92        208.96        77.08 o
 -11  -4   4        303.03        283.41        67.55 o
 -10  -4   4          2.28        -19.18        59.85 o
  -9  -4   4       1215.50       1137.01        89.32 o
  -8  -4   4         87.55        123.10        51.42 o
  -7  -4   4       8680.32       8634.10       177.71 o
  -6  -4   4      11247.51      11030.32       190.31 o
  -5  -4   4      62305.32      66118.60       448.21 o
  -4  -4   4      77243.74      82693.99       480.00 o
  -3  -4   4      43021.57      43226.67       320.46 o
  -2  -4   4      13261.00      13236.14       160.81 o
  -1  -4   4       8435.88       8710.88       128.53 o
   0  -4   4      13744.08      12550.67       158.53 o
   1  -4   4       1761.38       1819.22        66.66 o
   2  -4   4       3687.14       3398.57        88.52 o
   3  -4   4       4087.15       3959.49        98.11 o
   4  -4   4        449.92        530.13        54.23 o
   5  -4   4        118.10        208.00        48.35 o
   6  -4   4      18396.83      18261.47       251.09 o
   7  -4   4       2192.14       2076.81       100.40 o
   8  -4   4       5778.51       5588.75       164.31 o
   9  -4   4      17449.73      17403.43       308.65 o
  10  -4   4         88.14          5.99        62.01 o
  11  -4   4       5724.50       5641.19       208.99 o
 -12  -3   4        962.73        945.03        98.18 o
 -11  -3   4         44.12        -34.84        61.24 o
 -10  -3   4       4295.16       4281.60       152.96 o
  -9  -3   4       5998.67       5831.03       169.05 o
  -8  -3   4       9285.85       9432.89       194.05 o
  -7  -3   4      11713.48      11953.18       206.31 o
  -6  -3   4       4248.16       4323.33       118.56 o
  -5  -3   4       7812.01       7964.36       149.19 o
  -4  -3   4      70710.65      73225.20       451.28 o
  -3  -3   4      89216.81      94906.50       479.09 o
  -2  -3   4       7643.81       7843.45       118.78 o
  -1  -3   4      31752.73      32921.49       238.69 o
   0  -3   4       4439.16       4708.24        96.40 o
   1  -3   4       1048.30       1543.53        63.76 o
   2  -3   4       3969.30       4102.94        92.23 o
   3  -3   4      34496.48      33088.76       270.55 o
   4  -3   4        597.65        626.83        54.09 o
   5  -3   4      30176.63      28230.05       296.12 o
   6  -3   4      37023.00      35561.52       350.51 o
   7  -3   4         86.53         21.03        48.50 o
   8  -3   4       2961.55       2896.09       124.52 o
   9  -3   4        209.92        304.10        65.24 o
  10  -3   4      16237.61      16913.90       317.32 o
  11  -3   4       6199.99       6774.07       223.17 o
 -12  -2   4       3511.49       3457.98       162.42 o
 -11  -2   4      13791.14      13843.27       288.02 o
 -10  -2   4       4187.93       4057.12       151.10 o
  -9  -2   4        687.07        733.40        72.05 o
  -8  -2   4       2827.87       2880.23       111.16 o
  -7  -2   4      33301.70      33362.12       337.76 o
  -6  -2   4      16351.52      15785.43       217.02 o
  -5  -2   4      21891.55      22725.22       239.52 o
  -4  -2   4      85365.85      87357.22       472.30 o
  -3  -2   4        200.21        271.51        42.85 o
  -2  -2   4      13042.62      13930.67       148.92 o
  -1  -2   4       1339.44       1265.90        58.18 o
   0  -2   4       7687.63       7743.86       114.85 o
   1  -2   4       4410.44       4562.12        91.36 o
   2  -2   4      81650.03      76152.77       411.30 o
   3  -2   4      73297.87      68381.62       411.04 o
   4  -2   4       8585.33       8616.82       146.25 o
   5  -2   4      28983.21      27896.84       283.66 o
   6  -2   4         89.52        127.55        49.12 o
   7  -2   4       6180.52       5746.69       153.55 o
   8  -2   4       5735.61       5332.63       162.14 o
   9  -2   4      10342.68      10012.64       233.46 o
  10  -2   4       2967.04       3219.65       144.78 o
  11  -2   4       2796.48       2961.66       149.34 o
 -12  -1   4      21467.52      20927.18       372.22 o
 -11  -1   4       4126.12       3991.88       159.21 o
 -10  -1   4       5306.24       5325.57       169.58 o
  -9  -1   4         71.06        198.76        52.95 o
  -8  -1   4      11703.93      11659.75       212.91 o
  -7  -1   4      40911.74      40441.82       379.13 o
  -6  -1   4        170.86        194.36        47.29 o
  -5  -1   4       5556.90       5044.89       114.66 o
  -4  -1   4      20316.85      19934.99       206.85 o
  -3  -1   4      14956.67      15176.72       165.13 o
  -2  -1   4        384.16        463.73        44.57 o
  -1  -1   4      40687.67      41103.17       253.81 o
   0  -1   4      17307.85      17402.04       167.19 o
   1  -1   4     114199.88     112119.73       499.86 o
   2  -1   4      49802.53      48263.36       307.99 o
   3  -1   4       1284.51       1171.84        59.90 o
   4  -1   4        182.68         87.82        40.23 o
   5  -1   4       4649.97       4279.65       115.53 o
   6  -1   4      31095.62      29816.97       321.48 o
   7  -1   4       4919.83       5192.39       147.53 o
   8  -1   4       3660.27       3819.70       137.91 o
   9  -1   4        391.68        433.15        68.33 o
  10  -1   4        426.16        403.67        74.62 o
 -12   0   4       1614.12       1907.11       124.55 o
 -11   0   4       9818.62      10310.02       245.50 o
 -10   0   4      10248.92      10937.10       233.13 o
  -9   0   4       1117.03       1049.50        88.24 o
  -8   0   4      10349.70      10588.21       200.45 o
  -7   0   4       7781.78       7802.12       162.25 o
  -6   0   4       2701.02       2713.18        97.86 o
  -5   0   4        127.71        192.66        42.83 o
  -4   0   4       4178.99       4385.66        99.26 o
  -3   0   4       5056.57       5130.33        98.83 o
  -2   0   4     104955.53     107568.40       477.88 o
  -1   0   4      30219.14      32087.04       224.66 o
   0   0   4       2150.99       2415.34        72.29 o
   1   0   4      10596.55      10148.36       132.10 o
   2   0   4       1392.86       1537.74        60.87 o
   3   0   4      36563.57      34584.93       284.53 o
   4   0   4      14992.21      14806.44       193.18 o
   5   0   4        431.40        464.17        52.07 o
   6   0   4       1546.62       1439.95        79.86 o
   7   0   4       1652.40       1613.36        93.39 o
   8   0   4        386.74        353.78        66.03 o
   9   0   4         71.76        120.79        55.25 o
  10   0   4        214.80        332.04        67.70 o
 -12   1   4       2564.10       2520.38       135.62 o
 -11   1   4       7793.37       7367.18       207.84 o
 -10   1   4       2347.65       2240.66       117.48 o
  -9   1   4       3717.40       3951.44       136.74 o
  -8   1   4       2304.78       2350.18       101.06 o
  -7   1   4         58.47         96.23        44.66 o
  -6   1   4       4788.50       4867.77       121.70 o
  -5   1   4      18271.37      17671.82       214.37 o
  -4   1   4       9348.86       9062.11       142.55 o
  -3   1   4       6975.31       6692.23       114.12 o
  -2   1   4      30414.37      30010.34       228.88 o
  -1   1   4        991.64       1025.25        57.93 o
   0   1   4       1251.81       1451.59        61.98 o
   1   1   4      23190.66      22608.41       204.19 o
   2   1   4       4275.17       4204.71        95.06 o
   3   1   4       2540.23       2441.56        78.29 o
   4   1   4        453.96        489.42        50.08 o
   5   1   4         28.89        -41.59        41.59 o
   6   1   4        383.43        465.61        58.66 o
   7   1   4         31.03         20.11        46.66 o
   8   1   4       1820.75       1759.77       103.85 o
   9   1   4       3419.99       3372.49       139.80 o
  10   1   4       3568.98       3214.43       155.66 o
 -12   2   4       1815.35       2014.91       121.65 o
 -11   2   4       5794.74       5802.41       186.60 o
 -10   2   4       1144.41       1089.49        94.22 o
  -9   2   4       1160.23       1191.44        89.93 o
  -8   2   4         80.28        149.65        48.66 o
  -7   2   4       6395.88       6566.49       152.47 o
  -6   2   4      19911.25      20200.99       250.89 o
  -5   2   4       4916.53       4933.02       117.05 o
  -4   2   4       2303.67       2535.88        81.38 o
  -3   2   4      13989.70      14148.26       167.72 o
  -2   2   4      32993.03      31616.62       246.50 o
  -1   2   4      29025.92      29022.18       234.81 o
   0   2   4        607.09        715.67        55.51 o
   1   2   4        750.19        882.88        54.45 o
   2   2   4       5746.47       5890.05       116.52 o
   3   2   4        221.84        280.38        44.37 o
   4   2   4          6.16        110.81        40.52 o
   5   2   4        525.06        466.68        55.61 o
   6   2   4       4953.65       5008.29       141.24 o
   7   2   4       7197.93       7132.94       177.11 o
   8   2   4        106.20        145.05        53.72 o
   9   2   4       1258.07       1219.53       102.37 o
  10   2   4          7.85        -76.66        51.11 o
 -12   3   4         28.48        -55.40        58.93 o
 -11   3   4         12.24        -82.87        55.25 o
 -10   3   4       1525.01       1530.32       105.19 o
  -9   3   4       6520.74       6724.40       177.56 o
  -8   3   4       3068.12       2948.09       116.60 o
  -7   3   4        267.59        290.81        51.90 o
  -6   3   4       5377.84       5493.86       136.34 o
  -5   3   4        754.91        862.72        58.26 o
  -4   3   4      12256.39      12117.65       172.98 o
  -3   3   4        164.96        190.54        41.30 o
  -2   3   4        785.74        779.73        54.30 o
  -1   3   4      28228.17      26888.14       241.84 o
   0   3   4        439.75        462.99        51.17 o
   1   3   4        204.07        212.67        43.30 o
   2   3   4         27.94        -39.14        38.37 o
   3   3   4       7222.84       7274.72       139.93 o
   4   3   4       3876.66       3986.17       113.02 o
   5   3   4        436.98        373.51        53.91 o
   6   3   4       4985.09       4590.29       140.74 o
   7   3   4         44.31         68.14        52.49 o
   8   3   4        128.81         75.37        54.18 o
   9   3   4          8.83        146.72        56.17 o
  10   3   4       2193.31       2369.37       134.62 o
 -12   4   4       1141.82       1057.88       104.65 o
 -11   4   4       2215.07       2155.70       125.88 o
 -10   4   4        421.45        404.92        67.56 o
  -9   4   4       3509.49       3727.18       136.51 o
  -8   4   4       3638.74       3755.08       132.74 o
  -7   4   4        741.83        888.49        77.29 o
  -6   4   4        369.22        445.68        57.59 o
  -5   4   4       2306.07       2409.53        92.22 o
  -4   4   4       8462.06       8001.91       146.74 o
  -3   4   4        302.62        336.65        48.07 o
  -2   4   4        117.31         96.10        41.45 o
  -1   4   4        873.89        980.46        59.68 o
   0   4   4        474.36        497.99        50.55 o
   1   4   4       1178.15       1391.56        66.95 o
   2   4   4       6887.50       7120.86       139.26 o
   3   4   4       8449.32       8406.80       159.30 o
   4   4   4        688.24        773.67        68.99 o
   5   4   4       1475.24       1485.62        86.61 o
   6   4   4       1458.25       1451.44        86.74 o
   7   4   4       1061.84       1240.76        92.22 o
   8   4   4       3333.35       3558.08       143.18 o
   9   4   4       1624.11       1469.09       115.02 o
 -12   5   4       2527.11       2595.62       143.45 o
 -11   5   4       2156.84       2118.06       127.10 o
 -10   5   4        975.26        892.48        91.74 o
  -9   5   4          2.00        -81.26        54.17 o
  -8   5   4       2950.97       3075.58       122.40 o
  -7   5   4       2376.83       2372.22       106.46 o
  -6   5   4       4491.34       4386.67       133.05 o
  -5   5   4       1764.53       1694.12        85.01 o
  -4   5   4        725.58        674.76        61.48 o
  -3   5   4        553.69        535.65        52.24 o
  -2   5   4        181.81        224.93        46.83 o
  -1   5   4       8400.98       7826.88       148.31 o
   0   5   4       5709.85       5706.79       128.24 o
   1   5   4       3190.67       3532.71       104.45 o
   2   5   4       5742.04       5931.85       136.75 o
   3   5   4       2697.57       2750.04        98.09 o
   4   5   4        458.48        468.90        58.52 o
   5   5   4         64.56         -6.29        51.11 o
   6   5   4       1601.59       1520.98        92.60 o
   7   5   4       9749.14      10296.74       228.20 o
   8   5   4       2984.97       3073.35       139.56 o
   9   5   4       1836.60       1667.01       125.96 o
 -12   6   4        999.21       1064.74       105.86 o
 -11   6   4        121.18        164.23        61.86 o
 -10   6   4       1607.49       1507.69       111.80 o
  -9   6   4       4176.84       4355.83       152.80 o
  -8   6   4       2679.11       2980.79       123.56 o
  -7   6   4       4117.04       4241.07       141.64 o
  -6   6   4        130.53        237.16        51.27 o
  -5   6   4        799.76        766.15        68.39 o
  -4   6   4         91.55         15.35        45.28 o
  -3   6   4       1951.01       1912.06        87.98 o
  -2   6   4       5111.40       5287.57       130.59 o
  -1   6   4       5339.10       5258.27       129.41 o
   0   6   4       5389.97       5096.87       129.54 o
   1   6   4        387.37        374.74        54.06 o
   2   6   4       3557.04       3458.29       114.92 o
   3   6   4       3067.60       3328.52       114.93 o
   4   6   4      21855.57      23418.71       303.28 o
   5   6   4       4691.70       4914.24       148.04 o
   6   6   4      12825.13      13212.97       253.12 o
   7   6   4       2229.85       2446.35       123.13 o
   8   6   4        355.35        494.07        74.31 o
   9   6   4         19.78        161.76        62.00 o
 -11   7   4       3673.17       3947.11       168.00 o
 -10   7   4      11063.07      10812.14       260.11 o
  -9   7   4        119.12        171.45        59.25 o
  -8   7   4        136.49         37.15        56.33 o
  -7   7   4       2276.26       2336.05       115.19 o
  -6   7   4        975.55        957.29        83.77 o
  -5   7   4       3246.99       3307.50       116.66 o
  -4   7   4       4975.03       4939.46       138.26 o
  -3   7   4       2609.90       2725.13       103.32 o
  -2   7   4      17180.32      16954.15       244.18 o
  -1   7   4      21512.26      20824.89       269.33 o
   0   7   4       6173.58       6216.97       149.62 o
   1   7   4       6207.30       6480.68       156.70 o
   2   7   4       5431.72       5990.39       154.56 o
   3   7   4      68572.32      71105.53       558.74 o
   4   7   4       8357.82       8199.14       190.48 o
   5   7   4        271.25        337.45        62.79 o
   6   7   4         17.29         -8.13        56.48 o
   7   7   4        130.70        331.24        68.92 o
   8   7   4        461.38        185.95        79.69 o
 -11   8   4       1959.83       2013.88       138.43 o
 -10   8   4        622.45        533.55        85.24 o
  -9   8   4          2.52        -85.17        56.78 o
  -8   8   4        557.12        735.66        82.63 o
  -7   8   4       1833.42       1910.59       106.94 o
  -6   8   4       4046.31       4014.27       140.50 o
  -5   8   4      26285.75      25547.73       341.01 o
  -4   8   4       8540.28       8743.67       191.71 o
  -3   8   4        856.43        904.31        77.77 o
  -2   8   4       2373.87       2281.80       104.32 o
  -1   8   4      10547.16       9986.34       200.58 o
   0   8   4      23935.34      24070.56       311.08 o
   1   8   4       2628.58       2663.10       108.66 o
   2   8   4      12688.84      12977.46       233.15 o
   3   8   4       1707.47       1817.96        99.39 o
   4   8   4       5050.13       4959.14       156.87 o
   5   8   4         28.07        109.89        55.25 o
   6   8   4       5812.28       5519.45       185.66 o
   7   8   4        574.55        517.23        76.94 o
 -10   9   4        824.54        968.40        98.01 o
  -9   9   4       2405.17       2357.01       137.91 o
  -8   9   4      12500.86      12721.30       275.38 o
  -7   9   4       3454.02       3380.08       146.63 o
  -6   9   4       1999.57       1774.66       113.12 o
  -5   9   4       7419.77       7394.06       190.36 o
  -4   9   4      10273.55      10350.45       217.74 o
  -3   9   4       6283.53       6286.79       172.95 o
  -2   9   4       4764.05       4618.46       147.35 o
  -1   9   4       7599.60       7545.27       183.25 o
   0   9   4       3865.72       4013.38       138.64 o
   1   9   4        247.88        252.86        58.03 o
   2   9   4         12.12         82.41        55.40 o
   3   9   4       2190.23       1937.73       106.06 o
   4   9   4        791.25        948.50        90.49 o
   5   9   4      15021.42      15399.83       297.23 o
   6   9   4       7324.64       7630.25       219.99 o
   7   9   4       2808.11       2960.23       156.27 o
 -10  10   4       1984.33       2015.59       138.59 o
  -9  10   4      16118.82      17024.22       345.14 o
  -8  10   4       4382.97       4303.29       177.14 o
  -7  10   4       2599.76       2747.22       140.12 o
  -6  10   4        408.58        523.61        74.32 o
  -5  10   4      21585.71      21412.10       339.56 o
  -4  10   4      36982.14      35941.13       449.10 o
  -3  10   4       4609.50       4630.77       156.19 o
  -2  10   4       1334.84       1324.40       100.41 o
  -1  10   4         25.73        -31.16        50.65 o
   0  10   4       4549.63       4454.58       155.70 o
   1  10   4        196.44        346.63        61.25 o
   2  10   4      11344.45      11736.21       246.04 o
   3  10   4       4077.82       4178.39       157.99 o
   4  10   4      11541.51      12389.22       264.82 o
   5  10   4      18790.89      20043.50       351.63 o
   6  10   4         42.76        186.01        62.31 o
  -9  11   4       1539.08       1657.15       132.83 o
  -8  11   4      10806.41      11534.65       289.10 o
  -7  11   4      10739.61      11172.33       272.26 o
  -6  11   4       4401.59       4492.32       171.77 o
  -5  11   4      16678.96      16107.20       306.84 o
  -4  11   4       1358.16       1319.61       107.47 o
  -3  11   4        640.70        496.75        75.11 o
  -2  11   4         13.15        -11.51        59.24 o
  -1  11   4         78.42         12.28        61.09 o
   0  11   4       2243.59       2302.48       120.53 o
   1  11   4      18737.87      19085.35       329.67 o
   2  11   4       8942.67       9264.62       233.91 o
   3  11   4       2679.75       2802.39       134.42 o
   4  11   4        972.18        987.02        94.19 o
   5  11   4       1835.37       1761.54       122.73 o
  -8  12   4       5060.10       4835.96       199.12 o
  -7  12   4       2225.47       2179.27       139.87 o
  -6  12   4       1102.43        992.11        98.66 o
  -5  12   4         51.54        138.59        63.23 o
  -4  12   4        375.33        462.00        77.08 o
  -3  12   4       1440.12       1434.64       114.39 o
  -2  12   4      11390.47      10852.51       258.61 o
  -1  12   4       3126.36       3205.64       145.30 o
   0  12   4       6695.57       6599.05       205.83 o
   1  12   4       4487.92       4919.76       177.78 o
   2  12   4        572.17        708.28        84.16 o
   3  12   4       1468.95       1598.06       120.68 o
   4  12   4        921.62        797.64        99.71 o
  -6  13   4        162.56        178.67        70.15 o
  -5  13   4       1243.16       1302.24       117.58 o
  -4  13   4       1022.62        980.79       100.03 o
  -3  13   4       6596.52       6548.89       217.18 o
  -2  13   4       7022.30       6731.57       222.40 o
  -1  13   4        134.82         86.26        67.08 o
   0  13   4        517.57        641.58        85.69 o
   1  13   4        553.19        478.06        83.54 o
   2  13   4       1892.72       1908.69       132.58 o
  -4  14   4       2223.37       2486.80       148.16 o
  -3  14   4         18.23         91.47        69.52 o
  -2  14   4        324.70        431.10        80.91 o
  -1  14   4        538.80        545.92        86.92 o
   0  14   4       1461.61       1386.89       124.67 o
   0 -16   5        269.15        140.31        84.89 o
   1 -16   5          3.74        -90.93        60.62 o
  -4 -15   5       2279.65       2304.14       146.63 o
  -3 -15   5        825.45        747.34       101.08 o
  -2 -15   5       1425.75       1436.26       120.21 o
  -1 -15   5        328.99        351.73        78.91 o
   0 -15   5         77.68         31.46        67.53 o
   1 -15   5       2296.35       2314.79       136.04 o
   2 -15   5       4902.40       4712.38       177.67 o
   3 -15   5       9194.12       9371.17       247.09 o
   4 -15   5        217.94        269.71        71.69 o
  -5 -14   5        905.11        885.98        96.79 o
  -4 -14   5        370.53        440.19        80.61 o
  -3 -14   5         13.38        -12.12        62.77 o
  -2 -14   5       2571.86       2482.72       135.64 o
  -1 -14   5        789.21        907.59        98.78 o
   0 -14   5       3506.58       3508.37       158.46 o
   1 -14   5       4384.98       4548.54       177.15 o
   2 -14   5       6981.12       6887.33       202.79 o
   3 -14   5        604.69        615.56        84.47 o
   4 -14   5       1172.77       1139.87       107.27 o
   5 -14   5       3016.14       2981.00       149.08 o
   6 -14   5       7712.22       7715.37       242.90 o
  -7 -13   5       1471.53       1377.22       119.60 o
  -6 -13   5       2302.87       2435.97       136.49 o
  -5 -13   5        754.20        763.13        90.78 o
  -4 -13   5       3507.59       3725.33       154.45 o
  -3 -13   5       1753.86       2055.27       117.82 o
  -2 -13   5      13962.46      14511.87       284.56 o
  -1 -13   5       8083.72       8302.04       223.83 o
   0 -13   5        763.30        741.70        86.49 o
   1 -13   5       1575.06       1407.49       115.65 o
   2 -13   5       3324.64       3190.84       138.88 o
   3 -13   5      21953.15      23014.06       354.19 o
   4 -13   5       2835.97       2871.77       132.61 o
   5 -13   5       3644.72       3275.38       150.14 o
   6 -13   5       1422.64       1410.28       114.99 o
   7 -13   5        194.94         66.16        67.85 o
  -8 -12   5          0.08       -102.52        69.67 o
  -7 -12   5        923.01        904.45        96.94 o
  -6 -12   5       1433.03       1462.52       118.23 o
  -5 -12   5      31545.09      32371.46       436.87 o
  -4 -12   5       7410.88       7644.97       210.14 o
  -3 -12   5       2718.50       2608.49       128.78 o
  -2 -12   5      13957.38      13978.57       272.68 o
  -1 -12   5       7585.39       7013.62       195.60 o
   0 -12   5      21749.55      22391.86       337.70 o
   1 -12   5       3822.00       3582.70       141.80 o
   2 -12   5      14068.43      14185.37       260.36 o
   3 -12   5       2846.32       2768.84       125.72 o
   4 -12   5       2423.34       2545.73       123.17 o
   5 -12   5        310.85        374.61        70.16 o
   6 -12   5        823.49        798.99        84.80 o
   7 -12   5         29.53         77.35        64.00 o
  -8 -11   5      13791.39      13858.69       303.16 o
  -7 -11   5       2793.54       2769.49       141.83 o
  -6 -11   5      21339.12      21264.88       347.00 o
  -5 -11   5      13395.51      13715.26       269.81 o
  -4 -11   5       4272.20       4250.87       157.33 o
  -3 -11   5         66.39        148.11        56.64 o
  -2 -11   5       6379.76       6331.22       175.70 o
  -1 -11   5      28095.68      29320.32       370.71 o
   0 -11   5        938.47        994.67        80.53 o
   1 -11   5       2037.69       2278.68       112.22 o
   2 -11   5       1415.02       1519.47        91.51 o
   3 -11   5        961.27       1091.75        85.60 o
   4 -11   5        443.45        553.90        69.41 o
   5 -11   5       4870.54       5204.13       165.43 o
   6 -11   5       3941.36       4018.58       153.78 o
   7 -11   5       8545.31       8595.59       229.65 o
   8 -11   5       9623.76       9801.15       257.45 o
  -9 -10   5      23648.09      22651.74       391.77 o
  -8 -10   5       4879.93       4552.84       174.92 o
  -7 -10   5         73.73        104.37        64.16 o
  -6 -10   5       3332.17       3155.14       141.68 o
  -5 -10   5       4855.92       4714.91       156.08 o
  -4 -10   5      15971.64      15563.24       264.76 o
  -3 -10   5       1398.24       1369.48        93.05 o
  -2 -10   5       4116.89       4461.20       140.74 o
  -1 -10   5       8818.59       9089.00       194.61 o
   0 -10   5       6521.17       6515.53       169.24 o
   1 -10   5       1542.28       1605.03        95.70 o
   2 -10   5        429.73        482.37        62.20 o
   3 -10   5        101.59        259.86        53.11 o
   4 -10   5      28844.18      28834.28       353.81 o
   5 -10   5      12604.39      12529.76       243.62 o
   6 -10   5        146.30         95.63        56.79 o
   7 -10   5       2158.50       2031.30       121.57 o
   8 -10   5        993.04        976.91        98.34 o
   9 -10   5       3928.66       3960.10       169.73 o
 -10  -9   5       5063.44       4627.32       184.77 o
  -9  -9   5       3004.27       2989.93       147.56 o
  -8  -9   5       2155.85       1985.35       122.81 o
  -7  -9   5       2305.22       2162.35       114.54 o
  -6  -9   5       4968.41       4825.21       155.65 o
  -5  -9   5       9349.16       8880.05       200.63 o
  -4  -9   5      10350.16      10253.14       204.85 o
  -3  -9   5      15191.72      15426.53       245.36 o
  -2  -9   5        899.61        813.28        72.24 o
  -1  -9   5       1012.40       1053.32        81.79 o
   0  -9   5       1007.72        975.83        78.72 o
   1  -9   5      19456.90      19363.78       266.13 o
   2  -9   5       9690.30       9862.12       187.68 o
   3  -9   5       2006.08       2179.67        97.77 o
   4  -9   5       5294.95       5144.91       147.62 o
   5  -9   5          4.32        -48.19        49.42 o
   6  -9   5       3838.75       3570.60       139.32 o
   7  -9   5       1147.94       1199.15        98.83 o
   8  -9   5        872.33        782.91        84.81 o
   9  -9   5       2358.45       2694.78       138.66 o
 -10  -8   5        264.57        206.48        73.23 o
  -9  -8   5       3442.76       3232.39       151.35 o
  -8  -8   5       6340.26       5820.29       182.93 o
  -7  -8   5       2518.69       2309.66       116.75 o
  -6  -8   5       6033.40       6053.67       167.27 o
  -5  -8   5       1268.27       1067.89        86.12 o
  -4  -8   5       1437.97       1425.75        87.85 o
  -3  -8   5       3242.31       3262.74       115.17 o
  -2  -8   5       1222.42       1225.86        77.22 o
  -1  -8   5       7623.96       7896.04       162.15 o
   0  -8   5      17415.65      17524.56       240.85 o
   1  -8   5       8831.98       9166.41       174.49 o
   2  -8   5        706.89        745.60        67.46 o
   3  -8   5       3058.69       2914.30       106.93 o
   4  -8   5        291.48        313.69        53.28 o
   5  -8   5        125.40        107.91        50.81 o
   6  -8   5       2271.20       2245.05       105.78 o
   7  -8   5        935.57       1015.86        88.36 o
   8  -8   5       1287.88       1355.03       106.07 o
   9  -8   5       1136.83       1339.59       110.65 o
 -11  -7   5       1884.71       1772.85       130.11 o
 -10  -7   5         95.09        -92.24        63.70 o
  -9  -7   5       2673.70       2657.11       132.59 o
  -8  -7   5       5273.33       5133.17       162.17 o
  -7  -7   5        228.76        272.50        58.80 o
  -6  -7   5       1839.34       1613.12        94.05 o
  -5  -7   5       1426.98       1401.27        82.16 o
  -4  -7   5       1780.55       1784.50        87.62 o
  -3  -7   5      11800.61      11715.22       194.77 o
  -2  -7   5       7816.38       7615.80       155.52 o
  -1  -7   5       1018.72       1164.63        69.21 o
   0  -7   5        572.21        714.97        62.54 o
   1  -7   5        366.84        357.24        52.53 o
   2  -7   5       1259.78       1334.55        71.39 o
   3  -7   5        664.77        672.88        60.54 o
   4  -7   5        233.38         99.64        48.98 o
   5  -7   5       7974.22       8039.19       176.27 o
   6  -7   5        932.77        913.64        80.22 o
   7  -7   5         86.55         69.38        58.17 o
   8  -7   5          8.89        -78.04        52.03 o
   9  -7   5       1873.94       1859.04       123.36 o
  10  -7   5       1859.60       1957.50       125.80 o
 -11  -6   5       1911.83       1457.68       122.59 o
 -10  -6   5       1073.89       1103.53        99.12 o
  -9  -6   5       1671.07       1545.96       101.05 o
  -8  -6   5        188.21        294.58        60.02 o
  -7  -6   5        294.96        271.46        58.50 o
  -6  -6   5       1562.43       1425.22        86.33 o
  -5  -6   5       7607.12       7698.09       162.95 o
  -4  -6   5        558.87        510.40        56.69 o
  -3  -6   5       1875.34       1759.38        79.98 o
  -2  -6   5       4007.02       4187.89       107.50 o
  -1  -6   5       2015.44       2266.77        85.43 o
   0  -6   5        180.15        138.64        46.67 o
   1  -6   5        162.61        243.95        45.60 o
   2  -6   5      11590.96      11987.07       179.16 o
   3  -6   5       2916.59       2792.47        93.70 o
   4  -6   5       1146.04       1087.92        70.90 o
   5  -6   5         98.84        209.83        48.20 o
   6  -6   5       2212.13       2217.80       100.10 o
   7  -6   5       1540.92       1327.18        94.59 o
   8  -6   5       1955.71       2067.02       109.40 o
   9  -6   5       3761.10       3656.07       155.57 o
  10  -6   5       1009.56       1046.34       106.48 o
 -11  -5   5        113.52         30.24        66.15 o
 -10  -5   5        814.21        806.09        87.26 o
  -9  -5   5        181.81        332.19        59.87 o
  -8  -5   5       3756.97       3513.99       132.88 o
  -7  -5   5        343.22        351.49        59.12 o
  -6  -5   5       1662.12       1492.34        82.81 o
  -5  -5   5      12385.07      11748.06       193.86 o
  -4  -5   5        244.82        314.47        48.98 o
  -3  -5   5       1940.63       2032.79        81.26 o
  -2  -5   5        391.41        356.10        46.24 o
  -1  -5   5       7738.70       7891.47       137.05 o
   0  -5   5       8942.90       9019.20       149.70 o
   1  -5   5       4678.18       4743.88       111.33 o
   2  -5   5        322.01        354.62        46.08 o
   3  -5   5         10.18         -9.05        36.99 o
   4  -5   5        251.49        330.58        48.83 o
   5  -5   5        810.47        876.16        72.69 o
   6  -5   5       2529.26       2298.00       103.70 o
   7  -5   5        979.83        902.60        75.46 o
   8  -5   5       3312.41       3139.58       131.80 o
   9  -5   5       2518.99       2718.77       133.63 o
  10  -5   5         45.98         80.88        62.77 o
 -12  -4   5         15.90         20.26        59.70 o
 -11  -4   5        190.48        110.37        64.01 o
 -10  -4   5       1430.47       1717.15       107.32 o
  -9  -4   5       2600.54       2597.33       119.68 o
  -8  -4   5       3279.60       3144.04       124.17 o
  -7  -4   5       5109.70       4807.63       138.86 o
  -6  -4   5        587.45        583.37        60.23 o
  -5  -4   5        773.73        814.10        65.95 o
  -4  -4   5       8580.29       9488.61       157.82 o
  -3  -4   5      15801.74      16247.47       196.64 o
  -2  -4   5      11041.79      11346.73       156.18 o
  -1  -4   5      10711.65      10963.34       152.11 o
   0  -4   5       5982.90       6077.96       119.75 o
   1  -4   5       2817.09       2841.25        83.98 o
   2  -4   5       2265.17       1962.66        73.93 o
   3  -4   5        265.21        285.16        43.92 o
   4  -4   5       1403.16       1381.85        74.18 o
   5  -4   5      12916.45      12520.23       202.51 o
   6  -4   5        966.03       1109.77        73.93 o
   7  -4   5       2124.92       2090.02       104.53 o
   8  -4   5       2391.01       2338.28       116.71 o
   9  -4   5       2394.92       2451.50       131.00 o
  10  -4   5      10015.48       9849.38       255.58 o
 -12  -3   5       1139.79       1154.22       104.65 o
 -11  -3   5       1519.89       1303.56       107.94 o
 -10  -3   5       5262.49       5425.80       172.16 o
  -9  -3   5        310.74        380.46        65.25 o
  -8  -3   5        667.93        867.86        72.97 o
  -7  -3   5        615.96        753.27        70.06 o
  -6  -3   5       2013.80       1917.68        87.98 o
  -5  -3   5      13015.18      12770.39       190.72 o
  -4  -3   5      75498.86      77439.91       468.32 o
  -3  -3   5       4922.62       5004.26       106.43 o
  -2  -3   5       1173.78       1041.08        56.22 o
  -1  -3   5        303.42        378.82        45.01 o
   0  -3   5       2355.98       2624.80        81.79 o
   1  -3   5       5914.32       6004.64       113.64 o
   2  -3   5      18312.44      18253.88       200.18 o
   3  -3   5      11684.41      12201.78       172.06 o
   4  -3   5      17424.90      17219.43       219.85 o
   5  -3   5      29131.84      28115.26       303.63 o
   6  -3   5       2169.09       2266.46       100.42 o
   7  -3   5         85.19        189.10        51.88 o
   8  -3   5       2410.77       2657.73       121.79 o
   9  -3   5      11718.10      11737.08       258.82 o
  10  -3   5       5375.76       5615.18       192.90 o
 -12  -2   5       6911.90       6992.78       217.68 o
 -11  -2   5       3696.04       3453.33       150.02 o
 -10  -2   5       1003.36        958.94        86.06 o
  -9  -2   5        660.90        629.07        71.13 o
  -8  -2   5        959.83        958.22        74.39 o
  -7  -2   5      33736.43      34062.58       344.89 o
  -6  -2   5        980.53        980.78        67.81 o
  -5  -2   5       3132.34       3295.22        98.78 o
  -4  -2   5        210.02        266.88        44.68 o
  -3  -2   5       7416.03       7288.90       124.23 o
  -2  -2   5       1440.63       1563.88        65.07 o
  -1  -2   5       5288.24       5100.50       100.93 o
   0  -2   5       5231.98       5562.20       110.06 o
   1  -2   5      86522.48      79841.24       442.21 o
   2  -2   5     175235.25     162013.12       734.52 o
   3  -2   5      12142.33      12298.34       175.14 o
   4  -2   5       1569.40       1647.73        73.44 o
   5  -2   5       7209.21       6969.41       150.04 o
   6  -2   5      14399.70      14193.64       229.47 o
   7  -2   5       2567.77       2654.98       112.00 o
   8  -2   5       7876.39       7554.79       194.36 o
   9  -2   5       1866.72       2003.64       116.14 o
  10  -2   5        411.99        511.76        76.62 o
 -12  -1   5        376.26        396.74        80.76 o
 -11  -1   5       2879.54       3087.18       138.01 o
 -10  -1   5       7841.62       7370.58       200.56 o
  -9  -1   5       1694.01       1677.19        97.39 o
  -8  -1   5       8401.63       8599.36       184.21 o
  -7  -1   5        243.51        193.76        52.51 o
  -6  -1   5       4063.45       4080.73       114.21 o
  -5  -1   5       1934.28       1879.03        78.63 o
  -4  -1   5       1849.99       1647.86        70.64 o
  -3  -1   5        498.91        558.56        50.72 o
  -2  -1   5      43713.21      42756.01       288.47 o
  -1  -1   5      32125.98      32609.10       246.47 o
   0  -1   5        251.15        265.72        44.54 o
   1  -1   5      72315.31      69653.14       398.39 o
   2  -1   5      59425.97      55331.56       360.51 o
   3  -1   5     104669.11     101179.56       541.15 o
   4  -1   5       2522.25       2574.15        91.01 o
   5  -1   5      26366.41      26690.69       296.29 o
   6  -1   5       3670.11       3440.19       116.56 o
   7  -1   5       1526.38       1578.45        90.60 o
   8  -1   5        684.78        823.35        77.42 o
   9  -1   5        740.60        807.69        83.41 o
  10  -1   5        185.84        254.35        65.24 o
 -12   0   5      12451.32      12855.07       289.34 o
 -11   0   5       9457.67       9188.14       233.12 o
 -10   0   5        455.91        488.64        70.33 o
  -9   0   5       6381.38       6238.60       169.65 o
  -8   0   5        337.27        407.68        60.50 o
  -7   0   5       2299.82       2329.67        97.25 o
  -6   0   5        232.10        247.66        48.67 o
  -5   0   5      42253.93      42873.61       342.17 o
  -4   0   5       4978.02       4904.11       109.48 o
  -3   0   5      18516.50      16592.69       186.01 o
  -2   0   5      43511.93      39765.36       280.50 o
  -1   0   5      16115.70      15466.83       170.88 o
   0   0   5      37209.16      37005.05       277.09 o
   1   0   5       6863.55       6582.82       118.03 o
   2   0   5      73525.69      70168.37       427.89 o
   3   0   5      10145.19       9364.04       155.10 o
   4   0   5       5302.25       5107.20       121.29 o
   5   0   5        721.23        612.20        58.85 o
   6   0   5       3017.47       3088.57       114.58 o
   7   0   5         73.33          5.06        42.67 o
   8   0   5      12804.19      13385.95       257.40 o
   9   0   5       2349.84       2546.72       128.06 o
  10   0   5       4969.48       5504.95       191.86 o
 -12   1   5       6842.81       7134.09       216.60 o
 -11   1   5       1513.34       1482.43       111.48 o
 -10   1   5        276.83        219.70        65.10 o
  -9   1   5        251.32        264.83        56.19 o
  -8   1   5       2492.99       2356.93       109.10 o
  -7   1   5       3012.74       3229.33       113.73 o
  -6   1   5     104542.54     105064.46       609.35 o
  -5   1   5      37136.57      36288.84       323.21 o
  -4   1   5       4868.04       5291.15       114.54 o
  -3   1   5        312.05        487.55        47.77 o
  -2   1   5      17638.67      16785.82       182.58 o
  -1   1   5      10336.85       9985.43       142.75 o
   0   1   5       8120.25       8187.37       131.59 o
   1   1   5      12738.41      11902.02       161.35 o
   2   1   5       1269.21       1241.45        63.58 o
   3   1   5      32243.62      31482.48       290.86 o
   4   1   5       1247.35       1299.64        74.00 o
   5   1   5       9443.12       9357.39       179.99 o
   6   1   5        220.83        303.20        53.43 o
   7   1   5      13451.01      13268.89       243.22 o
   8   1   5      16579.57      16051.66       288.52 o
   9   1   5       2165.37       2074.57       121.56 o
  10   1   5        654.61        512.05        89.39 o
 -12   2   5        193.00        330.95        70.46 o
 -11   2   5        174.53         29.17        64.16 o
 -10   2   5       2747.62       2695.13       126.16 o
  -9   2   5      29383.87      29891.13       374.14 o
  -8   2   5       9979.85      10190.94       205.84 o
  -7   2   5      41125.38      41950.40       392.50 o
  -6   2   5       9488.88       9353.04       176.21 o
  -5   2   5      24921.30      24230.69       261.45 o
  -4   2   5       6920.27       6811.31       129.39 o
  -3   2   5       2450.32       2405.96        79.25 o
  -2   2   5      15158.01      15202.35       181.30 o
  -1   2   5      11319.46      10808.43       156.21 o
   0   2   5      16678.86      16387.84       193.32 o
   1   2   5       2848.23       3064.83        89.97 o
   2   2   5       4228.12       3903.58       103.21 o
   3   2   5        907.35       1085.37        65.81 o
   4   2   5      22165.10      21854.97       263.01 o
   5   2   5       7837.99       7894.80       168.07 o
   6   2   5       6840.78       6636.11       168.87 o
   7   2   5       4317.92       4154.18       145.13 o
   8   2   5         54.04        -84.26        56.17 o
   9   2   5        569.67        730.40        79.09 o
  10   2   5       2241.13       2160.49       135.86 o
 -12   3   5       4265.94       4214.36       174.75 o
 -11   3   5       3144.36       3232.29       146.06 o
 -10   3   5      21891.16      22563.17       351.57 o
  -9   3   5       4211.00       4347.07       150.39 o
  -8   3   5       3140.45       3150.22       124.93 o
  -7   3   5        146.53         73.53        50.04 o
  -6   3   5       1167.15       1042.23        76.75 o
  -5   3   5      14404.04      13467.66       203.46 o
  -4   3   5      11089.67      10845.17       170.59 o
  -3   3   5       7419.28       7995.65       141.12 o
  -2   3   5       4062.04       4055.43       103.13 o
  -1   3   5       7602.51       7017.40       133.01 o
   0   3   5       1288.33       1307.47        67.74 o
   1   3   5       9274.05       9397.80       156.94 o
   2   3   5        620.66        685.84        59.47 o
   3   3   5       6871.88       6870.84       145.72 o
   4   3   5      17713.89      18244.64       251.09 o
   5   3   5         87.72         71.68        49.27 o
   6   3   5       1478.94       1436.37        91.05 o
   7   3   5        106.30        140.14        54.03 o
   8   3   5        712.44        535.63        79.26 o
   9   3   5       5033.06       4872.80       182.33 o
 -12   4   5       1790.27       1829.61       127.18 o
 -11   4   5       2030.77       2007.79       121.39 o
 -10   4   5       1362.96       1459.35       106.08 o
  -9   4   5       2956.02       2957.92       131.92 o
  -8   4   5       3392.78       3384.40       129.28 o
  -7   4   5       1047.01       1016.05        81.48 o
  -6   4   5       1726.13       1534.14        84.83 o
  -5   4   5       1682.73       1725.21        81.30 o
  -4   4   5       2227.40       2074.47        86.35 o
  -3   4   5       5025.28       4889.91       119.36 o
  -2   4   5         20.34         11.36        38.83 o
  -1   4   5        961.93       1026.87        66.14 o
   0   4   5       4324.31       4587.61       115.14 o
   1   4   5      16773.63      16708.85       220.55 o
   2   4   5       5395.55       5410.46       132.46 o
   3   4   5        246.63        326.42        51.28 o
   4   4   5         30.37         44.66        48.50 o
   5   4   5       1151.42       1082.18        83.94 o
   6   4   5       5213.97       5336.33       160.02 o
   7   4   5       2078.60       1915.62       108.03 o
   8   4   5        881.42        753.12        85.88 o
   9   4   5       1118.90       1198.14       111.41 o
 -12   5   5        155.99         96.39        66.46 o
 -11   5   5         34.12        133.83        56.94 o
 -10   5   5        157.42         45.13        60.94 o
  -9   5   5       4789.59       4699.79       159.12 o
  -8   5   5       1816.31       1790.29       106.95 o
  -7   5   5        355.73        492.76        65.26 o
  -6   5   5      14827.36      14565.62       236.85 o
  -5   5   5        987.64       1027.67        71.49 o
  -4   5   5       5300.89       5066.15       131.66 o
  -3   5   5        122.89         23.95        42.83 o
  -2   5   5       4570.67       4413.39       119.47 o
  -1   5   5       5910.42       5747.70       134.25 o
   0   5   5        259.65        286.37        48.83 o
   1   5   5       1512.37       1586.79        79.27 o
   2   5   5        370.74        396.68        54.06 o
   3   5   5       1884.11       2148.54        94.84 o
   4   5   5       4150.44       4275.42       135.63 o
   5   5   5       3389.52       3699.10       133.41 o
   6   5   5        992.53       1048.38        88.36 o
   7   5   5        736.15        759.00        81.41 o
   8   5   5         14.48        -88.86        59.24 o
   9   5   5        858.39       1137.38       104.92 o
 -11   6   5       1078.67       1183.53       111.25 o
 -10   6   5       1405.77       1475.91       113.61 o
  -9   6   5       7596.13       7915.01       211.93 o
  -8   6   5       2920.78       2644.87       125.29 o
  -7   6   5        481.67        556.89        66.50 o
  -6   6   5        834.58        906.55        80.68 o
  -5   6   5        766.16        857.03        72.99 o
  -4   6   5        512.43        458.69        57.76 o
  -3   6   5       1133.83       1258.69        75.21 o
  -2   6   5       1293.09       1328.97        77.39 o
  -1   6   5       2693.03       2758.67       103.36 o
   0   6   5        565.67        668.45        61.45 o
   1   6   5       3812.94       4160.41       125.31 o
   2   6   5       7321.41       7680.36       171.69 o
   3   6   5       1501.62       1397.45        88.61 o
   4   6   5       3820.34       3677.57       131.50 o
   5   6   5        263.31        301.21        61.41 o
   6   6   5          8.11         31.15        54.17 o
   7   6   5        381.20        384.92        66.94 o
   8   6   5       1433.37       1339.10       111.45 o
 -11   7   5       1264.42       1208.34       115.27 o
 -10   7   5       1252.45       1237.17       104.52 o
  -9   7   5         51.75        -84.26        56.17 o
  -8   7   5        406.11        348.57        69.56 o
  -7   7   5        351.47        291.74        62.49 o
  -6   7   5       3632.99       3470.57       132.72 o
  -5   7   5       4597.54       4497.88       141.01 o
  -4   7   5       2268.60       2152.50       100.29 o
  -3   7   5       3067.33       2893.99       113.09 o
  -2   7   5        121.73        136.46        52.04 o
  -1   7   5      11547.96      11122.78       204.31 o
   0   7   5       9391.34       9201.97       188.36 o
   1   7   5       1416.11       1417.99        87.68 o
   2   7   5       1290.71       1251.47        84.27 o
   3   7   5       3133.93       3203.11       124.74 o
   4   7   5        144.87        146.75        52.34 o
   5   7   5       1485.16       1669.66       102.41 o
   6   7   5       1320.55       1561.21       109.14 o
   7   7   5        761.46        750.37        85.25 o
 -11   8   5          9.19        -90.47        60.31 o
 -10   8   5        220.06        380.70        73.22 o
  -9   8   5        918.56        957.98        92.49 o
  -8   8   5       4178.23       3908.84       159.72 o
  -7   8   5       4219.30       3965.59       149.43 o
  -6   8   5       2664.02       2628.05       123.10 o
  -5   8   5       2726.74       2740.00       120.97 o
  -4   8   5       2346.15       2193.00       110.60 o
  -3   8   5       8495.43       8354.46       187.92 o
  -2   8   5       1394.01       1368.96        90.91 o
  -1   8   5       2829.99       2690.11       115.32 o
   0   8   5       5155.81       5336.00       154.26 o
   1   8   5         84.64        122.79        49.88 o
   2   8   5         97.18        -16.73        47.12 o
   3   8   5         84.59         -9.67        53.72 o
   4   8   5       2670.86       2530.82       127.22 o
   5   8   5       8171.63       8506.76       220.96 o
   6   8   5       1430.31       1523.65       114.07 o
   7   8   5       1581.25       1521.64       117.46 o
 -10   9   5       2409.06       2473.74       140.97 o
  -9   9   5       3567.47       3632.75       164.77 o
  -8   9   5       4027.04       4236.39       166.75 o
  -7   9   5        264.23        391.33        70.01 o
  -6   9   5        220.90        165.34        62.48 o
  -5   9   5       8084.51       8055.29       200.88 o
  -4   9   5      13180.89      12965.06       248.24 o
  -3   9   5       4225.62       3970.44       143.63 o
  -2   9   5       1200.05       1375.56        88.10 o
  -1   9   5         42.69        -39.44        51.88 o
   0   9   5       1117.24       1090.65        90.39 o
   1   9   5        635.50        511.36        72.50 o
   2   9   5       6121.82       6359.98       182.16 o
   3   9   5       1814.87       1908.21       116.76 o
   4   9   5       9972.52      11093.73       248.19 o
   5   9   5      15128.97      15967.57       311.14 o
   6   9   5        242.50        260.51        68.77 o
  -9  10   5        973.28       1103.31       104.48 o
  -8  10   5      12259.53      11884.06       282.22 o
  -7  10   5       5037.24       4737.00       180.55 o
  -6  10   5       4090.86       3933.94       157.22 o
  -5  10   5      20182.31      19556.61       331.44 o
  -4  10   5         92.94        220.87        58.33 o
  -3  10   5        979.93        907.01        86.83 o
  -2  10   5          8.23         45.73        52.33 o
  -1  10   5        225.45        170.56        62.48 o
   0  10   5        732.62        805.90        81.11 o
   1  10   5      23763.93      24435.45       364.11 o
   2  10   5      11454.33      12042.94       259.48 o
   3  10   5        364.63        358.05        70.93 o
   4  10   5      11802.96      12241.34       275.51 o
   5  10   5       1712.90       1691.37       127.33 o
  -8  11   5       8786.62       9532.70       262.95 o
  -7  11   5        232.27        377.02        73.53 o
  -6  11   5       5455.29       5261.06       191.13 o
  -5  11   5         64.94         41.29        63.39 o
  -4  11   5          1.93        -24.09        62.31 o
  -3  11   5       1637.72       1657.79       112.89 o
  -2  11   5      12187.67      11087.28       258.36 o
  -1  11   5       2569.66       2400.47       126.27 o
   0  11   5       9973.54      10026.82       240.62 o
   1  11   5      10630.59      10950.37       256.78 o
   2  11   5       1834.49       1939.62       120.44 o
   3  11   5        163.09        120.65        67.23 o
   4  11   5       3574.03       3673.68       164.74 o
  -7  12   5        584.86        504.94        95.37 o
  -6  12   5        427.23        422.40        77.23 o
  -5  12   5       5830.40       5725.37       202.15 o
  -4  12   5       1258.93       1229.80       105.75 o
  -3  12   5      22911.14      23173.57       389.88 o
  -2  12   5       8052.17       7239.46       224.44 o
  -1  12   5        137.43        136.00        71.22 o
   0  12   5       1734.91       1814.92       121.50 o
   1  12   5       4915.92       5163.95       189.42 o
   2  12   5      12476.54      13038.21       294.91 o
   3  12   5       3218.44       3645.97       165.43 o
  -6  13   5      15314.79      15801.51       344.10 o
  -5  13   5       3132.79       3287.03       163.27 o
  -4  13   5       8633.31       8608.43       252.98 o
  -3  13   5       4917.69       4520.49       193.25 o
  -2  13   5       3374.78       3033.51       156.39 o
  -1  13   5       3855.86       3940.39       168.19 o
   0  13   5       4331.23       4203.34       178.46 o
   1  13   5       9470.97       9178.01       261.54 o
  -4 -15   6          3.27        -50.34        65.68 o
  -3 -15   6        763.34        742.52        98.77 o
  -2 -15   6       1451.17       1413.39       122.98 o
  -1 -15   6        252.56        351.55        79.06 o
   0 -15   6        787.36        795.71        95.09 o
   1 -15   6       2563.47       2448.17       144.08 o
   2 -15   6        620.01        700.78        84.01 o
   3 -15   6         56.27         21.18        64.00 o
   4 -15   6       1467.70       1598.42       126.82 o
  -5 -14   6        538.56        587.69        86.30 o
  -4 -14   6        564.80        606.30        87.69 o
  -3 -14   6       1074.43        899.58        97.12 o
  -2 -14   6       1124.65       1006.77        99.43 o
  -1 -14   6       1173.26       1099.98       114.65 o
   0 -14   6        565.95        598.03        83.55 o
   1 -14   6        149.06        141.68        69.38 o
   2 -14   6        593.19        638.89        85.08 o
   3 -14   6       3008.90       2777.27       138.32 o
   4 -14   6       1927.34       1996.26       121.06 o
   5 -14   6        474.89        408.60        78.77 o
  -7 -13   6         45.13        159.61        70.14 o
  -6 -13   6        302.99        424.80        77.84 o
  -5 -13   6       5088.91       4438.23       179.59 o
  -4 -13   6       5060.17       5239.03       182.55 o
  -3 -13   6       3523.10       3569.76       155.70 o
  -2 -13   6        918.09        897.64        90.96 o
  -1 -13   6        135.44        -17.81        67.84 o
   0 -13   6       4648.29       4735.18       167.85 o
   1 -13   6       2168.38       2416.79       129.13 o
   2 -13   6       4980.32       5109.83       167.90 o
   3 -13   6       3299.66       3184.11       142.40 o
   4 -13   6        233.66         48.97        66.78 o
   5 -13   6        403.94        308.93        74.16 o
   6 -13   6        776.52        770.03        91.70 o
  -8 -12   6        524.00        526.71        86.30 o
  -7 -12   6       2600.61       2185.18       137.78 o
  -6 -12   6      16393.08      15955.52       315.59 o
  -5 -12   6       6127.70       6519.56       200.76 o
  -4 -12   6          3.16         45.73        66.14 o
  -3 -12   6        121.74        128.63        63.09 o
  -2 -12   6       5473.67       5117.55       171.95 o
  -1 -12   6      15084.62      15530.23       283.93 o
   0 -12   6       2342.29       2709.02       124.87 o
   1 -12   6       4070.87       4260.87       155.27 o
   2 -12   6        566.99        587.01        74.03 o
   3 -12   6       2315.11       2166.15       114.07 o
   4 -12   6         22.77        -46.20        54.33 o
   5 -12   6       2516.87       2445.84       127.32 o
   6 -12   6        178.93        219.51        65.39 o
   7 -12   6       5538.08       5976.34       203.88 o
  -8 -11   6       4171.80       4046.06       170.11 o
  -7 -11   6        789.00        728.30        92.32 o
  -6 -11   6       2418.18       2570.77       133.63 o
  -5 -11   6       5899.66       6258.79       184.85 o
  -4 -11   6       7078.28       7026.17       191.41 o
  -3 -11   6       2302.93       2137.70       113.02 o
  -2 -11   6       6375.34       6372.74       180.01 o
  -1 -11   6       1380.84       1416.83        93.81 o
   0 -11   6       6550.26       6765.66       182.56 o
   1 -11   6       1574.61       1678.88       104.30 o
   2 -11   6       2020.17       2042.98       105.44 o
   3 -11   6         86.15        141.21        55.87 o
   4 -11   6      18504.81      18742.59       306.11 o
   5 -11   6       9893.43       9566.91       225.71 o
   6 -11   6        945.98        827.40        87.27 o
   7 -11   6       4902.55       5215.59       185.39 o
   8 -11   6        135.10        134.30        70.61 o
  -9 -10   6       2878.91       2666.70       148.13 o
  -8 -10   6       5642.03       5143.84       186.83 o
  -7 -10   6        561.35        741.94        85.54 o
  -6 -10   6       5894.82       5692.35       175.58 o
  -5 -10   6      12573.55      12650.13       250.87 o
  -4 -10   6       1343.55       1356.46        93.19 o
  -3 -10   6       5196.97       5084.72       154.70 o
  -2 -10   6       2836.32       3139.48       123.48 o
  -1 -10   6       1241.35       1399.51        89.81 o
   0 -10   6        180.72        272.79        64.63 o
   1 -10   6      51642.18      52012.22       483.88 o
   2 -10   6       9194.12       8888.08       193.16 o
   3 -10   6      10415.61      10557.76       215.85 o
   4 -10   6      27386.35      27820.54       359.91 o
   5 -10   6        982.21        920.81        84.98 o
   6 -10   6       1633.79       2898.86       129.96 o
   7 -10   6       1252.37       1326.78       110.98 o
   8 -10   6       8730.82       8833.20       237.67 o
 -10  -9   6       1267.72       1285.78       118.65 o
  -9  -9   6      14035.89      13277.68       299.32 o
  -8  -9   6      11716.89      11674.90       264.47 o
  -7  -9   6       1583.69       1629.79       107.35 o
  -6  -9   6      11758.04      11370.92       235.31 o
  -5  -9   6       2005.65       1919.26       105.29 o
  -4  -9   6       5538.29       5677.75       162.56 o
  -3  -9   6        165.82        276.16        60.64 o
  -2  -9   6      19231.14      19111.35       275.10 o
  -1  -9   6       3444.78       3552.66       123.82 o
   0  -9   6      35282.82      35184.60       373.14 o
   1  -9   6      39323.58      38268.00       390.94 o
   2  -9   6         73.60        124.02        50.96 o
   3  -9   6       1429.59       1410.34        88.29 o
   4  -9   6       1507.88       1624.31        92.91 o
   5  -9   6      10561.35      11132.10       226.49 o
   6  -9   6       7687.46       7014.70       190.40 o
   7  -9   6       2340.39       2209.44       119.75 o
   8  -9   6        157.76        -33.31        54.80 o
   9  -9   6       3994.39       3665.66       169.74 o
 -10  -8   6       1608.95       1477.48       119.93 o
  -9  -8   6       8130.97       7891.11       220.45 o
  -8  -8   6       3299.38       3485.91       141.96 o
  -7  -8   6       5127.46       4920.52       161.85 o
  -6  -8   6       2116.51       2046.28       107.16 o
  -5  -8   6        829.12       1035.45        87.44 o
  -4  -8   6       3857.47       3542.82       124.20 o
  -3  -8   6      49194.27      50015.64       445.42 o
  -2  -8   6       8423.85       8565.84       172.23 o
  -1  -8   6      14522.36      14551.59       224.01 o
   0  -8   6      10993.40      11322.47       200.80 o
   1  -8   6       4918.49       4863.02       135.35 o
   2  -8   6       1360.51       1259.17        78.77 o
   3  -8   6       5769.59       5778.43       149.69 o
   4  -8   6       7821.78       8596.27       182.86 o
   5  -8   6        597.67        632.85        70.97 o
   6  -8   6       6266.24       6248.56       176.01 o
   7  -8   6       1085.67       1066.43        94.67 o
   8  -8   6        349.12        295.09        67.86 o
   9  -8   6        152.63         76.29        59.25 o
 -11  -7   6       2012.75       2371.79       135.67 o
 -10  -7   6       3187.27       3139.18       147.13 o
  -9  -7   6       5541.42       5165.48       176.05 o
  -8  -7   6       4315.01       4439.00       154.08 o
  -7  -7   6       6726.39       6569.74       176.54 o
  -6  -7   6      15138.04      14612.95       249.08 o
  -5  -7   6        453.97        409.46        61.44 o
  -4  -7   6      47762.70      47034.44       420.20 o
  -3  -7   6      18709.82      18060.31       244.33 o
  -2  -7   6       3307.90       3499.92       108.46 o
  -1  -7   6       2573.98       2469.45        96.58 o
   0  -7   6        986.33        934.97        76.74 o
   1  -7   6      25081.44      24820.74       285.08 o
   2  -7   6       6714.31       6968.02       151.53 o
   3  -7   6       3839.21       3565.47       118.21 o
   4  -7   6       2309.49       2105.04        95.36 o
   5  -7   6       4096.77       4369.84       135.75 o
   6  -7   6        117.00         86.72        49.27 o
   7  -7   6       1639.54       1893.96       105.05 o
   8  -7   6       1893.12       1864.61       113.38 o
   9  -7   6       4269.63       4552.48       175.84 o
 -11  -6   6       4646.80       4666.79       183.62 o
 -10  -6   6        651.11        493.34        77.87 o
  -9  -6   6       1404.99       1171.32       101.17 o
  -8  -6   6       1513.61       1508.03       103.66 o
  -7  -6   6      23159.35      23433.23       317.66 o
  -6  -6   6      11255.82      11000.13       207.02 o
  -5  -6   6        650.20        661.93        61.92 o
  -4  -6   6       4028.01       4126.07       119.26 o
  -3  -6   6         94.56        118.35        45.13 o
  -2  -6   6      15679.96      15311.71       207.74 o
  -1  -6   6       7626.10       7754.96       150.93 o
   0  -6   6       2050.99       2034.57        90.96 o
   1  -6   6       2996.88       3047.69       101.01 o
   2  -6   6       7546.29       7534.68       150.03 o
   3  -6   6         19.22         77.20        47.73 o
   4  -6   6        397.18        334.18        55.13 o
   5  -6   6       1629.02       1549.14        87.24 o
   6  -6   6       4157.94       3924.49       135.26 o
   7  -6   6       5652.12       5669.50       173.68 o
   8  -6   6       2294.09       2057.43       120.52 o
   9  -6   6        168.81        321.43        65.24 o
 -11  -5   6       1012.85       1042.39        98.49 o
 -10  -5   6       5666.20       6323.38       191.99 o
  -9  -5   6       4325.44       4018.38       151.45 o
  -8  -5   6       4485.59       4069.78       142.44 o
  -7  -5   6       3957.29       4003.53       130.97 o
  -6  -5   6         69.05        394.00        58.17 o
  -5  -5   6       2735.14       2671.22       101.98 o
  -4  -5   6        177.32        110.69        44.52 o
  -3  -5   6       3827.15       3697.28       106.35 o
  -2  -5   6       3266.36       3216.00        95.89 o
  -1  -5   6        210.19        198.38        44.99 o
   0  -5   6       5657.92       5812.23       127.09 o
   1  -5   6       1275.36       1244.89        68.03 o
   2  -5   6       2298.39       2476.98        88.68 o
   3  -5   6        645.64        656.91        62.23 o
   4  -5   6       4678.74       4307.36       121.79 o
   5  -5   6       8473.77       7995.71       172.87 o
   6  -5   6        103.64        -27.63        49.58 o
   7  -5   6         30.13         82.57        47.88 o
   8  -5   6          0.99         87.48        55.56 o
   9  -5   6       1246.59       1312.75       109.43 o
  10  -5   6        550.29        544.39        83.23 o
 -12  -4   6       1180.21       1254.76       112.03 o
 -11  -4   6       4438.52       4203.71       170.04 o
 -10  -4   6       4134.44       4293.01       158.00 o
  -9  -4   6         46.79          7.06        52.03 o
  -8  -4   6       1113.24       1142.22        85.32 o
  -7  -4   6       2797.90       2733.63       110.86 o
  -6  -4   6       7826.17       7690.62       165.18 o
  -5  -4   6       1542.86       1596.02        80.36 o
  -4  -4   6       1060.18        973.77        65.99 o
  -3  -4   6      13507.23      14030.46       189.20 o
  -2  -4   6        470.10        510.59        52.09 o
  -1  -4   6       1043.49       1187.12        60.33 o
   0  -4   6       1594.19       1614.05        74.28 o
   1  -4   6       1401.51       1316.64        69.91 o
   2  -4   6       5966.65       5599.16       126.90 o
   3  -4   6        596.28        616.46        56.39 o
   4  -4   6        649.02        708.49        64.69 o
   5  -4   6         44.53         89.32        45.28 o
   6  -4   6        200.79        203.87        50.66 o
   7  -4   6        484.70        580.04        71.56 o
   8  -4   6       1752.16       1804.00       106.44 o
   9  -4   6       2179.51       1724.49       117.25 o
  10  -4   6       3664.95       3456.13       170.14 o
 -12  -3   6        385.77        372.02        77.38 o
 -11  -3   6       1657.61       1732.06       119.49 o
 -10  -3   6       1970.77       2019.55       114.48 o
  -9  -3   6        155.90        209.99        56.03 o
  -8  -3   6       3106.65       2985.82       121.06 o
  -7  -3   6       1385.30       1345.61        83.99 o
  -6  -3   6       2254.61       2358.37        94.02 o
  -5  -3   6        231.99        204.06        49.13 o
  -4  -3   6        611.10        550.67        57.02 o
  -3  -3   6       1384.00       1243.38        64.69 o
  -2  -3   6       4828.73       4470.21       103.56 o
  -1  -3   6       4741.47       4719.54       107.29 o
   0  -3   6       8411.74       8779.53       145.34 o
   1  -3   6       4737.96       4777.54       111.67 o
   2  -3   6       4733.65       4786.28       111.40 o
   3  -3   6        910.22        680.23        62.12 o
   4  -3   6         33.48         93.01        45.12 o
   5  -3   6        972.88        850.54        71.02 o
   6  -3   6       2077.05       1831.52        96.38 o
   7  -3   6       4425.10       3991.41       143.00 o
   8  -3   6       2590.17       2673.41       125.35 o
   9  -3   6        671.20        827.10        89.08 o
  10  -3   6        369.57        351.13        77.69 o
 -12  -2   6        599.13        587.73        83.24 o
 -11  -2   6        693.18        733.14        84.79 o
 -10  -2   6       3059.40       2989.41       129.75 o
  -9  -2   6        237.44        253.46        60.79 o
  -8  -2   6       1935.73       1974.03       102.53 o
  -7  -2   6       1077.83       1210.41        75.65 o
  -6  -2   6       2819.57       2869.56       101.39 o
  -5  -2   6       5627.56       5204.01       124.60 o
  -4  -2   6       2336.33       2443.88        82.57 o
  -3  -2   6      14756.26      14561.73       183.20 o
  -2  -2   6      18255.98      18134.62       197.09 o
  -1  -2   6       2496.84       3066.52        88.57 o
   0  -2   6       5563.31       5857.38       119.22 o
   1  -2   6      11548.27      11662.13       167.97 o
   2  -2   6       7879.47       7425.67       138.00 o
   3  -2   6      13709.19      13394.24       193.52 o
   4  -2   6       3896.37       3681.24       111.93 o
   5  -2   6       9649.28       9684.72       184.99 o
   6  -2   6       3070.22       3144.85       116.88 o
   7  -2   6       2455.93       2455.11       112.58 o
   8  -2   6        446.83        588.89        71.25 o
   9  -2   6        299.95        184.84        73.85 o
  10  -2   6         63.69        294.99        65.23 o
 -12  -1   6       1174.94       1126.17       108.50 o
 -11  -1   6       3512.34       3387.25       145.98 o
 -10  -1   6       1508.50       1506.15       102.11 o
  -9  -1   6        737.49        694.43        69.75 o
  -8  -1   6       2202.41       1959.69        99.34 o
  -7  -1   6        102.96        146.90        49.73 o
  -6  -1   6       1302.80       1579.13        79.09 o
  -5  -1   6       2790.58       2775.23        96.36 o
  -4  -1   6       6245.66       6046.64       127.16 o
  -3  -1   6       1426.21       1163.32        61.32 o
  -2  -1   6        246.69        246.34        43.16 o
  -1  -1   6       1064.89       1060.06        62.96 o
   0  -1   6         16.95         75.05        42.67 o
   1  -1   6      14536.04      14548.05       185.88 o
   2  -1   6      94648.48      91522.15       517.47 o
   3  -1   6       9202.83       8744.62       157.18 o
   4  -1   6       4879.80       4524.95       125.29 o
   5  -1   6         50.48        -62.16        41.44 o
   6  -1   6         39.94         99.45        44.97 o
   7  -1   6        267.19        230.29        59.57 o
   8  -1   6       5174.39       5103.32       169.18 o
   9  -1   6       2645.22       2609.64       134.87 o
  10  -1   6       5471.60       6211.11       206.16 o
 -12   0   6       3394.63       3595.71       156.70 o
 -11   0   6       1049.77       1056.65        93.74 o
 -10   0   6          7.62         67.83        53.87 o
  -9   0   6       1080.02       1050.32        86.23 o
  -8   0   6         55.65         69.83        48.65 o
  -7   0   6       6805.32       6922.79       158.90 o
  -6   0   6      27121.66      26040.97       292.09 o
  -5   0   6       5392.55       5295.66       126.87 o
  -4   0   6       9424.30       9258.88       152.12 o
  -3   0   6        125.28         99.33        39.45 o
  -2   0   6       2431.39       1935.95        72.31 o
  -1   0   6       8739.52       8173.49       139.31 o
   0   0   6       5238.79       5248.11       114.09 o
   1   0   6      45399.76      43710.11       347.03 o
   2   0   6       3805.31       3831.60       103.87 o
   3   0   6       1679.59       1767.24        79.77 o
   4   0   6        267.39        287.89        51.90 o
   5   0   6        823.90        919.92        73.61 o
   6   0   6         75.53        142.74        48.65 o
   7   0   6      20205.77      20868.71       314.36 o
   8   0   6      22055.64      22346.86       348.69 o
   9   0   6        432.84        412.43        75.39 o
 -12   1   6        996.46        985.50        96.80 o
 -11   1   6       1632.27       1414.51       114.11 o
 -10   1   6       3310.24       3535.93       139.82 o
  -9   1   6      15855.00      15838.49       272.75 o
  -8   1   6       2115.28       2140.93       104.87 o
  -7   1   6      63515.77      63858.40       506.63 o
  -6   1   6      27121.33      26566.25       296.71 o
  -5   1   6      20560.23      19677.25       239.61 o
  -4   1   6        186.66        282.66        45.60 o
  -3   1   6       1135.72       1145.59        64.03 o
  -2   1   6      13258.57      12154.02       168.53 o
  -1   1   6       7785.23       8348.12       141.45 o
   0   1   6       5680.24       5696.98       120.67 o
   1   1   6       1160.39       1208.07        64.33 o
   2   1   6       1779.03       1766.79        75.34 o
   3   1   6       3649.09       3529.15       107.27 o
   4   1   6      32291.48      32027.91       333.57 o
   5   1   6      10008.17       9129.40       189.94 o
   6   1   6       9757.10       9352.49       201.60 o
   7   1   6      20760.35      21217.06       320.91 o
   8   1   6        116.19        186.64        62.47 o
   9   1   6       6237.19       6101.41       199.75 o
 -12   2   6       5585.96       6114.77       206.23 o
 -11   2   6       1668.39       1726.44       111.04 o
 -10   2   6      21121.23      21296.62       336.40 o
  -9   2   6       6749.80       6710.97       181.16 o
  -8   2   6        433.04        689.70        68.65 o
  -7   2   6       9830.19       9890.39       196.18 o
  -6   2   6      38216.30      36691.49       364.69 o
  -5   2   6      34419.95      33302.05       319.08 o
  -4   2   6       9100.52       8942.55       156.61 o
  -3   2   6      13484.15      13244.53       185.64 o
  -2   2   6       3855.13       3915.74       103.04 o
  -1   2   6       1066.68        951.42        62.01 o
   0   2   6         30.52        207.96        43.74 o
   1   2   6      12219.33      12491.72       188.53 o
   2   2   6       2065.75       1968.14        84.30 o
   3   2   6      49512.69      47813.93       405.12 o
   4   2   6      22300.07      22260.16       281.87 o
   5   2   6        387.05        423.98        60.35 o
   6   2   6       1405.89       1588.24        93.50 o
   7   2   6       4490.25       4746.36       163.65 o
   8   2   6       9733.13      10173.58       243.08 o
   9   2   6       3583.52       3385.97       161.35 o
 -12   3   6       1664.88       1428.64       118.86 o
 -11   3   6        857.56        927.63        91.10 o
 -10   3   6       2198.87       2285.82       120.36 o
  -9   3   6      14994.74      15324.24       279.77 o
  -8   3   6       3703.19       3959.80       135.67 o
  -7   3   6      19678.60      19364.40       277.82 o
  -6   3   6      32885.75      32515.46       340.37 o
  -5   3   6       4810.71       4864.03       128.28 o
  -4   3   6      10939.58      11074.20       181.19 o
  -3   3   6        951.28       1085.96        65.67 o
  -2   3   6        302.35        272.29        45.30 o
  -1   3   6         66.51          6.29        46.81 o
   0   3   6      76447.16      72187.16       478.76 o
   1   3   6      20317.80      20194.45       247.47 o
   2   3   6      12117.37      11907.38       196.15 o
   3   3   6      25943.54      25633.00       299.06 o
   4   3   6       5047.39       5316.94       145.45 o
   5   3   6       4297.72       4420.17       140.41 o
   6   3   6       3026.27       2907.59       125.45 o
   7   3   6       3606.16       3573.16       144.32 o
   8   3   6       3332.57       3584.01       152.24 o
   9   3   6       5090.38       4839.16       189.25 o
 -12   4   6       2821.57       2727.86       145.19 o
 -11   4   6         52.19        178.49        62.00 o
 -10   4   6       4504.20       4589.11       165.95 o
  -9   4   6      10076.52      10529.55       234.21 o
  -8   4   6       4359.43       4404.06       148.14 o
  -7   4   6       4730.92       4465.67       139.33 o
  -6   4   6       2498.17       2603.24       106.97 o
  -5   4   6      22973.66      22699.06       280.25 o
  -4   4   6        643.74        596.07        61.31 o
  -3   4   6      27118.43      25887.41       282.37 o
  -2   4   6       9353.22       8717.68       164.78 o
  -1   4   6      62157.00      57239.00       434.38 o
   0   4   6      32080.29      31488.49       315.69 o
   1   4   6        477.54        543.01        58.99 o
   2   4   6       1102.32        999.54        77.96 o
   3   4   6       7705.24       7800.14       173.95 o
   4   4   6       3436.75       3612.15       130.07 o
   5   4   6       2473.63       2464.47       113.36 o
   6   4   6       8422.67       8341.66       205.97 o
   7   4   6       1048.34       1117.04        94.82 o
   8   4   6       2381.19       2494.92       135.28 o
 -12   5   6       1545.39       1597.80       124.84 o
 -11   5   6       2918.48       3019.00       147.54 o
 -10   5   6       4665.77       4959.38       176.92 o
  -9   5   6       5309.87       5447.58       174.21 o
  -8   5   6       7163.53       7368.31       191.50 o
  -7   5   6        909.24        809.31        77.76 o
  -6   5   6       1306.50       1281.01        84.13 o
  -5   5   6       1978.18       1934.29        91.48 o
  -4   5   6      46021.98      44908.86       404.24 o
  -3   5   6      13624.64      13014.23       210.34 o
  -2   5   6        821.32        861.26        68.25 o
  -1   5   6       1214.03       1269.70        74.76 o
   0   5   6        761.02        834.06        69.77 o
   1   5   6      10087.21      10409.24       193.41 o
   2   5   6        991.92       1073.93        81.94 o
   3   5   6       1916.12       1964.53        99.60 o
   4   5   6       5309.45       4990.25       150.19 o
   5   5   6       1880.98       2075.55       107.56 o
   6   5   6         11.52        -34.53        53.10 o
   7   5   6          5.53         63.69        52.18 o
   8   5   6       2295.40       2188.28       131.72 o
 -11   6   6       3455.68       3071.24       157.02 o
 -10   6   6        224.36        349.85        68.93 o
  -9   6   6        218.81        199.41        66.78 o
  -8   6   6        266.25        329.16        65.71 o
  -7   6   6      12345.70      12052.28       241.28 o
  -6   6   6       6362.21       6335.25       168.95 o
  -5   6   6       6116.91       5954.93       159.05 o
  -4   6   6       9990.02       9595.10       195.44 o
  -3   6   6        214.13        266.52        53.58 o
  -2   6   6      13646.69      12731.96       220.69 o
  -1   6   6        644.29        854.26        75.29 o
   0   6   6        717.69        985.26        74.99 o
   1   6   6       9137.40       9592.54       196.30 o
   2   6   6        672.58        656.47        70.98 o
   3   6   6        228.58        103.32        55.57 o
   4   6   6       2229.89       2708.33       122.85 o
   5   6   6       1084.17       1065.22        94.06 o
   6   6   6       2745.03       2549.59       132.75 o
   7   6   6       2323.51       2459.05       132.04 o
 -11   7   6         58.70         30.24        66.46 o
 -10   7   6        311.21        369.23        74.61 o
  -9   7   6       4294.28       4648.44       176.69 o
  -8   7   6       6833.57       6937.50       202.89 o
  -7   7   6       7034.43       6865.47       191.89 o
  -6   7   6       1453.88       1325.76        98.74 o
  -5   7   6       1548.30       1383.93        88.76 o
  -4   7   6        434.26        343.24        62.04 o
  -3   7   6         71.16        -75.98        50.65 o
  -2   7   6       2701.24       2626.03       113.30 o
  -1   7   6       1871.34       1885.62        97.44 o
   0   7   6       2094.24       2008.89       103.94 o
   1   7   6       2195.96       2370.09       111.03 o
   2   7   6        129.90         11.82        50.19 o
   3   7   6         39.33        184.79        54.64 o
   4   7   6       3502.59       4044.13       147.56 o
   5   7   6        766.50        664.40        79.73 o
   6   7   6        798.16        898.35        88.64 o
   7   7   6       1902.58       1994.38       130.27 o
 -10   8   6       2373.52       2560.55       138.66 o
  -9   8   6       1112.07       1016.59       106.81 o
  -8   8   6        815.78        848.35        89.11 o
  -7   8   6         45.43        111.42        59.55 o
  -6   8   6         56.37         25.32        53.56 o
  -5   8   6         69.33         89.94        51.88 o
  -4   8   6       5210.18       5154.85       159.16 o
  -3   8   6       6331.70       6065.47       168.43 o
  -2   8   6       1339.88       1237.51        94.89 o
  -1   8   6       1329.93       1465.52        91.19 o
   0   8   6         12.45        -12.58        50.65 o
   1   8   6       3280.05       3363.41       132.92 o
   2   8   6        113.66        206.75        56.18 o
   3   8   6        485.33        510.00        69.72 o
   4   8   6       4196.79       4286.74       160.62 o
   5   8   6        543.55        649.29        81.39 o
   6   8   6         32.70        146.26        60.93 o
 -10   9   6        134.14        133.38        68.30 o
  -9   9   6         26.06         64.15        60.93 o
  -8   9   6         62.50        144.12        63.69 o
  -7   9   6       1477.19       1512.71       117.63 o
  -6   9   6       3969.73       3821.32       157.52 o
  -5   9   6       2248.44       2252.52       121.77 o
  -4   9   6       1178.13       1376.60        99.61 o
  -3   9   6        205.32        146.60        57.26 o
  -2   9   6        287.07        383.83        65.40 o
  -1   9   6       1437.39       1517.84        97.19 o
   0   9   6        448.88        616.41        70.03 o
   1   9   6       3587.34       3603.20       146.66 o
   2   9   6       2887.21       2946.29       137.11 o
   3   9   6       2785.00       3020.50       141.08 o
   4   9   6       1230.22       1189.94       104.05 o
   5   9   6        260.34        380.10        75.22 o
  -9  10   6        986.32       1028.95       102.94 o
  -8  10   6       3079.68       2809.57       150.80 o
  -7  10   6        306.30        211.41        75.53 o
  -6  10   6        363.46        260.25        70.17 o
  -5  10   6       2110.34       1791.61       118.19 o
  -4  10   6        214.72        119.28        59.87 o
  -3  10   6       1885.56       1861.22       112.93 o
  -2  10   6       1403.86       1180.71       103.02 o
  -1  10   6       2299.91       2069.58       117.00 o
   0  10   6      10753.64      10091.52       246.68 o
   1  10   6       2096.14       2111.43       124.49 o
   2  10   6         93.66        -18.11        62.93 o
   3  10   6         30.66        128.61        60.01 o
   4  10   6       2763.31       2696.39       147.50 o
  -8  11   6       1361.45       1523.56       122.97 o
  -7  11   6          7.95         58.78        61.23 o
  -6  11   6        767.36        883.11        90.02 o
  -5  11   6        262.38         95.33        75.68 o
  -4  11   6        317.53        203.58        70.78 o
  -3  11   6      10864.03      10256.45       258.88 o
  -2  11   6       3499.93       3253.21       148.91 o
  -1  11   6        639.58        733.09        84.78 o
   0  11   6       2548.32       2462.68       131.63 o
   1  11   6       3574.04       3313.05       158.92 o
   2  11   6       9896.16       9812.03       260.39 o
   3  11   6       2784.26       3132.85       156.43 o
  -7  12   6        123.83        254.02        70.91 o
  -6  12   6       5938.28       6017.41       211.39 o
  -5  12   6       2349.55       2195.00       135.27 o
  -4  12   6      10248.01       9041.69       258.18 o
  -3  12   6       9107.34       9175.90       253.20 o
  -2  12   6       3414.34       3319.62       157.34 o
  -1  12   6       3387.86       3077.04       150.86 o
   0  12   6       4814.39       4526.24       181.04 o
   1  12   6      14914.60      14924.98       327.53 o
   2  12   6       1695.77       1764.45       135.62 o
  -4  13   6        505.28        592.88        91.98 o
  -3  13   6       6819.83       6528.08       227.67 o
  -2  13   6       8861.40       8117.12       255.95 o
  -1  13   6        833.95        792.34        97.54 o
  -3 -15   7       4583.08       4395.23       186.68 o
  -2 -15   7       1810.70       1743.08       137.18 o
  -1 -15   7       1322.11       1289.44       120.04 o
   0 -15   7        599.25        854.65        91.07 o
   1 -15   7        459.38        565.22        84.76 o
   2 -15   7       1181.90       1198.39       102.96 o
   3 -15   7        284.41        108.08        73.07 o
  -5 -14   7       3465.15       3574.73       167.80 o
  -4 -14   7       1697.71       1771.05       131.94 o
  -3 -14   7        163.20         95.32        71.22 o
  -2 -14   7         21.39         32.84        65.07 o
  -1 -14   7        133.88         25.02        71.83 o
   0 -14   7        306.59        235.51        71.54 o
   1 -14   7        688.03        546.35        88.63 o
   2 -14   7        408.41        520.21        76.46 o
   3 -14   7       2423.11       2234.03       130.52 o
   4 -14   7        311.61        250.55        71.85 o
   5 -14   7        279.43        288.00        78.29 o
  -7 -13   7       2494.20       2307.62       152.52 o
  -6 -13   7        608.79        737.17        89.23 o
  -5 -13   7       1129.62       1273.99       109.73 o
  -4 -13   7       1504.31       1285.85       116.24 o
  -3 -13   7        424.52        470.79        77.08 o
  -2 -13   7        556.64        506.19        85.24 o
  -1 -13   7        881.82       1046.16       100.33 o
   0 -13   7       3050.55       3124.71       144.22 o
   1 -13   7        723.37        810.92        88.17 o
   2 -13   7         62.70        155.78        56.17 o
   3 -13   7         33.31         42.82        60.01 o
   4 -13   7       1600.10       1389.74       112.56 o
   5 -13   7         67.53        104.37        62.16 o
   6 -13   7        395.15        491.78        82.14 o
  -8 -12   7       1588.82       1636.77       129.91 o
  -7 -12   7       1469.87       1369.62       116.38 o
  -6 -12   7         26.94         33.61        66.76 o
  -5 -12   7        891.41        740.25        90.80 o
  -4 -12   7       1768.29       1740.36       112.60 o
  -3 -12   7       1300.39       1284.62       104.23 o
  -2 -12   7       4697.96       5124.00       171.75 o
  -1 -12   7       1972.83       1926.66       111.26 o
   0 -12   7         68.23        -72.60        62.77 o
   1 -12   7         89.11        190.32        61.86 o
   2 -12   7        137.57        -14.12        66.92 o
   3 -12   7       1692.10       1693.74       108.90 o
   4 -12   7        968.45        946.53        95.57 o
   5 -12   7        122.63        194.93        62.93 o
   6 -12   7       3690.70       3425.08       156.91 o
   7 -12   7       1023.30       1027.28       108.94 o
  -8 -11   7        357.55        380.76        78.46 o
  -7 -11   7       1867.36       1849.24       118.90 o
  -6 -11   7         94.04         63.54        64.62 o
  -5 -11   7       4297.74       4313.14       160.06 o
  -4 -11   7       5389.79       5481.94       173.78 o
  -3 -11   7        117.58        192.63        58.02 o
  -2 -11   7        976.95        954.55        88.83 o
  -1 -11   7        379.61        381.27        67.10 o
   0 -11   7        352.97        412.74        66.33 o
   1 -11   7      11714.90      11986.12       244.86 o
   2 -11   7       1181.99       1200.29        92.24 o
   3 -11   7      10853.14      10505.21       230.35 o
   4 -11   7       4988.38       4968.65       166.22 o
   5 -11   7          6.65        111.88        59.70 o
   6 -11   7         51.99         33.77        58.32 o
   7 -11   7       1888.67       1905.52       127.97 o
  -9 -10   7       1090.40       1096.23       108.33 o
  -8 -10   7       2040.88       1823.60       123.08 o
  -7 -10   7       3077.54       2621.74       133.89 o
  -6 -10   7       2852.34       2591.11       127.10 o
  -5 -10   7        860.24        831.73        82.82 o
  -4 -10   7       1056.43        967.27        86.69 o
  -3 -10   7         20.08         86.56        57.09 o
  -2 -10   7       1054.72       1153.20        89.31 o
  -1 -10   7        171.66        108.07        59.87 o
   0 -10   7      40204.69      40806.25       433.07 o
   1 -10   7      26976.40      26177.29       345.21 o
   2 -10   7        417.20        348.74        62.50 o
   3 -10   7       5487.37       5225.46       158.55 o
   4 -10   7       3310.59       3295.00       135.06 o
   5 -10   7      12841.26      12861.44       264.53 o
   6 -10   7       1081.56       1030.72        91.44 o
   7 -10   7       3583.74       3534.34       153.67 o
   8 -10   7       3113.63       2755.04       149.09 o
 -10  -9   7       1672.08       1574.83       126.24 o
  -9  -9   7       6050.77       5826.84       195.24 o
  -8  -9   7       1418.41       1504.40       113.46 o
  -7  -9   7       1423.97       1326.19       103.48 o
  -6  -9   7        165.82        231.79        62.48 o
  -5  -9   7          3.03        126.46        56.48 o
  -4  -9   7        164.94        224.43        58.64 o
  -3  -9   7       5679.17       5619.63       157.36 o
  -2  -9   7       7157.06       6861.79       169.89 o
  -1  -9   7      13923.33      13990.49       236.02 o
   0  -9   7      31832.01      33048.38       375.41 o
   1  -9   7       8567.57       8609.98       192.03 o
   2  -9   7       6494.72       6340.46       166.37 o
   3  -9   7       1604.12       1575.67        90.61 o
   4  -9   7       5863.65       5795.44       163.90 o
   5  -9   7       4057.86       4459.37       153.09 o
   6  -9   7       3888.30       4072.09       154.09 o
   7  -9   7        525.84        610.12        82.01 o
   8  -9   7        473.85        448.07        81.23 o
 -10  -8   7       2706.05       2382.50       138.72 o
  -9  -8   7       1266.38       1236.91       106.98 o
  -8  -8   7       8609.34       8560.87       216.83 o
  -7  -8   7        538.51        647.66        76.95 o
  -6  -8   7       4629.57       4415.60       147.88 o
  -5  -8   7       2302.73       2514.49       113.36 o
  -4  -8   7      21010.99      21636.49       295.93 o
  -3  -8   7      19391.06      18881.49       270.04 o
  -2  -8   7       3593.97       3625.01       122.64 o
  -1  -8   7         17.58         -5.99        54.64 o
   0  -8   7       5159.04       5011.22       143.27 o
   1  -8   7       6152.95       5978.74       155.43 o
   2  -8   7       5720.57       5903.70       153.24 o
   3  -8   7      11657.17      11819.23       216.66 o
   4  -8   7       2324.10       2443.04       106.73 o
   5  -8   7       7704.29       7543.42       187.27 o
   6  -8   7        765.91        756.15        83.27 o
   7  -8   7       7150.23       7038.44       202.55 o
   8  -8   7        977.57        970.59        96.64 o
   9  -8   7       8057.52       8197.99       242.06 o
 -11  -7   7       3429.19       3166.48       157.77 o
 -10  -7   7          1.82         50.64        59.55 o
  -9  -7   7         18.95         46.50        61.39 o
  -8  -7   7       3430.08       3159.05       135.84 o
  -7  -7   7      38840.18      38742.02       429.62 o
  -6  -7   7      12684.75      12288.96       230.52 o
  -5  -7   7       7028.59       6743.10       168.78 o
  -4  -7   7      11373.78      11284.27       206.17 o
  -3  -7   7      14367.08      13607.62       217.08 o
  -2  -7   7      11625.51      10949.42       194.05 o
  -1  -7   7       9337.92       9278.46       177.95 o
   0  -7   7      13901.96      14249.50       223.38 o
   1  -7   7       8446.11       8557.17       177.39 o
   2  -7   7      23199.84      23086.78       286.19 o
   3  -7   7        619.86        771.98        71.74 o
   4  -7   7        204.86        103.78        49.13 o
   5  -7   7        164.69        135.39        52.50 o
   6  -7   7      28570.24      28366.48       368.74 o
   7  -7   7      12531.73      12816.64       263.39 o
   8  -7   7       1829.84       1723.90       114.59 o
   9  -7   7       4152.95       4076.32       175.94 o
 -11  -6   7       3249.62       3145.44       154.21 o
 -10  -6   7      11934.71      11700.78       264.44 o
  -9  -6   7       5135.85       5168.75       171.20 o
  -8  -6   7      34136.94      35491.45       422.48 o
  -7  -6   7      10635.93      10071.54       214.90 o
  -6  -6   7       4804.18       4417.03       140.45 o
  -5  -6   7         44.11        109.89        46.96 o
  -4  -6   7      13070.04      13302.80       214.45 o
  -3  -6   7       8082.14       8333.66       164.66 o
  -2  -6   7       5010.48       5238.86       127.14 o
  -1  -6   7      14744.59      14647.65       213.96 o
   0  -6   7       1669.44       1895.38        85.93 o
   1  -6   7      15412.87      15713.05       227.51 o
   2  -6   7       4482.82       4451.29       126.90 o
   3  -6   7      46532.61      45903.18       410.61 o
   4  -6   7       8303.16       8008.19       174.98 o
   5  -6   7       7356.09       7180.92       175.19 o
   6  -6   7      13497.48      13186.87       248.01 o
   7  -6   7        488.78        435.98        69.57 o
   8  -6   7        503.50        630.84        79.39 o
   9  -6   7        527.23        487.25        78.32 o
 -11  -5   7      26058.88      26180.12       409.54 o
 -10  -5   7       2240.63       2192.54       119.74 o
  -9  -5   7         91.55         81.81        53.72 o
  -8  -5   7       2326.44       2485.90       113.03 o
  -7  -5   7       5543.66       5465.94       157.14 o
  -6  -5   7       2927.96       2825.23       111.67 o
  -5  -5   7       1274.96       1317.73        77.99 o
  -4  -5   7       6754.37       6394.03       144.65 o
  -3  -5   7      11375.14      11111.82       181.18 o
  -2  -5   7      22040.70      20898.59       245.51 o
  -1  -5   7       2251.69       2396.25        87.30 o
   0  -5   7       1684.84       1606.88        77.63 o
   1  -5   7       5509.70       5443.66       133.50 o
   2  -5   7      29323.09      28752.57       300.34 o
   3  -5   7      13745.48      12915.59       205.87 o
   4  -5   7       2394.12       2302.51        97.07 o
   5  -5   7       1720.50       1783.45        94.79 o
   6  -5   7        452.24        500.63        65.73 o
   7  -5   7        721.89        947.20        87.87 o
   8  -5   7       3742.55       3872.36       153.72 o
   9  -5   7       1931.79       2231.88       128.13 o
 -12  -4   7       7869.01       8072.46       237.07 o
 -11  -4   7       2667.55       2782.31       136.57 o
 -10  -4   7       1626.73       1790.91       114.42 o
  -9  -4   7        577.08        537.72        71.88 o
  -8  -4   7       1095.10       1277.27        86.55 o
  -7  -4   7       6306.82       5985.46       158.00 o
  -6  -4   7      13644.04      13509.33       221.62 o
  -5  -4   7      15756.44      15333.28       224.05 o
  -4  -4   7       2662.94       2561.85        93.68 o
  -3  -4   7       9562.93       9089.61       161.75 o
  -2  -4   7       7171.08       7295.72       140.89 o
  -1  -4   7      29317.63      29707.91       291.65 o
   0  -4   7       4511.41       4872.98       120.63 o
   1  -4   7       1617.10       1739.85        78.85 o
   2  -4   7      10026.94      10099.23       175.67 o
   3  -4   7        107.83         71.84        47.58 o
   4  -4   7       1813.03       1950.65        90.37 o
   5  -4   7       2244.87       2396.88       104.73 o
   6  -4   7       2744.75       2369.91       111.86 o
   7  -4   7       4647.61       4533.56       157.83 o
   8  -4   7       1474.16       1327.50       106.24 o
   9  -4   7        185.19        116.97        69.38 o
 -12  -3   7        244.35        239.17        73.07 o
 -11  -3   7        452.73        356.86        77.08 o
 -10  -3   7       3534.53       3470.20       143.70 o
  -9  -3   7       4441.41       4023.07       152.43 o
  -8  -3   7       5651.42       5625.11       161.00 o
  -7  -3   7       6935.76       7318.21       169.54 o
  -6  -3   7      13261.10      12583.56       209.68 o
  -5  -3   7        510.90        464.57        57.61 o
  -4  -3   7       8304.65       8512.15       156.87 o
  -3  -3   7       5165.29       5183.26       118.66 o
  -2  -3   7       1440.99       1478.78        71.61 o
  -1  -3   7      11413.75      11622.19       175.54 o
   0  -3   7       5111.33       5117.22       120.54 o
   1  -3   7       3359.78       3267.69       100.82 o
   2  -3   7         63.06        134.15        41.90 o
   3  -3   7        411.33        409.77        51.91 o
   4  -3   7       8600.79       8290.69       170.70 o
   5  -3   7       1343.86       1335.26        84.13 o
   6  -3   7        244.05        405.15        61.87 o
   7  -3   7       1626.10       1573.59       100.28 o
   8  -3   7         52.69        -42.21        52.80 o
   9  -3   7        184.00        287.35        65.24 o
 -12  -2   7         86.80        173.74        66.00 o
 -11  -2   7       2575.44       2698.45       137.33 o
 -10  -2   7       7209.94       7456.05       201.11 o
  -9  -2   7       3760.91       3899.14       141.65 o
  -8  -2   7       3716.21       3925.09       135.53 o
  -7  -2   7         15.40        -34.84        47.42 o
  -6  -2   7       7641.52       7483.90       161.58 o
  -5  -2   7       1649.36       1538.36        80.07 o
  -4  -2   7       3314.49       3627.39       104.82 o
  -3  -2   7       7426.46       7650.74       140.88 o
  -2  -2   7        350.26        392.30        48.85 o
  -1  -2   7         55.27        109.28        43.44 o
   0  -2   7        152.29         67.55        44.98 o
   1  -2   7        218.52        323.21        46.98 o
   2  -2   7       3737.37       3778.32       109.04 o
   3  -2   7       2089.23       2000.88        87.67 o
   4  -2   7        156.87        110.37        47.89 o
   5  -2   7       1620.27       1469.86        89.24 o
   6  -2   7         29.21         36.22        49.57 o
   7  -2   7       3958.21       3959.18       145.34 o
   8  -2   7        658.20        587.81        76.64 o
   9  -2   7        773.91        736.86        85.25 o
 -12  -1   7       1257.63       1440.73       117.58 o
 -11  -1   7       3060.48       3090.20       148.05 o
 -10  -1   7        970.72        765.88        81.75 o
  -9  -1   7        712.54        660.29        75.89 o
  -8  -1   7       1907.77       2013.10       101.44 o
  -7  -1   7        219.12        204.19        55.12 o
  -6  -1   7        633.67        596.17        64.84 o
  -5  -1   7      11633.85      10876.96       184.17 o
  -4  -1   7         62.29         11.05        37.60 o
  -3  -1   7         74.07        113.74        41.29 o
  -2  -1   7       2676.72       2690.80        88.06 o
  -1  -1   7      24226.41      24630.68       253.67 o
   0  -1   7       4324.84       4619.08       114.43 o
   1  -1   7       1112.66       1190.05        67.23 o
   2  -1   7       4232.04       3928.63       111.46 o
   3  -1   7        223.99        214.49        48.67 o
   4  -1   7       2517.83       2498.20       101.42 o
   5  -1   7         63.00         -5.53        47.73 o
   6  -1   7       2491.37       2347.76       111.36 o
   7  -1   7       5992.11       6162.43       179.14 o
   8  -1   7       2177.07       2324.13       124.96 o
   9  -1   7       1062.28        985.11       100.19 o
 -12   0   7        308.36        387.03        76.61 o
 -11   0   7        384.26        319.21        73.85 o
 -10   0   7        107.18        -28.70        55.56 o
  -9   0   7        374.17        519.62        65.87 o
  -8   0   7       8558.78       8534.31       194.26 o
  -7   0   7       4653.06       4563.06       136.44 o
  -6   0   7        864.62        914.32        73.48 o
  -5   0   7        215.27        318.59        49.44 o
  -4   0   7       9310.28       9467.55       161.32 o
  -3   0   7       4075.55       3761.57       104.12 o
  -2   0   7        194.30        165.67        42.84 o
  -1   0   7       1090.53       1242.70        65.55 o
   0   0   7        155.87         37.77        45.29 o
   1   0   7        547.89        669.46        61.15 o
   2   0   7       1329.51       1257.67        72.94 o
   3   0   7        458.76        609.63        58.21 o
   4   0   7       6457.75       6706.97       157.47 o
   5   0   7       2082.13       2004.30       104.54 o
   6   0   7       5555.83       4856.46       153.91 o
   7   0   7       5698.53       5682.46       176.12 o
   8   0   7        256.11        357.23        69.24 o
   9   0   7       1771.59       1765.90       123.64 o
 -12   1   7        390.73        390.45        76.46 o
 -11   1   7       2781.31       2921.87       136.91 o
 -10   1   7       4737.37       4630.43       162.01 o
  -9   1   7       2208.45       2478.25       114.85 o
  -8   1   7       1872.31       1871.02        99.43 o
  -7   1   7       1511.15       1652.95        89.24 o
  -6   1   7      11160.21      10825.83       194.83 o
  -5   1   7      12213.90      11809.50       194.46 o
  -4   1   7       1714.76       1641.88        80.10 o
  -3   1   7        175.71        268.06        46.06 o
  -2   1   7       7962.04       7921.40       148.34 o
  -1   1   7       1041.43       1197.49        67.84 o
   0   1   7       1068.75       1021.01        67.38 o
   1   1   7        119.08        189.89        45.74 o
   2   1   7        141.33        153.20        46.67 o
   3   1   7      31098.30      30201.61       324.28 o
   4   1   7       3961.96       4185.92       130.53 o
   5   1   7        268.02        340.22        57.42 o
   6   1   7       1362.66       1455.66        92.26 o
   7   1   7        888.36        954.75        91.11 o
   8   1   7      17960.19      18579.61       335.71 o
   9   1   7       4603.06       4314.24       182.36 o
 -12   2   7       2965.87       3224.90       151.69 o
 -11   2   7        969.68       1056.36       100.18 o
 -10   2   7       1469.17       1358.84       107.02 o
  -9   2   7       2145.45       2447.91       116.84 o
  -8   2   7       1675.47       1902.83       102.01 o
  -7   2   7      19917.98      20454.60       287.97 o
  -6   2   7      10795.06      10337.64       196.63 o
  -5   2   7       1220.88       1521.24        79.53 o
  -4   2   7       2650.44       2711.99        96.91 o
  -3   2   7        200.75        267.61        47.60 o
  -2   2   7        228.06        214.50        46.98 o
  -1   2   7         65.64          5.68        42.21 o
   0   2   7      47891.19      46029.41       379.60 o
   1   2   7       7158.95       7309.34       155.34 o
   2   2   7      12675.74      12366.07       204.17 o
   3   2   7      10291.42      10017.48       192.40 o
   4   2   7          2.44         48.80        46.96 o
   5   2   7        154.31         56.80        60.94 o
   6   2   7       3297.17       3474.45       137.36 o
   7   2   7      10745.81      10368.26       241.59 o
   8   2   7       4765.45       4757.17       179.19 o
 -12   3   7        911.12        912.10       100.93 o
 -11   3   7          4.55         71.21        52.33 o
 -10   3   7       8106.32       8322.75       222.86 o
  -9   3   7       5939.10       6435.07       180.43 o
  -8   3   7        149.24        240.69        57.41 o
  -7   3   7       9063.54       8495.80       191.21 o
  -6   3   7       1816.04       1683.93        93.30 o
  -5   3   7       8120.96       7817.13       167.30 o
  -4   3   7        334.68        276.12        52.98 o
  -3   3   7       8599.60       8191.08       161.29 o
  -2   3   7       8180.35       8088.36       161.20 o
  -1   3   7      81093.95      75250.05       509.98 o
   0   3   7      39256.60      38764.09       358.73 o
   1   3   7        980.20       1092.10        73.03 o
   2   3   7       4834.69       4783.98       135.43 o
   3   3   7       3457.51       3318.48       117.92 o
   4   3   7       1530.91       1660.11        93.37 o
   5   3   7       5737.65       5528.91       163.38 o
   6   3   7       8140.74       8549.94       212.36 o
   7   3   7       1218.88       1179.20       103.75 o
   8   3   7       4015.99       3801.89       166.06 o
 -12   4   7       2882.05       2813.73       151.82 o
 -11   4   7        434.52        483.06        78.77 o
 -10   4   7       3989.55       4233.19       160.89 o
  -9   4   7       2564.70       2778.43       132.91 o
  -8   4   7       5254.15       5672.34       167.63 o
  -7   4   7        128.87         49.73        57.41 o
  -6   4   7       1464.33       1621.80        88.61 o
  -5   4   7       8369.82       8110.71       175.65 o
  -4   4   7      70475.80      69131.56       520.45 o
  -3   4   7       9406.56       9938.71       183.54 o
  -2   4   7       2582.10       2723.72       103.33 o
  -1   4   7      31187.52      30035.56       322.78 o
   0   4   7      25145.68      24152.05       291.25 o
   1   4   7      11948.24      11928.85       209.80 o
   2   4   7       9099.00       9459.29       194.11 o
   3   4   7       9655.38      10152.69       204.69 o
   4   4   7       2693.59       2772.57       120.49 o
   5   4   7      13015.77      13289.90       257.09 o
   6   4   7        384.68        515.45        71.55 o
   7   4   7        394.78        580.39        77.38 o
   8   4   7        500.23        464.35        81.08 o
 -11   5   7       3266.98       3481.07       163.00 o
 -10   5   7        119.49        -23.79        64.01 o
  -9   5   7       1754.07       1717.17       109.99 o
  -8   5   7       3941.92       3968.10       150.46 o
  -7   5   7      26444.16      26139.05       353.99 o
  -6   5   7       2998.00       2934.38       119.81 o
  -5   5   7      12997.19      13086.04       229.66 o
  -4   5   7      13376.58      12889.79       223.09 o
  -3   5   7       6756.36       6302.25       156.86 o
  -2   5   7          7.82        -66.53        44.35 o
  -1   5   7      13231.96      13334.80       221.89 o
   0   5   7      35267.08      34769.18       364.96 o
   1   5   7       6475.43       6646.49       164.88 o
   2   5   7       9457.11       9407.25       199.98 o
   3   5   7        937.03        950.68        82.22 o
   4   5   7       1645.36       1804.80       106.14 o
   5   5   7        245.24        393.31        73.69 o
   6   5   7       7642.06       8029.12       218.14 o
   7   5   7       4596.88       4752.45       183.15 o
 -11   6   7        344.83        499.12        77.84 o
 -10   6   7        973.73        964.16        96.34 o
  -9   6   7       6307.72       6705.59       201.91 o
  -8   6   7      33515.05      33608.28       432.77 o
  -7   6   7       5191.41       4938.44       164.35 o
  -6   6   7        363.23        556.93        68.48 o
  -5   6   7       1380.31       1589.39        94.13 o
  -4   6   7       4984.63       4751.14       145.58 o
  -3   6   7       4202.05       3933.27       132.13 o
  -2   6   7       5447.50       5271.88       151.92 o
  -1   6   7       5264.12       4715.50       144.58 o
   0   6   7       4558.35       4374.25       142.38 o
   1   6   7      15852.12      16033.66       265.54 o
   2   6   7        354.57        327.98        63.26 o
   3   6   7       1619.36       1653.41       102.29 o
   4   6   7        592.58        791.60        77.26 o
   5   6   7      17865.77      18148.10       322.16 o
   6   6   7       9851.59       9706.43       248.30 o
   7   6   7       1243.96       1214.59       112.19 o
 -11   7   7      13823.31      15221.71       332.48 o
 -10   7   7       1788.56       1535.19       130.88 o
  -9   7   7       9126.65       8677.04       238.57 o
  -8   7   7       4030.80       4058.34       160.76 o
  -7   7   7       1576.36       1516.94       103.82 o
  -6   7   7        335.40        393.22        66.48 o
  -5   7   7       1958.68       1868.84       106.05 o
  -4   7   7       4956.69       5208.65       156.48 o
  -3   7   7      10587.38       9657.03       213.53 o
  -2   7   7      10327.19       9628.79       216.11 o
  -1   7   7       1522.59       1600.89        93.07 o
   0   7   7       2762.70       2827.11       119.28 o
   1   7   7        201.30        218.91        57.41 o
   2   7   7      10481.93      10280.56       230.78 o
   3   7   7       9119.38       9314.56       221.99 o
   4   7   7       5366.09       5490.84       181.26 o
   5   7   7        569.51        576.98        82.62 o
   6   7   7        403.33        392.14        78.31 o
 -10   8   7         48.72        170.97        63.69 o
  -9   8   7         71.56        128.62        62.93 o
  -8   8   7        105.46         74.75        61.86 o
  -7   8   7       5372.57       5031.42       177.58 o
  -6   8   7       7854.64       7722.49       209.08 o
  -5   8   7       4815.28       4617.40       161.30 o
  -4   8   7       3724.01       3740.58       143.64 o
  -3   8   7       3887.95       3626.27       141.22 o
  -2   8   7        503.91        438.01        71.42 o
  -1   8   7       1401.75       1378.01        91.04 o
   0   8   7       4158.66       4028.49       147.12 o
   1   8   7       7686.62       8444.63       210.15 o
   2   8   7       3063.36       3283.44       144.08 o
   3   8   7        401.70        327.52        76.16 o
   4   8   7         67.39        105.13        64.00 o
   5   8   7        219.83        217.67        69.54 o
  -9   9   7        677.77        732.62        89.85 o
  -8   9   7       1070.81       1060.31        99.42 o
  -7   9   7       3518.10       3494.53       158.00 o
  -6   9   7       2278.92       2122.90       124.37 o
  -5   9   7         47.07         19.95        59.55 o
  -4   9   7         80.63        126.01        61.70 o
  -3   9   7        545.33        604.65        77.87 o
  -2   9   7       7038.93       6254.83       190.43 o
  -1   9   7       7928.11       7875.59       206.93 o
   0   9   7       1012.48       1148.11        95.43 o
   1   9   7        399.12        488.44        74.01 o
   2   9   7         33.25        -16.27        57.25 o
   3   9   7       1173.75       1329.40       111.27 o
   4   9   7        774.73        902.45        95.08 o
   5   9   7        209.49        325.43        72.30 o
  -9  10   7       1032.75       1095.82       108.32 o
  -8  10   7       1615.28       1582.17       131.16 o
  -7  10   7         72.36        185.87        67.07 o
  -6  10   7         45.44        185.25        62.00 o
  -5  10   7        619.38        609.75        80.63 o
  -4  10   7       5661.04       5597.43       190.91 o
  -3  10   7       1562.65       1470.74       116.41 o
  -2  10   7       1200.93       1036.29        92.99 o
  -1  10   7        890.32        870.54        89.11 o
   0  10   7        370.11        381.70        72.16 o
   1  10   7        713.25        739.29        84.02 o
   2  10   7        709.54        717.15        91.24 o
   3  10   7       1575.22       1747.99       120.23 o
  -7  11   7        294.49        414.20        76.91 o
  -6  11   7        484.62        493.84        85.38 o
  -5  11   7       1366.83       1208.25       109.91 o
  -4  11   7       1086.97        970.13        98.81 o
  -3  11   7       1035.35        987.13        98.81 o
  -2  11   7         39.42         40.98        60.16 o
  -1  11   7       1231.89       1089.88       106.67 o
   0  11   7        582.34        703.99        84.01 o
   1  11   7       3551.89       3822.87       170.60 o
   2  11   7       3665.90       3341.86       163.21 o
  -6  12   7       1507.37       1492.27       128.06 o
  -5  12   7        468.25        408.44        83.69 o
  -4  12   7         89.13        188.32        69.07 o
  -3  12   7       1093.28       1045.38       104.49 o
  -2  12   7       1486.36       1584.54       123.76 o
  -1  12   7       2131.53       2094.33       132.92 o
   0  12   7       2335.51       2247.71       138.18 o
  -3 -15   8         51.35        123.70        70.91 o
  -2 -15   8        956.54        948.87       104.78 o
  -1 -15   8        959.87        906.63       100.94 o
   0 -15   8       1077.68       1217.14       110.02 o
   1 -15   8       2048.86       2336.09       138.45 o
   2 -15   8       5625.21       5475.30       200.02 o
  -5 -14   8       3039.87       3071.93       161.09 o
  -4 -14   8        657.27        529.87        88.62 o
  -3 -14   8        632.46        599.75        91.69 o
  -2 -14   8         46.42        -21.64        69.22 o
  -1 -14   8       2314.30       2356.53       135.28 o
   0 -14   8       5829.29       5971.75       206.49 o
   1 -14   8       2401.05       2672.26       145.91 o
   2 -14   8        600.64        565.32        86.00 o
   3 -14   8        989.69       1176.47       108.94 o
   4 -14   8        404.40        363.43        79.23 o
  -6 -13   8         18.96        -92.77        61.85 o
  -5 -13   8        337.97        271.90        76.46 o
  -4 -13   8       1283.61       1225.07       112.67 o
  -3 -13   8       9182.35       8960.29       239.99 o
  -2 -13   8       1222.60       1250.41       108.52 o
  -1 -13   8        602.11        500.54        79.56 o
   0 -13   8       5069.97       5696.44       190.76 o
   1 -13   8          0.55        -50.18        68.75 o
   2 -13   8       1616.53       1715.55       115.64 o
   3 -13   8        760.64        730.57        85.41 o
   4 -13   8       3761.52       3640.54       159.86 o
   5 -13   8       3033.15       2882.08       152.16 o
  -7 -12   8        265.30        110.07        72.77 o
  -6 -12   8       2339.84       2363.37       130.97 o
  -5 -12   8       1639.90       1635.34       110.57 o
  -4 -12   8       2153.42       1774.11       115.73 o
  -3 -12   8       6161.61       5850.76       193.55 o
  -2 -12   8       1003.62       1093.40        98.20 o
  -1 -12   8          6.33         83.95        62.46 o
   0 -12   8        298.22        463.81        74.62 o
   1 -12   8       1851.10       1957.55       118.92 o
   2 -12   8       4943.96       4832.16       170.53 o
   3 -12   8        888.01        851.95        87.27 o
   4 -12   8        123.70        -20.41        56.18 o
   5 -12   8        335.69        193.60        66.79 o
   6 -12   8         47.60        130.15        66.46 o
  -8 -11   8       2806.87       2664.82       146.74 o
  -7 -11   8       1209.47       1109.52       102.98 o
  -6 -11   8        817.34        905.79        86.95 o
  -5 -11   8       2483.44       2435.05       128.41 o
  -4 -11   8        216.20        196.80        65.55 o
  -3 -11   8         39.48        -81.27        54.18 o
  -2 -11   8         63.94         77.35        59.86 o
  -1 -11   8       1657.67       1673.08       103.68 o
   0 -11   8       3947.09       3820.01       148.62 o
   1 -11   8       3320.56       3470.40       139.23 o
   2 -11   8         75.40        155.94        62.31 o
   3 -11   8          2.78         80.42        55.10 o
   4 -11   8         12.63         89.01        54.64 o
   5 -11   8        997.62       1014.45        95.73 o
   6 -11   8       2981.87       2817.20       143.39 o
   7 -11   8        537.43        468.83        79.55 o
  -9 -10   8        939.86        922.74        97.71 o
  -8 -10   8        553.21        575.89        83.24 o
  -7 -10   8        222.74        247.15        66.78 o
  -6 -10   8        719.86        791.27        82.64 o
  -5 -10   8       1314.15       1499.97       100.40 o
  -4 -10   8        187.04        289.52        60.94 o
  -3 -10   8        260.63        245.34        65.56 o
  -2 -10   8       8895.18       8816.16       205.75 o
  -1 -10   8       1746.67       1735.25       101.10 o
   0 -10   8       1065.65       1190.83        96.84 o
   1 -10   8          6.50        -79.88        53.25 o
   2 -10   8       1682.52       1759.80       101.54 o
   3 -10   8       3550.22       3416.95       138.50 o
   4 -10   8       2620.66       2546.67       121.36 o
   5 -10   8       4155.94       4328.81       158.30 o
   6 -10   8        851.18        775.98        87.11 o
   7 -10   8         35.58        -77.04        63.54 o
 -10  -9   8        549.67        527.19        82.46 o
  -9  -9   8       3078.10       3147.54       150.65 o
  -8  -9   8         21.59         26.24        57.24 o
  -7  -9   8         21.23         37.60        52.49 o
  -6  -9   8         78.69        -84.03        56.02 o
  -5  -9   8      10105.08      10153.48       224.09 o
  -4  -9   8        319.53        363.59        65.87 o
  -3  -9   8        156.94        318.22        59.25 o
  -2  -9   8        792.47        751.11        80.21 o
  -1  -9   8        155.06         38.07        53.88 o
   0  -9   8       3842.91       4044.07       139.74 o
   1  -9   8       4718.89       4906.98       154.14 o
   2  -9   8       2652.36       2484.51       115.87 o
   3  -9   8       2129.00       2198.65       108.07 o
   4  -9   8       1026.31       1135.29        92.21 o
   5  -9   8        261.01        249.01        61.56 o
   6  -9   8          5.79        -81.03        54.02 o
   7  -9   8       3712.96       3746.64       162.78 o
   8  -9   8        808.89        894.01        92.47 o
 -10  -8   8        538.42        669.70        86.76 o
  -9  -8   8       2288.09       2125.70       124.97 o
  -8  -8   8       2518.73       2578.13       129.03 o
  -7  -8   8      15180.88      15112.07       278.71 o
  -6  -8   8       2573.46       2582.73       121.70 o
  -5  -8   8        842.43       1022.04        85.90 o
  -4  -8   8       1814.37       1617.05        94.97 o
  -3  -8   8        812.14        748.10        75.45 o
  -2  -8   8       4977.67       4726.81       140.53 o
  -1  -8   8        913.26        896.89        76.39 o
   0  -8   8      10349.10      10936.04       212.52 o
   1  -8   8       5033.57       5115.64       147.63 o
   2  -8   8       2292.12       2395.32       106.13 o
   3  -8   8         11.75         18.57        47.73 o
   4  -8   8        180.62        194.95        57.10 o
   5  -8   8        201.74        267.26        59.41 o
   6  -8   8      13328.15      13273.96       268.49 o
   7  -8   8      15138.43      14395.32       297.74 o
   8  -8   8       2101.15       2119.65       131.38 o
 -11  -7   8         17.92         81.65        58.63 o
 -10  -7   8       3090.75       2663.03       143.26 o
  -9  -7   8       3729.47       3426.73       157.44 o
  -8  -7   8      28869.63      29056.45       389.81 o
  -7  -7   8       4939.58       4612.47       157.96 o
  -6  -7   8         39.42        151.79        53.72 o
  -5  -7   8          1.50        -73.89        49.26 o
  -4  -7   8       7256.41       6982.90       170.43 o
  -3  -7   8      21115.69      21505.96       280.37 o
  -2  -7   8       1510.38       1611.52        87.72 o
  -1  -7   8      11880.71      11737.65       207.88 o
   0  -7   8       1179.20       1223.90        81.20 o
   1  -7   8       6952.60       6800.23       165.42 o
   2  -7   8         10.47         56.63        48.04 o
   3  -7   8       1302.19       1384.07        85.81 o
   4  -7   8       1573.56       1697.05        95.53 o
   5  -7   8      17492.59      17751.04       289.42 o
   6  -7   8      21095.02      20497.83       324.24 o
   7  -7   8         22.45        164.98        60.31 o
   8  -7   8          1.21         29.16        58.32 o
 -11  -6   8      15280.99      14449.87       318.30 o
 -10  -6   8       1147.26        970.37        94.82 o
  -9  -6   8       3084.37       2851.56       137.91 o
  -8  -6   8       3411.21       3241.44       138.32 o
  -7  -6   8       8292.14       8165.41       196.07 o
  -6  -6   8       4070.81       3708.39       134.38 o
  -5  -6   8        474.55        528.66        62.82 o
  -4  -6   8       9748.05       9601.22       188.15 o
  -3  -6   8       9084.01       8962.34       179.32 o
  -2  -6   8      19782.29      19607.27       255.38 o
  -1  -6   8        129.08        -20.42        50.50 o
   0  -6   8        434.51        441.43        59.29 o
   1  -6   8         91.71          5.83        50.35 o
   2  -6   8      40873.20      39529.04       386.89 o
   3  -6   8       8097.81       7840.38       176.65 o
   4  -6   8       3437.31       3199.76       120.49 o
   5  -6   8       7452.75       7337.64       185.36 o
   6  -6   8       1302.44       1289.24        96.24 o
   7  -6   8       2459.70       2233.91       125.62 o
   8  -6   8       2449.83       2684.78       139.60 o
 -11  -5   8       2346.83       2037.88       131.58 o
 -10  -5   8       3752.63       3478.45       151.88 o
  -9  -5   8        554.09        581.62        76.02 o
  -8  -5   8       1675.06       1696.07       100.61 o
  -7  -5   8       3736.12       3615.74       132.13 o
  -6  -5   8      18187.27      17833.47       267.73 o
  -5  -5   8      13283.59      13609.46       225.85 o
  -4  -5   8         79.17         76.90        45.59 o
  -3  -5   8      11814.83      11815.68       195.01 o
  -2  -5   8        687.73        848.02        72.38 o
  -1  -5   8      63565.59      66014.60       477.39 o
   0  -5   8       3861.45       3957.73       119.08 o
   1  -5   8      42864.50      43781.15       396.77 o
   2  -5   8      31212.15      29380.56       322.20 o
   3  -5   8       2811.27       2744.40       106.86 o
   4  -5   8        393.71        402.18        62.19 o
   5  -5   8       4183.26       4109.74       140.82 o
   6  -5   8       4222.46       4120.47       146.48 o
   7  -5   8       1635.63       1707.83       106.42 o
   8  -5   8      11559.83      11556.19       264.67 o
   9  -5   8       1859.11       2080.66       123.80 o
 -12  -4   8         37.26        -90.55        62.92 o
 -11  -4   8       6679.00       6800.03       212.71 o
 -10  -4   8       1358.03       1204.82       103.00 o
  -9  -4   8      12089.72      11290.39       244.92 o
  -8  -4   8      11793.01      11812.21       235.43 o
  -7  -4   8       1272.78       1263.14        85.19 o
  -6  -4   8      20049.19      19890.36       282.59 o
  -5  -4   8       1012.43       1116.72        76.42 o
  -4  -4   8      15348.97      14924.09       217.93 o
  -3  -4   8        493.72        445.66        56.99 o
  -2  -4   8      89646.86      91395.28       558.26 o
  -1  -4   8      48090.43      49343.57       403.03 o
   0  -4   8        503.52        653.53        60.38 o
   1  -4   8       1602.92       1390.20        80.36 o
   2  -4   8       4519.79       4323.58       125.66 o
   3  -4   8       8334.23       7897.89       171.39 o
   4  -4   8       2303.53       2130.28        99.35 o
   5  -4   8       4411.24       4195.44       142.11 o
   6  -4   8       5787.88       5932.90       172.48 o
   7  -4   8       8654.54       8328.54       216.31 o
   8  -4   8        576.43        574.37        78.78 o
   9  -4   8       1846.83       2026.36       127.95 o
 -12  -3   8       3257.15       3361.83       163.44 o
 -11  -3   8       6751.52       6714.17       207.34 o
 -10  -3   8       6137.62       6153.01       195.53 o
  -9  -3   8       9695.51       9416.29       221.17 o
  -8  -3   8         19.81        144.42        53.72 o
  -7  -3   8       1471.70       1552.04        91.22 o
  -6  -3   8        383.05        433.22        62.04 o
  -5  -3   8      60738.21      59543.25       472.78 o
  -4  -3   8      19108.05      18505.79       241.66 o
  -3  -3   8       4368.27       4723.03       119.57 o
  -2  -3   8       5268.44       5519.34       129.30 o
  -1  -3   8        553.57        488.00        58.85 o
   0  -3   8       6324.89       6613.79       144.78 o
   1  -3   8       1102.44        938.54        73.06 o
   2  -3   8        406.45        324.22        53.14 o
   3  -3   8       9452.81       9612.20       186.24 o
   4  -3   8      18455.47      18565.75       268.88 o
   5  -3   8        582.14        460.50        66.20 o
   6  -3   8       1089.56       1095.57        89.45 o
   7  -3   8        103.35        -80.12        55.72 o
   8  -3   8       6705.27       7302.58       209.94 o
   9  -3   8       4846.15       5029.82       190.12 o
 -12  -2   8       3563.92       3393.63       157.18 o
 -11  -2   8       2633.93       2862.37       138.41 o
 -10  -2   8       4048.50       4462.66       159.07 o
  -9  -2   8       1117.23       1388.16        95.45 o
  -8  -2   8      10303.13       9851.11       212.44 o
  -7  -2   8       4519.68       4239.07       137.45 o
  -6  -2   8      28894.36      28362.29       324.66 o
  -5  -2   8      10275.00      10476.12       186.52 o
  -4  -2   8         69.13         37.14        46.81 o
  -3  -2   8          9.61        -51.11        38.67 o
  -2  -2   8         91.46         85.35        42.21 o
  -1  -2   8        228.28        344.71        49.44 o
   0  -2   8       8334.43       8536.15       162.11 o
   1  -2   8       9843.97       9108.60       172.77 o
   2  -2   8       6381.42       5732.00       141.17 o
   3  -2   8       6777.02       6383.32       152.79 o
   4  -2   8         11.24        135.82        48.65 o
   5  -2   8       1971.76       1833.02        98.51 o
   6  -2   8       4109.18       3850.43       143.53 o
   7  -2   8       4317.17       4183.79       156.94 o
   8  -2   8       1315.29        976.99        95.46 o
   9  -2   8        977.25        820.74        90.65 o
 -12  -1   8          5.68        -90.24        60.16 o
 -11  -1   8        285.30        341.28        69.70 o
 -10  -1   8       2296.20       2347.79       124.22 o
  -9  -1   8      13052.15      12867.32       253.97 o
  -8  -1   8       6809.84       7126.04       182.20 o
  -7  -1   8       3230.44       3147.48       119.26 o
  -6  -1   8       3743.78       3778.34       121.74 o
  -5  -1   8         84.56        136.46        46.66 o
  -4  -1   8       1480.02       1375.72        78.51 o
  -3  -1   8       8504.11       8479.78       159.07 o
  -2  -1   8       1893.49       1869.63        81.68 o
  -1  -1   8      10440.32      10812.96       179.85 o
   0  -1   8      11402.11      11370.39       186.51 o
   1  -1   8         24.30        122.93        43.89 o
   2  -1   8          5.20        -62.85        41.90 o
   3  -1   8        971.92       1125.42        73.63 o
   4  -1   8       6684.09       6519.86       162.85 o
   5  -1   8       4293.56       4324.29       141.31 o
   6  -1   8        872.65        762.11        79.90 o
   7  -1   8        128.47        141.67        54.49 o
   8  -1   8        693.45        761.22        85.09 o
 -12   0   8       3282.72       3369.79       161.30 o
 -11   0   8       2575.71       2742.59       143.64 o
 -10   0   8       2880.44       2839.32       134.18 o
  -9   0   8       3251.15       3299.95       134.13 o
  -8   0   8         81.30        114.81        52.49 o
  -7   0   8       1184.85       1271.81        84.88 o
  -6   0   8         27.91         30.23        47.73 o
  -5   0   8        104.56        122.18        46.97 o
  -4   0   8       5002.61       4961.58       127.89 o
  -3   0   8      13363.60      13042.68       198.77 o
  -2   0   8       4553.86       4694.95       123.51 o
  -1   0   8       2023.53       2322.90        90.32 o
   0   0   8         31.68         68.60        49.11 o
   1   0   8       1782.52       1780.42        87.32 o
   2   0   8       9866.46       9031.93       179.95 o
   3   0   8        136.82         31.93        47.28 o
   4   0   8        424.28        408.19        56.51 o
   5   0   8       3299.46       3346.67       128.76 o
   6   0   8        284.03        254.85        58.80 o
   7   0   8        643.66        615.14        78.03 o
   8   0   8        405.39        600.35        76.62 o
 -12   1   8       2000.36       1865.89       124.60 o
 -11   1   8        176.08        155.96        61.86 o
 -10   1   8       1455.02       1584.82       106.86 o
  -9   1   8        162.30        231.18        59.56 o
  -8   1   8       1351.72       1391.11        91.35 o
  -7   1   8        635.14        587.77        67.90 o
  -6   1   8       5742.86       5733.74       148.65 o
  -5   1   8      11077.55      11077.65       196.55 o
  -4   1   8        242.87        372.64        50.52 o
  -3   1   8       1674.44       1705.02        80.38 o
  -2   1   8         10.22        -29.77        41.59 o
  -1   1   8      13403.44      12853.04       201.95 o
   0   1   8       1353.58       1415.24        76.32 o
   1   1   8        267.78        251.51        51.59 o
   2   1   8       7746.71       7895.04       172.36 o
   3   1   8        601.43        725.39        67.90 o
   4   1   8        269.92        342.07        59.11 o
   5   1   8        872.67        957.14        87.12 o
   6   1   8       3060.30       3271.51       137.45 o
   7   1   8       2356.86       2224.42       126.52 o
   8   1   8       3882.03       3949.58       162.34 o
 -12   2   8         52.23         94.23        64.61 o
 -11   2   8        328.92        414.22        75.54 o
 -10   2   8        187.74          0.61        68.77 o
  -9   2   8       2558.67       2045.60       121.82 o
  -8   2   8       2750.28       2292.93       117.73 o
  -7   2   8        170.00        110.68        53.57 o
  -6   2   8        826.69        860.32        76.38 o
  -5   2   8       1147.43       1234.60        80.58 o
  -4   2   8       1380.35       1238.65        78.17 o
  -3   2   8       2104.23       2040.44        89.84 o
  -2   2   8        536.97        579.04        61.61 o
  -1   2   8       6693.95       7177.42       154.07 o
   0   2   8      14319.63      13717.95       217.47 o
   1   2   8        582.35        602.07        62.53 o
   2   2   8        337.81        505.35        59.73 o
   3   2   8       1250.22       1250.94        85.04 o
   4   2   8        988.51       1042.50        84.22 o
   5   2   8       4861.27       4713.34       159.75 o
   6   2   8        834.86        797.98        83.88 o
   7   2   8        777.45        844.87        88.33 o
   8   2   8        881.79        901.31        99.24 o
 -12   3   8        761.99        811.48        93.08 o
 -11   3   8        173.72        173.45        68.15 o
 -10   3   8       1984.47       2196.48       123.09 o
  -9   3   8       1165.69       1147.61       103.14 o
  -8   3   8        357.76        358.38        63.72 o
  -7   3   8        417.99        436.59        66.49 o
  -6   3   8         26.80         44.20        49.11 o
  -5   3   8       1889.56       1965.90        95.15 o
  -4   3   8       8472.57       8646.67       176.84 o
  -3   3   8       7576.14       7614.21       165.89 o
  -2   3   8      12397.66      12296.54       208.18 o
  -1   3   8       9649.54       9372.78       182.90 o
   0   3   8      13172.45      12143.56       211.41 o
   1   3   8       5741.05       5445.83       148.16 o
   2   3   8       4301.77       4383.78       137.23 o
   3   3   8       1383.24       1476.71        92.43 o
   4   3   8       1073.09       1207.04        95.14 o
   5   3   8       5005.89       4981.23       163.77 o
   6   3   8        129.93        364.24        67.54 o
   7   3   8          5.53         96.69        61.23 o
 -11   4   8       1288.23       1219.48       111.28 o
 -10   4   8       1343.84       1630.89       106.07 o
  -9   4   8         70.38        174.82        65.08 o
  -8   4   8       1712.19       1797.61       107.38 o
  -7   4   8       3420.73       3717.49       136.82 o
  -6   4   8        601.94        539.34        65.75 o
  -5   4   8      16246.29      15605.17       252.71 o
  -4   4   8       9105.28       8648.23       184.68 o
  -3   4   8       6990.13       6887.23       165.13 o
  -2   4   8         31.82         51.72        48.81 o
  -1   4   8      12009.54      12197.26       215.71 o
   0   4   8      47308.70      46549.48       437.97 o
   1   4   8       2294.82       2354.36       108.14 o
   2   4   8       2250.91       2107.67       104.72 o
   3   4   8        873.50        728.68        75.45 o
   4   4   8       7390.68       7874.53       204.02 o
   5   4   8        289.04        207.41        71.08 o
   6   4   8       7441.25       7464.11       215.58 o
   7   4   8       1227.85       1148.36       108.81 o
 -11   5   8          6.63        -88.40        58.93 o
 -10   5   8        875.60        958.21        97.56 o
  -9   5   8        380.32        367.58        72.32 o
  -8   5   8      16945.16      17796.91       310.38 o
  -7   5   8       9474.58       9245.49       219.18 o
  -6   5   8        225.78        130.34        55.42 o
  -5   5   8         24.16        -29.16        49.57 o
  -4   5   8       1444.85       1413.68        89.53 o
  -3   5   8      13956.65      13590.41       238.60 o
  -2   5   8       5397.64       5239.37       148.95 o
  -1   5   8      10799.45      10225.61       205.20 o
   0   5   8       1064.21       1016.92        84.40 o
   1   5   8      17182.33      18060.02       281.89 o
   2   5   8          4.65        -70.44        46.96 o
   3   5   8        179.31        245.61        59.25 o
   4   5   8        136.20        178.21        63.70 o
   5   5   8      23098.87      24625.25       378.59 o
   6   5   8      12772.97      12891.66       286.05 o
   7   5   8       1040.70       1146.23       110.32 o
 -11   6   8       5045.06       6005.50       209.77 o
 -10   6   8       4715.66       5168.44       191.69 o
  -9   6   8      22241.04      22865.71       376.80 o
  -8   6   8       1528.17       1545.63       113.03 o
  -7   6   8       2623.87       2756.75       132.77 o
  -6   6   8       1857.93       1929.50       105.72 o
  -5   6   8        331.19        443.43        64.18 o
  -4   6   8        291.55        276.83        61.41 o
  -3   6   8       2911.14       3145.68       124.25 o
  -2   6   8      14544.78      14164.34       254.36 o
  -1   6   8       1243.57       1148.91        90.87 o
   0   6   8       9401.25       9057.10       205.12 o
   1   6   8         31.81         80.57        50.49 o
   2   6   8      31306.55      33669.73       412.00 o
   3   6   8       4280.82       4362.28       154.04 o
   4   6   8      10082.51       9646.50       238.59 o
   5   6   8      12884.60      12931.25       289.43 o
   6   6   8        614.33        488.53        86.46 o
 -10   7   8        586.80        714.73        88.77 o
  -9   7   8       1360.01       1335.86       117.60 o
  -8   7   8       7777.09       7838.92       223.96 o
  -7   7   8       4467.95       4249.25       161.02 o
  -6   7   8       2843.55       2810.22       129.42 o
  -5   7   8       2401.12       2478.94       122.42 o
  -4   7   8       5985.14       5793.85       173.37 o
  -3   7   8      12184.64      11404.97       237.41 o
  -2   7   8        564.37        563.85        70.50 o
  -1   7   8       7840.87       7493.23       195.72 o
   0   7   8        989.43        859.09        84.06 o
   1   7   8      29972.42      29307.57       394.62 o
   2   7   8      12436.67      13070.39       268.78 o
   3   7   8         95.53        268.60        64.31 o
   4   7   8         97.31        130.92        66.31 o
   5   7   8        510.02        615.31        85.07 o
 -10   8   8        835.93        862.08       100.31 o
  -9   8   8       7976.97       8221.50       240.89 o
  -8   8   8       2942.88       2834.50       145.86 o
  -7   8   8       4842.53       4408.37       171.86 o
  -6   8   8      10618.59      10357.98       245.23 o
  -5   8   8         52.33        173.28        58.94 o
  -4   8   8        154.30        145.36        60.33 o
  -3   8   8       1067.06       1135.96        96.52 o
  -2   8   8      30731.74      29919.09       412.15 o
  -1   8   8       7786.71       6936.49       199.61 o
   0   8   8       4040.70       4333.38       157.70 o
   1   8   8       3418.48       3557.58       145.06 o
   2   8   8        253.84        235.80        69.54 o
   3   8   8        292.04        323.01        71.70 o
   4   8   8       1864.21       2112.83       129.04 o
   5   8   8       1548.05       1568.28       126.53 o
  -9   9   8       3560.85       3635.72       172.74 o
  -8   9   8       4553.61       4737.52       184.69 o
  -7   9   8       5810.81       6180.74       204.17 o
  -6   9   8        978.77        984.48        99.11 o
  -5   9   8       8165.40       7923.33       222.06 o
  -4   9   8       6151.69       6566.77       200.48 o
  -3   9   8      14165.28      13742.40       282.90 o
  -2   9   8       4480.09       4252.81       164.86 o
  -1   9   8        180.07        212.76        60.79 o
   0   9   8         45.15        142.89        53.26 o
   1   9   8        935.54        948.00        92.65 o
   2   9   8        581.99        517.09        79.71 o
   3   9   8       4574.02       4755.74       187.16 o
   4   9   8       3908.66       4289.51       182.97 o
  -8  10   8         43.41        165.45        63.23 o
  -7  10   8       3532.65       3424.52       166.43 o
  -6  10   8      11517.59      11746.07       286.12 o
  -5  10   8       2015.83       2006.93       135.69 o
  -4  10   8        737.42        876.64        94.78 o
  -3  10   8       1039.73       1042.94        98.04 o
  -2  10   8         94.73        182.03        61.39 o
  -1  10   8        525.75        495.56        79.70 o
   0  10   8       3350.39       3184.62       151.63 o
   1  10   8       3152.57       3164.51       156.05 o
   2  10   8       2064.68       1813.72       123.99 o
  -6  11   8       2348.38       2369.19       143.57 o
  -5  11   8        171.91        221.34        71.68 o
  -4  11   8        165.57        178.67        70.15 o
  -3  11   8         30.02        181.56        62.62 o
  -2  11   8       1486.10       1416.24       118.22 o
  -1  11   8       2887.27       2761.79       146.75 o
   0  11   8        692.40        608.07        84.32 o
   1  11   8       1579.83       1739.31       128.99 o
  -3  12   8        360.28        271.13        75.23 o
  -2 -15   9       1240.89       1350.74       122.33 o
  -1 -15   9       1510.18       1402.36       125.75 o
   0 -15   9       2040.15       1721.48       142.60 o
   1 -15   9       8731.14       8905.16       264.57 o
  -5 -14   9       1433.12       1361.49       126.20 o
  -4 -14   9       1530.53       1553.09       125.61 o
  -3 -14   9       3384.37       3320.61       164.87 o
  -2 -14   9       4084.88       4137.61       177.66 o
  -1 -14   9       2449.68       2215.97       142.99 o
   0 -14   9      14390.24      14670.56       317.65 o
   1 -14   9        194.21         83.05        77.98 o
   2 -14   9       5666.20       5280.02       197.28 o
   3 -14   9        734.62        878.12        94.46 o
  -6 -13   9       3010.44       3021.83       154.31 o
  -5 -13   9       1966.33       1841.92       127.06 o
  -4 -13   9       5494.73       5057.41       193.42 o
  -3 -13   9      14785.65      14476.76       309.70 o
  -2 -13   9        485.66        531.63        82.92 o
  -1 -13   9         28.67        158.69        66.30 o
   0 -13   9         64.80        -52.03        68.76 o
   1 -13   9      18912.24      19786.81       354.74 o
   2 -13   9       5737.47       5533.98       196.58 o
   3 -13   9       1126.00        998.12        98.04 o
   4 -13   9       2783.90       2588.47       138.57 o
  -7 -12   9       5636.29       5314.06       196.18 o
  -6 -12   9       8211.45       8029.99       232.63 o
  -5 -12   9       4013.47       3722.83       167.03 o
  -4 -12   9       4672.73       4582.90       176.92 o
  -3 -12   9        554.92        523.70        85.39 o
  -2 -12   9      11934.67      12229.07       268.39 o
  -1 -12   9       3980.15       3978.70       162.60 o
   0 -12   9       2981.10       3027.15       143.59 o
   1 -12   9       1860.91       2104.36       121.23 o
   2 -12   9       1147.30       1224.31       108.20 o
   3 -12   9         15.52         -8.59        60.16 o
   4 -12   9        429.50        420.26        75.85 o
   5 -12   9         37.01        172.66        67.22 o
  -8 -11   9       7935.14       7987.85       235.88 o
  -7 -11   9       6548.99       6436.12       212.22 o
  -6 -11   9        280.46        183.92        68.16 o
  -5 -11   9        278.23        181.92        68.78 o
  -4 -11   9       1133.30       1203.01       102.83 o
  -3 -11   9      10828.44      10573.58       244.48 o
  -2 -11   9       2680.02       2510.18       126.00 o
  -1 -11   9       1459.81       1497.35       109.80 o
   0 -11   9       1651.12       1950.10       114.75 o
   1 -11   9         21.54        -85.87        57.25 o
   2 -11   9        529.84        655.00        81.24 o
   3 -11   9       1254.76       1420.04       106.37 o
   4 -11   9       2044.41       1858.79       116.78 o
   5 -11   9       2564.24       2491.55       134.39 o
   6 -11   9       2004.44       1841.59       130.29 o
  -9 -10   9        569.15        591.85        84.92 o
  -8 -10   9       1351.33       1512.43       119.28 o
  -7 -10   9        299.36        405.31        71.24 o
  -6 -10   9       7644.02       7265.12       207.39 o
  -5 -10   9       1868.78       1534.73       106.01 o
  -4 -10   9       1627.73       1816.13       110.90 o
  -3 -10   9       6064.73       5800.28       174.46 o
  -2 -10   9       1138.21       1198.73        96.38 o
  -1 -10   9        742.12        777.85        77.43 o
   0 -10   9         42.55        143.35        60.16 o
   1 -10   9        972.23        993.55        84.68 o
   2 -10   9       5482.39       5188.51       167.32 o
   3 -10   9       3847.13       3783.42       147.63 o
   4 -10   9        823.51        943.30        86.03 o
   5 -10   9        104.59        147.96        61.86 o
   6 -10   9          9.22        103.44        61.85 o
   7 -10   9        398.60        433.28        81.07 o
 -10  -9   9         46.43        -96.00        64.00 o
  -9  -9   9        782.74        827.81        91.71 o
  -8  -9   9       1111.59        959.12       102.97 o
  -7  -9   9       1578.78       1698.09       107.96 o
  -6  -9   9       3721.61       3665.70       148.69 o
  -5  -9   9        378.54        437.00        69.40 o
  -4  -9   9        439.32        349.06        63.88 o
  -3  -9   9       1052.97        998.83        86.54 o
  -2  -9   9        649.51        692.22        73.74 o
  -1  -9   9        732.15        912.94        85.12 o
   0  -9   9       1284.00       1338.87        92.72 o
   1  -9   9       2157.75       2150.72       111.47 o
   2  -9   9        369.49        342.42        65.11 o
   3  -9   9        339.60        310.46        66.18 o
   4  -9   9         52.06        114.96        56.17 o
   5  -9   9       2904.98       2851.70       131.70 o
   6  -9   9       1801.19       1818.90       119.35 o
   7  -9   9       2326.92       2593.40       135.88 o
 -10  -8   9        706.72        508.86        92.16 o
  -9  -8   9       1541.08       1675.19       120.24 o
  -8  -8   9        802.08        612.05        80.96 o
  -7  -8   9       4870.32       4610.31       159.73 o
  -6  -8   9        797.50        729.96        78.36 o
  -5  -8   9        492.57        510.35        67.27 o
  -4  -8   9        639.83        673.47        70.97 o
  -3  -8   9       3446.63       3417.23       128.85 o
  -2  -8   9       4180.18       4075.30       135.81 o
  -1  -8   9       3452.53       3550.81       127.94 o
   0  -8   9        965.73        972.65        85.61 o
   1  -8   9       1890.27       1877.25       106.67 o
   2  -8   9       3016.87       3090.16       124.72 o
   3  -8   9         93.79         -9.67        54.18 o
   4  -8   9        762.39        722.52        79.27 o
   5  -8   9       5782.78       5786.26       178.75 o
   6  -8   9       5803.19       5704.77       186.88 o
   7  -8   9        130.22        233.00        65.69 o
 -11  -7   9        167.35        160.56        71.07 o
 -10  -7   9       4598.44       4723.55       179.77 o
  -9  -7   9       3191.66       2913.88       143.61 o
  -8  -7   9         56.98        145.96        67.99 o
  -7  -7   9          4.09         57.55        57.09 o
  -6  -7   9       2045.48       2172.78       107.45 o
  -5  -7   9       5194.21       5096.29       155.17 o
  -4  -7   9        202.88        299.98        56.34 o
  -3  -7   9        107.38        -37.15        52.34 o
  -2  -7   9       5600.54       5424.82       151.06 o
  -1  -7   9        713.10        732.01        74.68 o
   0  -7   9        320.22        292.67        62.34 o
   1  -7   9        870.75        986.98        86.99 o
   2  -7   9       1145.79       1326.05        86.71 o
   3  -7   9       1845.55       1630.33        94.64 o
   4  -7   9       1903.89       1671.94        98.64 o
   5  -7   9        904.93        900.26        82.21 o
   6  -7   9         58.40         51.72        62.16 o
   7  -7   9       3438.21       3270.06       149.48 o
   8  -7   9       1886.11       1853.89       120.89 o
 -11  -6   9        573.11        574.96        84.00 o
 -10  -6   9        365.76        322.73        74.31 o
  -9  -6   9         16.48        101.75        52.33 o
  -8  -6   9       1722.55       1855.96       109.83 o
  -7  -6   9       3962.63       3492.20       137.22 o
  -6  -6   9        148.85         63.09        58.18 o
  -5  -6   9       1964.73       1993.92        99.77 o
  -4  -6   9       7910.15       7963.86       178.23 o
  -3  -6   9       4838.93       5397.85       143.32 o
  -2  -6   9        922.42       1032.24        81.47 o
  -1  -6   9      18859.94      19189.55       270.70 o
   0  -6   9       4607.94       4621.81       139.39 o
   1  -6   9      10639.12      10965.01       208.10 o
   2  -6   9        759.02        810.24        76.98 o
   3  -6   9        459.66        547.50        67.57 o
   4  -6   9          1.86         80.57        51.26 o
   5  -6   9       1076.83       1341.90        91.60 o
   6  -6   9       3991.44       3742.28       151.63 o
   7  -6   9       4492.59       4882.89       177.45 o
   8  -6   9       4788.35       4450.46       177.93 o
 -11  -5   9       1963.63       1901.39       135.21 o
 -10  -5   9       2975.80       3052.06       141.71 o
  -9  -5   9        710.60        676.05        77.57 o
  -8  -5   9       1678.92       1665.83       101.22 o
  -7  -5   9       3351.20       3453.84       131.56 o
  -6  -5   9       2075.42       2052.96       106.09 o
  -5  -5   9         30.30        -30.39        50.49 o
  -4  -5   9       1844.10       1886.74        94.85 o
  -3  -5   9       1076.68       1159.59        79.50 o
  -2  -5   9     112606.68     115824.20       694.93 o
  -1  -5   9      25889.73      27374.18       318.70 o
   0  -5   9        666.76        787.79        74.68 o
   1  -5   9       4504.96       4497.16       137.66 o
   2  -5   9       1055.01       1221.91        83.17 o
   3  -5   9       4671.42       4719.62       143.93 o
   4  -5   9       5768.28       5348.84       160.81 o
   5  -5   9       6438.31       6033.33       175.43 o
   6  -5   9       1702.12       1578.54       103.36 o
   7  -5   9      12121.90      13024.37       281.43 o
   8  -5   9       1048.91       1026.11       102.03 o
 -11  -4   9       2501.12       2377.68       138.07 o
 -10  -4   9        940.85        898.85        89.27 o
  -9  -4   9       5383.32       5583.33       177.92 o
  -8  -4   9       2358.34       2414.83       115.80 o
  -7  -4   9         59.39         93.62        54.64 o
  -6  -4   9        879.53        685.91        70.85 o
  -5  -4   9      29055.08      28716.82       330.79 o
  -4  -4   9      10085.41       9788.79       187.22 o
  -3  -4   9      28956.22      28213.43       313.84 o
  -2  -4   9      15499.51      15701.23       231.46 o
  -1  -4   9       7447.99       7825.53       169.04 o
   0  -4   9        201.93        303.06        53.12 o
   1  -4   9       5931.30       5914.17       149.82 o
   2  -4   9       7657.38       7293.13       171.31 o
   3  -4   9       4301.28       3948.63       132.27 o
   4  -4   9      15783.50      15937.63       262.60 o
   5  -4   9        641.61        647.76        73.42 o
   6  -4   9       2595.81       2396.56       121.65 o
   7  -4   9       1781.58       1705.86       119.20 o
   8  -4   9      11458.31      11603.81       279.76 o
 -12  -3   9       2224.00       2408.17       136.78 o
 -11  -3   9       7290.36       7389.96       221.38 o
 -10  -3   9       7171.29       7003.62       207.06 o
  -9  -3   9       2761.07       2674.23       127.40 o
  -8  -3   9       3522.98       3488.96       133.89 o
  -7  -3   9       3799.30       3834.12       135.70 o
  -6  -3   9      31714.67      33260.85       366.71 o
  -5  -3   9       1245.15       1142.33        78.75 o
  -4  -3   9       1794.83       1855.64        89.62 o
  -3  -3   9       6171.55       6175.46       145.82 o
  -2  -3   9       4659.52       4480.58       128.85 o
  -1  -3   9       3106.52       3124.42       110.70 o
   0  -3   9      10248.36      10588.09       192.10 o
   1  -3   9      17860.27      17947.36       255.95 o
   2  -3   9       1957.90       1774.04        91.93 o
   3  -3   9      23235.10      22090.52       302.15 o
   4  -3   9        496.05        366.14        63.12 o
   5  -3   9       7585.57       7322.11       191.08 o
   6  -3   9        748.81        554.72        74.04 o
   7  -3   9      12959.98      12657.46       275.34 o
   8  -3   9      13569.32      13600.00       295.87 o
 -12  -2   9        336.12        308.44        75.07 o
 -11  -2   9        922.19        849.93        94.03 o
 -10  -2   9       5269.16       5456.79       181.55 o
  -9  -2   9      39455.44      39713.59       457.98 o
  -8  -2   9       2045.54       1776.66       105.75 o
  -7  -2   9       4096.99       4196.02       140.40 o
  -6  -2   9       8750.14       8228.16       182.04 o
  -5  -2   9       3308.71       3254.75       113.78 o
  -4  -2   9       1982.35       1780.72        87.80 o
  -3  -2   9       9826.50       9566.05       178.91 o
  -2  -2   9      11726.06      12062.18       200.49 o
  -1  -2   9      14619.48      14654.51       223.00 o
   0  -2   9      47301.99      48622.01       420.74 o
   1  -2   9        238.17        286.19        53.58 o
   2  -2   9         28.56        107.74        47.27 o
   3  -2   9        336.87        332.59        54.82 o
   4  -2   9      21980.56      20892.55       304.54 o
   5  -2   9      14321.68      14002.51       261.23 o
   6  -2   9       5498.96       5218.49       174.67 o
   7  -2   9       1862.90       1749.86       121.52 o
   8  -2   9         37.37          0.00        59.39 o
 -12  -1   9       9123.45       8645.51       250.60 o
 -11  -1   9       4450.25       4831.86       177.13 o
 -10  -1   9      17422.87      18214.84       323.21 o
  -9  -1   9       4730.20       5127.89       171.61 o
  -8  -1   9         30.96        167.90        53.41 o
  -7  -1   9        140.40        121.73        52.65 o
  -6  -1   9       7701.25       7779.74       175.97 o
  -5  -1   9       5435.69       5696.46       146.28 o
  -4  -1   9      16870.07      17177.29       243.90 o
  -3  -1   9      19458.95      19448.41       254.69 o
  -2  -1   9       3191.84       3268.99       112.89 o
  -1  -1   9      13467.97      13039.67       213.82 o
   0  -1   9         35.98         -6.29        47.27 o
   1  -1   9      24912.37      24750.91       303.93 o
   2  -1   9       5569.68       5430.95       150.27 o
   3  -1   9      16486.87      15554.99       253.01 o
   4  -1   9       6862.54       6664.85       174.09 o
   5  -1   9        657.33        658.98        73.42 o
   6  -1   9        154.81        287.50        60.79 o
   7  -1   9        209.48        155.20        65.24 o
   8  -1   9        110.28        119.11        60.93 o
 -12   0   9       1022.90        960.15       101.56 o
 -11   0   9         74.45         -6.75        60.32 o
 -10   0   9       1831.42       1992.88       119.22 o
  -9   0   9        344.46        254.26        66.94 o
  -8   0   9       1221.38       1213.19        94.40 o
  -7   0   9       3513.31       3588.58       129.47 o
  -6   0   9       4879.49       5122.75       145.44 o
  -5   0   9      21021.47      20847.61       277.78 o
  -4   0   9      15888.48      15891.33       234.53 o
  -3   0   9         21.59        133.22        51.41 o
  -2   0   9       2667.67       2983.94       107.98 o
  -1   0   9       1242.40       1135.43        78.76 o
   0   0   9      27056.57      26284.62       305.84 o
   1   0   9      12076.98      11720.28       209.83 o
   2   0   9       2432.54       2639.84       108.94 o
   3   0   9         53.20        112.19        53.10 o
   4   0   9        211.04        153.98        56.49 o
   5   0   9         17.22          0.00        54.33 o
   6   0   9       2118.09       2198.71       119.41 o
   7   0   9        393.52        335.33        71.24 o
   8   0   9       2128.09       2129.47       132.61 o
 -12   1   9         44.59         15.65        61.24 o
 -11   1   9        244.31        301.04        71.38 o
 -10   1   9        314.90        420.67        72.16 o
  -9   1   9       2245.03       2326.01       119.15 o
  -8   1   9      18137.55      18871.48       302.35 o
  -7   1   9       6244.53       6332.75       171.06 o
  -6   1   9         73.08        133.84        57.56 o
  -5   1   9       1303.43       1255.13        81.37 o
  -4   1   9         18.23        133.67        46.81 o
  -3   1   9       9849.16       9795.00       189.38 o
  -2   1   9       6176.29       6315.15       152.13 o
  -1   1   9       8532.46       8494.08       174.88 o
   0   1   9       4944.90       5221.66       144.14 o
   1   1   9         37.12        406.41        56.17 o
   2   1   9        195.16        353.70        59.26 o
   3   1   9       1007.74       1084.53        85.77 o
   4   1   9       1607.74       1352.85        99.21 o
   5   1   9       2310.26       2429.68       118.54 o
   6   1   9       2543.03       2643.34       127.32 o
   7   1   9       2711.18       2656.33       137.49 o
 -12   2   9        786.88        826.55        95.39 o
 -11   2   9       7108.88       7185.59       225.97 o
 -10   2   9       3620.50       3374.24       148.47 o
  -9   2   9       1247.11       1442.26        99.92 o
  -8   2   9       3474.47       3364.07       142.51 o
  -7   2   9         85.81         12.59        58.48 o
  -6   2   9       1884.95       1884.43        97.44 o
  -5   2   9        860.93        740.79        68.24 o
  -4   2   9       6548.00       6251.79       158.01 o
  -3   2   9      12659.24      12575.40       217.16 o
  -2   2   9        157.04        166.71        51.12 o
  -1   2   9        810.40        748.92        69.47 o
   0   2   9       1336.67       1630.03        91.68 o
   1   2   9       1084.68        962.42        81.48 o
   2   2   9       2811.43       2730.93       115.91 o
   3   2   9       1059.16       1049.82        88.07 o
   4   2   9       4755.26       4979.52       163.13 o
   5   2   9       1834.12       1840.65       110.76 o
   6   2   9        342.84        380.15        70.32 o
   7   2   9         18.30         43.89        62.46 o
 -11   3   9       3059.93       3133.95       151.87 o
 -10   3   9       1251.51       1130.37       110.82 o
  -9   3   9         64.51         85.18        56.33 o
  -8   3   9         26.00         91.32        56.63 o
  -7   3   9       1425.72       1370.74       100.43 o
  -6   3   9      10774.69      10665.38       220.46 o
  -5   3   9        140.65        119.89        55.57 o
  -4   3   9         81.24        130.62        49.27 o
  -3   3   9       3083.26       3023.47       114.16 o
  -2   3   9        214.03        308.43        57.11 o
  -1   3   9        334.40        364.69        61.27 o
   0   3   9        177.97        297.66        56.19 o
   1   3   9       4320.77       4559.49       144.31 o
   2   3   9       2326.85       2229.98       108.42 o
   3   3   9        291.24        247.95        57.88 o
   4   3   9         15.31        -28.24        51.72 o
   5   3   9        742.38        783.73        81.57 o
   6   3   9        438.76        411.05        73.09 o
   7   3   9       1191.53       1216.67       112.34 o
 -11   4   9        286.27        110.99        67.39 o
 -10   4   9        210.73        179.60        71.69 o
  -9   4   9       1784.20       1934.47       121.21 o
  -8   4   9       1040.91       1080.56        96.82 o
  -7   4   9       2479.42       2446.64       124.44 o
  -6   4   9        479.35        436.78        66.04 o
  -5   4   9        303.25        327.35        58.65 o
  -4   4   9         14.70        -34.68        46.81 o
  -3   4   9       1680.94       1605.50        93.41 o
  -2   4   9        322.28        309.40        57.73 o
  -1   4   9       3517.79       3405.50       125.32 o
   0   4   9       4310.76       4245.50       140.29 o
   1   4   9        177.42        247.76        55.57 o
   2   4   9        153.31        119.58        54.34 o
   3   4   9         53.32        131.22        55.71 o
   4   4   9       2123.28       2450.90       126.96 o
   5   4   9       5529.75       5338.42       185.11 o
   6   4   9       2062.27       2023.16       128.92 o
 -11   5   9       1319.80       1805.06       123.88 o
 -10   5   9       3152.06       3294.51       159.29 o
  -9   5   9       2027.04       1890.02       125.24 o
  -8   5   9       1857.75       1891.06       115.23 o
  -7   5   9         28.75         85.18        53.72 o
  -6   5   9       2731.33       2889.90       127.42 o
  -5   5   9        127.92        126.02        57.87 o
  -4   5   9        331.21        174.73        61.42 o
  -3   5   9       3106.94       2945.10       124.13 o
  -2   5   9       1752.91       1557.59        96.02 o
  -1   5   9        146.94        287.97        58.48 o
   0   5   9       1669.59       1733.72        98.62 o
   1   5   9         27.80         79.65        50.49 o
   2   5   9       7173.91       7650.25       200.55 o
   3   5   9       2637.87       2584.46       127.21 o
   4   5   9       3937.33       3554.97       155.93 o
   5   5   9       7706.82       7933.84       229.08 o
   6   5   9         44.34         30.23        64.61 o
 -10   6   9        811.84        979.45       101.08 o
  -9   6   9        282.31        310.88        75.69 o
  -8   6   9       1675.64       1888.01       120.12 o
  -7   6   9        978.71        868.53        90.51 o
  -6   6   9        158.48        241.92        61.55 o
  -5   6   9       2305.61       2009.00       114.40 o
  -4   6   9       5602.83       5435.24       169.25 o
  -3   6   9       1817.91       1855.12       105.87 o
  -2   6   9          1.83        -54.33        52.18 o
  -1   6   9        869.94        860.34        78.98 o
   0   6   9       1331.12       1264.18        95.79 o
   1   6   9      14190.33      13779.77       268.12 o
   2   6   9       5765.84       6233.92       191.13 o
   3   6   9       1213.53       1086.07       102.67 o
   4   6   9        643.26        686.38        84.17 o
   5   6   9       3059.19       3423.13       157.87 o
 -10   7   9         94.65         68.91        76.44 o
  -9   7   9       3130.23       3037.53       154.35 o
  -8   7   9       5483.55       5590.72       192.21 o
  -7   7   9       5743.49       5920.54       193.09 o
  -6   7   9        865.61        924.78        89.88 o
  -5   7   9        232.54        260.36        61.71 o
  -4   7   9       2004.92       2081.69       114.80 o
  -3   7   9       1669.75       1529.31       105.37 o
  -2   7   9      19873.70      19321.34       326.47 o
  -1   7   9       1654.21       1843.63       108.75 o
   0   7   9      12496.35      13054.05       265.08 o
   1   7   9       7212.91       7161.30       204.48 o
   2   7   9        655.91        780.72        85.09 o
   3   7   9       1270.89       1273.76       112.97 o
   4   7   9       2059.98       2000.52       130.92 o
  -9   8   9       3276.69       3303.29       163.75 o
  -8   8   9       1347.85       1200.67       111.44 o
  -7   8   9       9388.04       8980.97       243.72 o
  -6   8   9        605.73        808.63        89.69 o
  -5   8   9       5787.97       5429.40       185.85 o
  -4   8   9       1349.84       1333.38       108.69 o
  -3   8   9      31258.63      30108.70       422.18 o
  -2   8   9      11547.59      10456.05       251.28 o
  -1   8   9        108.57         89.79        62.93 o
   0   8   9         23.92         65.69        66.30 o
   1   8   9        701.24        555.58        79.72 o
   2   8   9        162.28        250.20        70.00 o
   3   8   9       4217.51       3946.36       172.43 o
   4   8   9       5789.17       5881.76       211.94 o
  -8   9   9        376.56        452.16        80.30 o
  -7   9   9       3393.67       3224.56       163.79 o
  -6   9   9      23043.60      22781.85       392.07 o
  -5   9   9       3404.96       3055.60       153.96 o
  -4   9   9       7025.27       7413.14       219.21 o
  -3   9   9       3743.89       3987.46       166.37 o
  -2   9   9       4228.84       4184.05       169.09 o
  -1   9   9        863.26        944.53        88.80 o
   0   9   9       3592.33       3749.91       163.39 o
   1   9   9        804.00        754.10        90.79 o
   2   9   9       3573.57       3584.96       163.35 o
  -7  10   9      11808.10      11637.16       294.11 o
  -6  10   9       4445.14       4796.49       189.74 o
  -5  10   9       1726.40       2032.07       127.02 o
  -4  10   9         80.00         60.93        68.45 o
  -3  10   9       2600.10       2643.41       144.71 o
  -2  10   9       4238.07       4414.62       176.76 o
  -1  10   9       5516.28       5265.22       198.80 o
   0  10   9       5845.15       5850.95       204.42 o
   1  10   9       1056.19       1051.30       107.10 o
  -5  11   9        925.66        954.50       100.93 o
  -4  11   9       2839.30       2901.04       155.20 o
  -3  11   9       1118.83        955.49       103.42 o
  -2  11   9       4220.69       4275.89       185.67 o
  -1  11   9       9022.81       8764.06       255.96 o
  -4 -14  10       5599.48       5669.34       210.98 o
  -3 -14  10       8501.39       8335.04       248.59 o
  -2 -14  10         47.31        206.58        72.44 o
  -1 -14  10       2329.92       2652.58       144.35 o
   0 -14  10         18.67         75.05        69.83 o
   1 -14  10      10836.81      10577.37       279.40 o
   2 -14  10       2940.21       2756.96       154.91 o
  -6 -13  10       6199.91       6136.71       214.83 o
  -5 -13  10       1415.70       1186.58       118.67 o
  -4 -13  10       7668.00       7581.05       233.23 o
  -3 -13  10        193.72        120.65        77.37 o
  -2 -13  10       5441.32       5009.60       183.84 o
  -1 -13  10        753.69        828.42        92.93 o
   0 -13  10      16842.76      17165.21       344.53 o
   1 -13  10       8896.11       9430.33       253.92 o
   2 -13  10        414.23        473.22        79.69 o
   3 -13  10         69.09         31.92        63.85 o
   4 -13  10        204.68        288.89        71.38 o
  -7 -12  10      10528.62      10263.12       273.52 o
  -6 -12  10       1042.03       1258.46       113.71 o
  -5 -12  10         42.91         29.62        71.98 o
  -4 -12  10        381.42        527.57        83.37 o
  -3 -12  10      26515.13      26303.58       403.20 o
  -2 -12  10       6340.45       6286.98       198.65 o
  -1 -12  10       1092.60        913.95        98.05 o
   0 -12  10       3572.26       3694.31       160.03 o
   1 -12  10         21.88        -58.93        62.31 o
   2 -12  10        188.76        100.24        69.54 o
   3 -12  10       2002.13       1999.91       127.22 o
   4 -12  10        689.85        593.17        84.63 o
   5 -12  10       2554.62       2399.06       148.07 o
  -8 -11  10       5498.02       5282.38       198.30 o
  -7 -11  10        611.40        488.84        87.85 o
  -6 -11  10      14378.62      14214.61       301.10 o
  -5 -11  10       3065.34       3091.94       144.82 o
  -4 -11  10      12351.29      12239.09       268.03 o
  -3 -11  10       9018.05       9302.56       231.55 o
  -2 -11  10        441.97        421.37        75.09 o
  -1 -11  10        179.92        183.13        70.46 o
   0 -11  10       1465.45       1487.24       115.63 o
   1 -11  10         79.18         67.38        60.63 o
   2 -11  10       6540.93       6321.60       195.46 o
   3 -11  10      10324.19      10296.81       249.01 o
   4 -11  10       1576.33       1701.83       115.47 o
   5 -11  10       5358.47       5250.10       192.88 o
  -9 -10  10        603.82        739.00        91.22 o
  -8 -10  10       2859.14       2667.71       142.44 o
  -7 -10  10      17327.96      17089.95       328.34 o
  -6 -10  10       3554.44       3595.94       156.63 o
  -5 -10  10       2160.80       2136.70       123.90 o
  -4 -10  10        957.77       1087.51        94.66 o
  -3 -10  10         46.70        -49.88        60.47 o
  -2 -10  10         48.65          0.46        58.78 o
  -1 -10  10       8768.92       9199.07       220.45 o
   0 -10  10       5438.68       6185.65       184.32 o
   1 -10  10       3611.15       3826.21       148.83 o
   2 -10  10      19782.01      20152.18       333.54 o
   3 -10  10        177.95        166.86        63.09 o
   4 -10  10       3024.36       3345.44       148.96 o
   5 -10  10        649.94        824.46        86.32 o
   6 -10  10       2749.26       2475.44       141.18 o
  -9  -9  10        886.08        774.90        93.25 o
  -8  -9  10       2611.64       2322.17       133.17 o
  -7  -9  10       2860.53       2873.11       135.85 o
  -6  -9  10        166.85        136.62        65.55 o
  -5  -9  10         26.43        141.96        62.31 o
  -4  -9  10       1298.53       1268.61        97.17 o
  -3  -9  10       1203.91       1251.11        96.24 o
  -2  -9  10       5502.50       5641.90       170.33 o
  -1  -9  10      14884.11      15504.17       276.91 o
   0  -9  10       2198.18       2284.14       114.70 o
   1  -9  10         10.50        -77.81        59.85 o
   2  -9  10        348.30        311.08        69.71 o
   3  -9  10       4740.36       4333.72       161.85 o
   4  -9  10       5920.48       5786.19       184.17 o
   5  -9  10        664.20        773.19        82.63 o
   6  -9  10        174.88        189.57        71.53 o
 -10  -8  10       4182.27       4034.19       173.17 o
  -9  -8  10        466.05        505.35        80.77 o
  -8  -8  10        204.42        -26.86        63.40 o
  -7  -8  10        112.71        198.31        63.39 o
  -6  -8  10        859.63        892.86        83.59 o
  -5  -8  10       3829.84       3915.71       143.05 o
  -4  -8  10       4559.41       4875.33       155.74 o
  -3  -8  10       7598.49       7660.47       190.32 o
  -2  -8  10       3216.12       3084.40       126.62 o
  -1  -8  10          3.66        -14.89        53.87 o
   0  -8  10       2294.87       2511.64       116.89 o
   1  -8  10       3664.79       3660.80       140.26 o
   2  -8  10       1483.93       1607.92        96.28 o
   3  -8  10       1466.98       1605.44        99.96 o
   4  -8  10       2550.43       2308.06       119.49 o
   5  -8  10        196.19         77.98        61.10 o
   6  -8  10        111.36        158.71        60.78 o
   7  -8  10       1302.78       1310.42       114.04 o
 -10  -7  10        190.86        242.38        73.22 o
  -9  -7  10        689.42        746.80        84.63 o
  -8  -7  10        296.51        159.82        72.93 o
  -7  -7  10        946.65        845.17        85.44 o
  -6  -7  10       8058.18       8197.21       202.12 o
  -5  -7  10       9804.61       9141.06       207.40 o
  -4  -7  10       1388.06       1351.58        95.66 o
  -3  -7  10        222.62        157.51        55.88 o
  -2  -7  10        101.31        149.19        58.79 o
  -1  -7  10       1256.34       1527.47        91.34 o
   0  -7  10       5168.00       4994.92       152.24 o
   1  -7  10        360.60        421.50        63.72 o
   2  -7  10         70.07        199.07        55.41 o
   3  -7  10       4663.59       4445.15       153.09 o
   4  -7  10        426.48        300.97        65.88 o
   5  -7  10       1373.42       1380.26       107.31 o
   6  -7  10        324.86        468.42        72.16 o
   7  -7  10       1684.05       1795.24       116.09 o
 -11  -6  10        169.45        113.43        68.61 o
 -10  -6  10       1211.26       1270.10       111.27 o
  -9  -6  10       1105.57       1264.19       102.81 o
  -8  -6  10       3848.41       3731.30       152.25 o
  -7  -6  10       4851.71       4642.41       161.78 o
  -6  -6  10         27.10        134.60        52.49 o
  -5  -6  10          0.94        -30.08        54.94 o
  -4  -6  10         41.76        216.40        54.48 o
  -3  -6  10       1861.39       1842.97        97.14 o
  -2  -6  10       4384.34       4601.53       143.77 o
  -1  -6  10        837.91        956.82        83.60 o
   0  -6  10       3065.66       3445.17       127.71 o
   1  -6  10         71.95         57.71        62.47 o
   2  -6  10        391.54        430.12        66.95 o
   3  -6  10        818.23       1048.81        87.27 o
   4  -6  10       1132.37       1101.77        90.69 o
   5  -6  10        765.67        690.37        78.35 o
   6  -6  10       1576.61       1452.17       111.17 o
   7  -6  10        566.94        633.63        82.01 o
 -11  -5  10       1347.51       1258.87       113.59 o
 -10  -5  10       1733.94       1595.76       123.50 o
  -9  -5  10        188.40        294.27        67.24 o
  -8  -5  10         63.46         16.73        55.41 o
  -7  -5  10         11.46         12.43        50.34 o
  -6  -5  10         32.95        -53.56        52.03 o
  -5  -5  10       2198.86       1968.52       102.57 o
  -4  -5  10       1079.79       1166.45        84.87 o
  -3  -5  10       9520.98       9562.89       194.93 o
  -2  -5  10      15519.71      15659.65       250.63 o
  -1  -5  10       5063.15       5389.59       152.01 o
   0  -5  10       5499.55       5653.02       154.88 o
   1  -5  10        347.05        253.06        56.82 o
   2  -5  10       1478.96       1347.62        92.14 o
   3  -5  10       5266.09       5084.45       157.75 o
   4  -5  10        264.76        232.44        59.41 o
   5  -5  10        390.33        429.16        69.86 o
   6  -5  10       2795.04       2786.20       132.44 o
   7  -5  10         14.26        190.15        59.09 o
 -11  -4  10        673.60        697.76        90.31 o
 -10  -4  10        721.38        782.00        87.55 o
  -9  -4  10        365.40        435.29        73.70 o
  -8  -4  10       3683.35       3323.55       140.06 o
  -7  -4  10       2621.41       2661.86       118.47 o
  -6  -4  10        706.45        643.43        69.60 o
  -5  -4  10       6843.42       7094.55       170.70 o
  -4  -4  10         58.95        -59.40        43.13 o
  -3  -4  10         36.36        161.15        49.42 o
  -2  -4  10       3941.69       4168.57       130.58 o
  -1  -4  10       1765.18       1687.83        92.67 o
   0  -4  10       6488.41       6901.02       168.67 o
   1  -4  10        480.99        485.96        65.89 o
   2  -4  10       1656.48       1603.91        95.24 o
   3  -4  10       4891.35       4464.66       149.17 o
   4  -4  10        200.93        141.69        62.63 o
   5  -4  10       4471.48       4444.63       158.08 o
   6  -4  10        311.71        174.10        66.63 o
   7  -4  10      10081.11       9646.79       250.18 o
 -11  -3  10        433.58        363.44        75.39 o
 -10  -3  10       3280.32       3011.54       145.47 o
  -9  -3  10       4418.59       4523.73       165.17 o
  -8  -3  10       2625.29       2798.36       127.23 o
  -7  -3  10        146.11        186.81        57.10 o
  -6  -3  10       2244.40       2217.63       105.04 o
  -5  -3  10       2477.22       2120.57        99.09 o
  -4  -3  10       2358.55       2287.06       103.24 o
  -3  -3  10       2095.32       2359.56       100.74 o
  -2  -3  10       2611.38       2604.03       106.85 o
  -1  -3  10       7208.59       7346.32       173.92 o
   0  -3  10       6278.98       6180.59       159.47 o
   1  -3  10       1156.05       1215.80        90.10 o
   2  -3  10       2311.65       2250.51       106.13 o
   3  -3  10        386.94        261.81        59.89 o
   4  -3  10      40441.45      39317.88       441.08 o
   5  -3  10      11128.42      10986.66       242.46 o
   6  -3  10       3833.16       3955.93       157.44 o
   7  -3  10       7030.08       6724.63       211.22 o
 -11  -2  10       3384.24       3602.25       162.41 o
 -10  -2  10      18502.46      18288.99       330.51 o
  -9  -2  10       5186.33       4976.80       171.22 o
  -8  -2  10        139.23        194.33        58.79 o
  -7  -2  10        399.56        329.08        63.42 o
  -6  -2  10       1580.52       1608.24        91.85 o
  -5  -2  10       4612.85       4632.70       139.96 o
  -4  -2  10       6878.17       6886.33       163.53 o
  -3  -2  10       6182.67       6400.23       158.41 o
  -2  -2  10       1953.40       2236.63       101.18 o
  -1  -2  10      39207.25      39963.15       393.84 o
   0  -2  10          4.28         42.66        48.65 o
   1  -2  10      18817.31      19414.38       281.11 o
   2  -2  10       2133.53       2257.86       108.71 o
   3  -2  10      21432.22      20716.25       307.41 o
   4  -2  10      24712.15      23464.98       345.66 o
   5  -2  10        204.83        265.11        64.32 o
   6  -2  10        142.22         81.35        62.32 o
   7  -2  10        407.70        476.13        74.31 o
 -12  -1  10       1119.23       1195.04       114.33 o
 -11  -1  10       7705.71       7875.20       228.44 o
 -10  -1  10        165.41        166.55        63.55 o
  -9  -1  10       2401.58       2231.21       128.25 o
  -8  -1  10         58.38        142.74        57.09 o
  -7  -1  10       3555.50       3627.79       134.54 o
  -6  -1  10       4248.46       4198.48       138.13 o
  -5  -1  10       2963.14       2982.73       115.52 o
  -4  -1  10      43156.29      41906.20       408.27 o
  -3  -1  10        586.89        661.98        66.83 o
  -2  -1  10         31.67        -69.52        46.35 o
  -1  -1  10       1409.72       1425.10        85.85 o
   0  -1  10      36694.69      37201.73       384.27 o
   1  -1  10       8290.72       7903.65       181.52 o
   2  -1  10       1893.78       1743.46        95.58 o
   3  -1  10       3795.45       3768.61       140.59 o
   4  -1  10          6.69        121.55        56.63 o
   5  -1  10         14.52        -19.18        53.71 o
   6  -1  10       3480.61       3888.95       153.67 o
   7  -1  10       2483.91       2424.92       133.75 o
 -12   0  10       1135.36       1277.88       117.55 o
 -11   0  10        300.46        183.00        73.38 o
 -10   0  10        662.51        826.65        86.32 o
  -9   0  10       2742.40       2981.08       132.77 o
  -8   0  10       8093.30       8125.11       204.42 o
  -7   0  10      12857.09      12990.40       246.01 o
  -6   0  10       5233.83       5207.93       153.49 o
  -5   0  10      15981.16      15989.25       257.93 o
  -4   0  10       8953.15       8590.62       186.02 o
  -3   0  10      34383.97      33676.63       366.08 o
  -2   0  10       4009.61       4252.05       136.77 o
  -1   0  10      24673.88      25671.03       315.28 o
   0   0  10       7175.66       7433.86       174.87 o
   1   0  10        111.00        179.74        60.02 o
   2   0  10       1270.33       1052.38        85.19 o
   3   0  10       1907.61       2022.75       107.88 o
   4   0  10        291.66        163.66        64.33 o
   5   0  10       8194.47       7811.97       213.71 o
   6   0  10      15060.94      14187.24       301.76 o
   7   0  10        517.38        515.96        79.85 o
 -11   1  10       7014.65       7631.46       230.57 o
 -10   1  10       2238.63       2082.24       131.74 o
  -9   1  10       8307.77       8513.88       221.71 o
  -8   1  10      22704.84      22725.85       345.82 o
  -7   1  10       3455.71       3534.93       137.90 o
  -6   1  10       3893.97       4076.89       141.42 o
  -5   1  10       4098.56       3968.19       135.79 o
  -4   1  10      44650.03      44174.21       434.81 o
  -3   1  10      11488.62      11304.95       215.72 o
  -2   1  10       2049.76       2039.91       101.03 o
  -1   1  10       2792.49       2772.41       111.94 o
   0   1  10       1189.45       1203.52        89.34 o
   1   1  10        159.20         91.80        56.34 o
   2   1  10      11103.74      10805.03       225.10 o
   3   1  10      10803.12      10402.27       233.08 o
   4   1  10       2873.10       2866.87       131.87 o
   5   1  10      10865.40      10993.50       250.78 o
   6   1  10       1288.24       1521.38       116.36 o
   7   1  10       1745.11       1764.25       131.48 o
 -11   2  10       9205.84       9266.07       256.42 o
 -10   2  10        428.35        539.73        81.53 o
  -9   2  10       1046.50        848.15        89.59 o
  -8   2  10       5503.19       5742.05       178.75 o
  -7   2  10      24262.52      22936.60       339.13 o
  -6   2  10       5196.23       5125.96       156.84 o
  -5   2  10       2226.23       2235.38       106.42 o
  -4   2  10       1465.47       1535.39        90.61 o
  -3   2  10        672.04        673.85        70.83 o
  -2   2  10          7.56        -19.95        51.41 o
  -1   2  10       1432.90       1446.71        91.06 o
   0   2  10       3189.63       3139.20       124.32 o
   1   2  10      10166.50      10347.51       215.81 o
   2   2  10      12258.75      12371.24       242.23 o
   3   2  10       1468.21       1444.90        99.96 o
   4   2  10        556.43        580.84        75.71 o
   5   2  10        320.94        405.16        71.85 o
   6   2  10       4078.66       4056.24       170.40 o
 -11   3  10       2979.28       3021.47       157.39 o
 -10   3  10       3652.15       3585.56       158.47 o
  -9   3  10       1397.54       1369.23       111.00 o
  -8   3  10       9709.73       9913.42       235.68 o
  -7   3  10       2478.14       2221.35       116.73 o
  -6   3  10        469.50        523.23        65.58 o
  -5   3  10       1533.44       1700.08        97.37 o
  -4   3  10       1690.62       1469.63        94.79 o
  -3   3  10       1562.34       1644.46        96.77 o
  -2   3  10       5436.67       5329.18       157.87 o
  -1   3  10       4669.00       4519.73       146.39 o
   0   3  10       4702.76       4535.83       147.14 o
   1   3  10       2777.77       2873.02       124.20 o
   2   3  10        145.18        294.56        59.10 o
   3   3  10       1660.07       1680.20       105.67 o
   4   3  10       4092.79       4058.30       158.59 o
   5   3  10       1707.53       1780.53       124.87 o
   6   3  10       2321.32       2420.22       141.11 o
 -11   4  10       6399.40       7109.04       229.10 o
 -10   4  10       2966.31       3216.42       153.24 o
  -9   4  10       1742.30       1751.82       119.35 o
  -8   4  10       4317.84       4343.95       162.98 o
  -7   4  10       1794.82       1803.06       111.54 o
  -6   4  10        829.12        705.25        79.28 o
  -5   4  10       2926.06       2906.48       128.23 o
  -4   4  10       3167.72       3265.52       130.91 o
  -3   4  10       5348.24       5413.71       166.00 o
  -2   4  10       1935.94       1851.45       102.97 o
  -1   4  10       1527.85       1426.49        95.37 o
   0   4  10         64.76         92.09        51.26 o
   1   4  10       1273.98       1327.72       100.39 o
   2   4  10       1355.32       1553.02       100.24 o
   3   4  10       3410.66       3354.65       144.59 o
   4   4  10       2860.67       2625.58       136.76 o
   5   4  10        136.56         89.64        58.63 o
 -10   5  10        973.09        928.01       104.17 o
  -9   5  10          4.82         58.16        67.07 o
  -8   5  10         16.03         30.39        64.46 o
  -7   5  10       1316.91       1377.16       109.31 o
  -6   5  10       6398.72       6273.16       189.33 o
  -5   5  10       3048.36       3133.82       135.32 o
  -4   5  10       2224.60       2285.33       116.54 o
  -3   5  10        550.14        435.73        69.12 o
  -2   5  10         15.52        -76.20        50.80 o
  -1   5  10        212.01        284.61        62.02 o
   0   5  10       1462.73       1419.54       103.65 o
   1   5  10       2460.33       2160.75       121.03 o
   2   5  10       1688.35       1850.27       110.74 o
   3   5  10        306.16        177.17        65.71 o
   4   5  10        113.48        205.52        68.92 o
   5   5  10         28.99        106.36        63.54 o
 -10   6  10        207.88        159.03        69.38 o
  -9   6  10        970.81       1101.64       107.09 o
  -8   6  10       3228.10       3199.79       153.31 o
  -7   6  10       2592.93       2434.38       133.34 o
  -6   6  10       1118.44       1168.69       100.21 o
  -5   6  10       1203.58       1123.67        98.69 o
  -4   6  10        130.45        149.20        62.93 o
  -3   6  10        755.54        783.96        80.96 o
  -2   6  10        253.98        289.69        62.02 o
  -1   6  10       3615.29       3479.65       143.27 o
   0   6  10       2267.70       2526.61       127.76 o
   1   6  10         60.27         36.68        57.86 o
   2   6  10         39.52         76.58        53.26 o
   3   6  10        439.38        473.70        78.77 o
   4   6  10       1161.25       1320.53       114.03 o
  -9   7  10        522.84        490.78        83.23 o
  -8   7  10        547.36        535.03        84.00 o
  -7   7  10        736.83        795.99        88.32 o
  -6   7  10         59.34        123.40        61.85 o
  -5   7  10        252.36        356.62        68.78 o
  -4   7  10       3059.21       3389.65       144.68 o
  -3   7  10       7326.05       7152.24       206.85 o
  -2   7  10       2372.73       2343.50       124.54 o
  -1   7  10         41.39        164.83        57.55 o
   0   7  10          3.43         72.59        61.39 o
   1   7  10         23.15         98.22        55.25 o
   2   7  10        576.75        447.52        77.09 o
   3   7  10       2133.35       1929.74       136.93 o
  -8   8  10        154.35         21.49        69.53 o
  -7   8  10       1344.29       1065.70       112.06 o
  -6   8  10       8150.57       8411.80       239.46 o
  -5   8  10       4276.19       4183.00       172.79 o
  -4   8  10       1242.29       1215.20       107.13 o
  -3   8  10       1107.68       1071.31       102.04 o
  -2   8  10        256.67        229.51        64.17 o
  -1   8  10        510.57        433.36        75.86 o
   0   8  10       1788.60       1859.78       118.74 o
   1   8  10        494.82        554.50        82.92 o
   2   8  10       4360.71       4330.86       180.16 o
  -7   9  10       6899.68       6981.21       228.47 o
  -6   9  10        654.84        619.41        91.54 o
  -5   9  10        269.11        460.40        79.83 o
  -4   9  10        890.21       1097.24        99.86 o
  -3   9  10       7172.03       6787.47       221.97 o
  -2   9  10       3409.33       3479.92       161.80 o
  -1   9  10       3075.80       3136.47       153.57 o
   0   9  10       3631.90       3603.76       165.68 o
   1   9  10       1141.05       1202.92       114.02 o
  -5  10  10       1008.43        989.47       106.32 o
  -4  10  10       2928.43       2559.09       149.98 o
  -3  10  10       6016.05       5844.69       207.07 o
  -2  10  10       3375.05       2799.94       159.92 o
  -1  10  10       9080.55       8762.05       257.07 o
  -3 -14  11         48.43         87.94        74.74 o
  -2 -14  11       1665.23       1741.82       135.00 o
  -1 -14  11       1609.45       1489.86       131.15 o
   0 -14  11       1785.74       1854.16       139.79 o
   1 -14  11       2892.26       2690.98       163.21 o
  -5 -13  11          6.19        -68.91        67.68 o
  -4 -13  11       2021.02       1995.50       135.99 o
  -3 -13  11       6266.94       6190.49       210.27 o
  -2 -13  11       2746.04       2346.84       138.11 o
  -1 -13  11       2705.09       2752.74       147.65 o
   0 -13  11        277.68        363.38        75.99 o
   1 -13  11        406.59        380.78        80.15 o
   2 -13  11        409.93        307.39        80.76 o
   3 -13  11       1619.11       1568.71       130.07 o
  -7 -12  11        814.73        736.25        98.62 o
  -6 -12  11       4777.39       4559.30       187.81 o
  -5 -12  11        866.75        880.28        99.70 o
  -4 -12  11      10622.06       9826.92       261.30 o
  -3 -12  11       3027.50       3280.78       150.50 o
  -2 -12  11         25.59        111.42        60.31 o
  -1 -12  11        318.37        321.03        78.76 o
   0 -12  11        288.43        379.20        79.52 o
   1 -12  11       1411.85       1415.88       121.14 o
   2 -12  11       4267.42       4095.72       174.61 o
   3 -12  11       7604.44       7284.98       223.89 o
   4 -12  11        996.67        993.76       102.48 o
  -8 -11  11       1119.59       1022.78       108.79 o
  -7 -11  11      15706.97      15041.82       322.39 o
  -6 -11  11       3193.99       2998.01       144.51 o
  -5 -11  11        906.83        899.41        93.41 o
  -4 -11  11       1332.46       1068.56       111.14 o
  -3 -11  11        192.70        114.52        62.94 o
  -2 -11  11         92.46         21.80        67.23 o
  -1 -11  11       3770.47       3747.64       157.61 o
   0 -11  11       4610.16       4699.70       176.14 o
   1 -11  11       3754.16       4210.67       165.15 o
   2 -11  11      16868.54      16954.58       326.31 o
   3 -11  11        479.79        484.78        83.38 o
   4 -11  11        652.62        721.54        88.93 o
   5 -11  11         22.96         -3.22        72.13 o
  -8 -10  11       8080.99       8046.81       237.79 o
  -7 -10  11       1268.63       1178.29       110.21 o
  -6 -10  11       1253.11       1190.78       110.06 o
  -5 -10  11        748.59        669.00        86.18 o
  -4 -10  11       1102.85       1131.63       102.36 o
  -3 -10  11       2433.20       2604.22       131.49 o
  -2 -10  11       9763.93      10084.62       238.36 o
  -1 -10  11      21397.28      21948.88       354.05 o
   0 -10  11        558.29        563.49        77.87 o
   1 -10  11       2674.03       3000.36       135.99 o
   2 -10  11         69.50        116.19        67.07 o
   3 -10  11      10372.68      11146.08       263.62 o
   4 -10  11       3223.74       3288.16       155.30 o
   5 -10  11       4459.95       4525.57       180.64 o
  -9  -9  11         55.62        -42.97        64.15 o
  -8  -9  11       1320.22       1339.14       113.44 o
  -7  -9  11         50.77        173.74        60.47 o
  -6  -9  11       1974.69       1926.49       119.40 o
  -5  -9  11      10601.52      10025.40       237.65 o
  -4  -9  11       6283.19       6718.39       191.16 o
  -3  -9  11       5909.12       5545.23       177.94 o
  -2  -9  11      24845.92      25306.44       365.76 o
  -1  -9  11        755.60        791.81        86.03 o
   0  -9  11       2993.87       3332.99       140.85 o
   1  -9  11        545.39        485.78        76.33 o
   2  -9  11      16600.42      16889.72       310.79 o
   3  -9  11       7573.89       7667.87       216.78 o
   4  -9  11       2025.82       2012.22       120.00 o
   5  -9  11        525.21        429.52        79.39 o
   6  -9  11         92.43        109.89        59.86 o
 -10  -8  11       1273.12       1368.76       120.80 o
  -9  -8  11          8.57         95.46        65.68 o
  -8  -8  11       4727.89       4613.33       180.76 o
  -7  -8  11        872.64        766.97        90.34 o
  -6  -8  11      14341.21      14241.68       281.20 o
  -5  -8  11      21038.19      21134.26       332.36 o
  -4  -8  11        302.28        329.94        64.18 o
  -3  -8  11       1771.27       1725.26       108.32 o
  -2  -8  11         95.63        103.61        69.84 o
  -1  -8  11      21547.82      23360.40       345.08 o
   0  -8  11       5159.16       5391.03       167.90 o
   1  -8  11       7160.79       7411.00       198.87 o
   2  -8  11       4070.88       3967.04       151.08 o
   3  -8  11         77.58        -85.64        57.10 o
   4  -8  11        421.76        643.37        80.15 o
   5  -8  11        829.25        711.73        86.95 o
   6  -8  11       1511.92       1484.79       123.14 o
 -10  -7  11        323.38        219.08        85.97 o
  -9  -7  11      12310.91      11872.65       280.34 o
  -8  -7  11       8178.10       7931.07       221.88 o
  -7  -7  11       1402.32       1439.75       112.09 o
  -6  -7  11       6005.64       5998.47       181.51 o
  -5  -7  11        374.95        442.38        70.02 o
  -4  -7  11       9171.82       9001.52       207.79 o
  -3  -7  11       2155.70       2229.57       108.70 o
  -2  -7  11       4823.18       5126.09       163.09 o
  -1  -7  11       6950.02       7160.99       190.89 o
   0  -7  11        609.93        652.52        76.65 o
   1  -7  11         18.38         24.71        53.72 o
   2  -7  11        193.84        159.65        60.79 o
   3  -7  11         31.44        170.20        59.85 o
   4  -7  11       4845.24       4773.15       170.79 o
   5  -7  11       2827.72       2597.98       133.98 o
   6  -7  11       1996.27       2015.44       122.91 o
 -10  -6  11       6033.35       6108.76       209.43 o
  -9  -6  11       6264.81       6397.77       203.99 o
  -8  -6  11        211.15        357.52        74.30 o
  -7  -6  11        714.89        842.90        83.87 o
  -6  -6  11         56.23          9.21        53.41 o
  -5  -6  11       4706.09       4582.35       153.45 o
  -4  -6  11       7966.90       7817.10       189.18 o
  -3  -6  11        322.26        234.46        57.43 o
  -2  -6  11        277.26        218.63        56.35 o
  -1  -6  11       2958.75       3057.23       126.27 o
   0  -6  11         24.71        -56.94        53.56 o
   1  -6  11       2534.55       2712.86       121.85 o
   2  -6  11       1789.39       1659.68       101.09 o
   3  -6  11       4649.79       4043.72       153.82 o
   4  -6  11       3020.17       2964.64       135.43 o
   5  -6  11        863.15        877.55        90.34 o
   6  -6  11          2.64          5.83        61.08 o
 -11  -5  11        629.59        603.72        86.16 o
 -10  -5  11        397.85        515.59        79.53 o
  -9  -5  11        438.76        484.46        77.85 o
  -8  -5  11       3115.44       3054.43       136.38 o
  -7  -5  11       4209.18       4491.09       154.36 o
  -6  -5  11       1277.23       1201.27        93.33 o
  -5  -5  11       5058.87       4935.19       153.56 o
  -4  -5  11       3157.11       3069.20       122.45 o
  -3  -5  11        519.63        509.47        64.05 o
  -2  -5  11          6.72        150.71        54.64 o
  -1  -5  11        826.68        880.53        84.36 o
   0  -5  11       3902.02       3698.15       136.95 o
   1  -5  11       4988.36       5020.03       156.94 o
   2  -5  11       3445.62       3368.91       134.34 o
   3  -5  11       1132.67        967.29        93.92 o
   4  -5  11        179.09        195.41        61.40 o
   5  -5  11        295.26        182.23        71.85 o
   6  -5  11        931.90        851.16        90.80 o
   7  -5  11       1164.91       1007.93       100.19 o
 -11  -4  11        220.64        322.06        72.15 o
 -10  -4  11        517.95        209.31        75.25 o
  -9  -4  11       1606.97       1583.81       114.72 o
  -8  -4  11       4757.64       4408.87       167.27 o
  -7  -4  11        481.29        625.04        71.72 o
  -6  -4  11        215.89        212.16        60.33 o
  -5  -4  11       2119.00       1941.40       102.08 o
  -4  -4  11         40.39         40.21        52.64 o
  -3  -4  11        541.58        711.79        70.35 o
  -2  -4  11       2115.46       2144.25       104.41 o
  -1  -4  11       1720.49       1831.64       102.34 o
   0  -4  11       3492.76       3531.90       132.86 o
   1  -4  11        421.46        377.93        63.27 o
   2  -4  11       1984.00       1915.75       104.97 o
   3  -4  11        535.28        417.28        70.19 o
   4  -4  11       1844.92       1637.35       104.00 o
   5  -4  11       4600.50       4307.26       167.63 o
   6  -4  11        966.52        973.96        98.49 o
   7  -4  11        190.57         48.35        68.15 o
 -11  -3  11       1279.28       1396.18       118.04 o
 -10  -3  11       2734.45       2904.55       142.12 o
  -9  -3  11       3001.75       2746.76       140.04 o
  -8  -3  11         82.95         96.54        64.77 o
  -7  -3  11        172.30        243.77        58.03 o
  -6  -3  11        293.91        314.90        61.41 o
  -5  -3  11       2792.38       2811.59       118.68 o
  -4  -3  11        210.46        159.51        53.58 o
  -3  -3  11        872.17       1055.06        85.14 o
  -2  -3  11       5717.00       5809.10       162.19 o
  -1  -3  11        382.41        285.17        62.19 o
   0  -3  11        676.16        666.00        72.51 o
   1  -3  11         46.71         85.18        53.72 o
   2  -3  11       3732.86       3824.02       141.50 o
   3  -3  11       7901.03       8013.81       202.79 o
   4  -3  11       7222.75       6515.19       188.40 o
   5  -3  11         49.10          3.07        63.23 o
   6  -3  11         20.13        105.74        58.17 o
   7  -3  11        716.94        555.39        87.39 o
 -11  -2  11       1450.06       1469.64       120.68 o
 -10  -2  11        343.65        289.26        74.46 o
  -9  -2  11          1.36        -87.71        58.47 o
  -8  -2  11       1354.69       1415.90       106.09 o
  -7  -2  11        212.13        159.19        59.26 o
  -6  -2  11        685.74        787.80        79.27 o
  -5  -2  11       8087.79       7525.00       184.62 o
  -4  -2  11       2488.71       2464.71       112.94 o
  -3  -2  11        268.35        285.27        58.80 o
  -2  -2  11        953.25        825.87        76.70 o
  -1  -2  11        980.25        981.30        86.39 o
   0  -2  11       1583.45       1879.46        99.08 o
   1  -2  11       2112.17       1921.60       105.62 o
   2  -2  11       1622.93       1477.70        94.76 o
   3  -2  11       4157.47       4498.31       156.67 o
   4  -2  11       1188.02       1264.56       101.75 o
   5  -2  11       4526.14       4420.18       168.84 o
   6  -2  11       2096.82       2016.21       124.00 o
 -11  -1  11         17.33        -82.64        55.10 o
 -10  -1  11         67.60        114.65        64.46 o
  -9  -1  11        510.36        524.44        78.78 o
  -8  -1  11       4740.39       4658.79       160.17 o
  -7  -1  11       5528.09       5544.40       168.45 o
  -6  -1  11       1809.91       1799.53       104.64 o
  -5  -1  11       3925.32       3740.62       135.10 o
  -4  -1  11       1303.32       1346.88        93.96 o
  -3  -1  11       7586.44       7232.93       179.90 o
  -2  -1  11       3880.69       3476.20       127.72 o
  -1  -1  11       3413.18       3671.16       132.55 o
   0  -1  11        663.69        749.55        73.43 o
   1  -1  11       2084.70       2130.37       111.15 o
   2  -1  11        449.13        444.73        65.11 o
   3  -1  11       2947.96       3167.93       138.53 o
   4  -1  11        708.57        823.50        83.87 o
   5  -1  11       3326.92       3177.87       145.63 o
   6  -1  11       8284.37       7754.33       226.87 o
 -11   0  11       1916.99       2047.08       131.82 o
 -10   0  11       2622.16       2698.17       138.57 o
  -9   0  11       7159.00       7170.37       215.59 o
  -8   0  11       3810.32       3816.08       153.95 o
  -7   0  11       1548.56       1441.47        98.44 o
  -6   0  11         15.42        -53.71        53.71 o
  -5   0  11       3108.31       2828.52       124.29 o
  -4   0  11      68226.82      68663.14       566.06 o
  -3   0  11       5065.23       5368.10       158.27 o
  -2   0  11       3604.17       3457.17       129.35 o
  -1   0  11       2486.12       2455.56       110.16 o
   0   0  11        591.11        775.87        73.89 o
   1   0  11        814.26        901.33        76.98 o
   2   0  11       3029.74       2685.06       124.54 o
   3   0  11       4484.89       4189.13       153.63 o
   4   0  11       4537.66       4058.99       160.69 o
   5   0  11      19668.47      18866.60       344.74 o
   6   0  11        738.98        569.55        89.86 o
 -11   1  11       4814.51       5116.03       195.84 o
 -10   1  11         51.68         -5.83        62.93 o
  -9   1  11       2298.83       2450.85       130.98 o
  -8   1  11       1311.64       1456.05       111.00 o
  -7   1  11      32529.46      32908.62       416.06 o
  -6   1  11       2357.26       2092.35       114.57 o
  -5   1  11      22027.07      22633.26       323.97 o
  -4   1  11      14381.82      14778.65       260.21 o
  -3   1  11       1966.38       2084.65       106.53 o
  -2   1  11        962.95        915.58        82.69 o
  -1   1  11       1804.61       1644.51        94.34 o
   0   1  11        126.77         54.49        54.95 o
   1   1  11      10389.52      10394.16       228.19 o
   2   1  11      19549.76      19864.98       322.11 o
   3   1  11        850.61        923.84        88.96 o
   4   1  11       6615.53       6786.50       203.34 o
   5   1  11        536.73        651.12        86.46 o
   6   1  11      13098.12      13816.60       308.88 o
 -11   2  11       1323.82       1443.41       131.42 o
 -10   2  11       5246.92       5535.61       196.91 o
  -9   2  11       1857.99       1986.53       121.52 o
  -8   2  11      10316.47      10424.84       247.32 o
  -7   2  11       2103.38       2010.24       117.74 o
  -6   2  11        230.75        211.09        61.41 o
  -5   2  11        219.90        228.74        58.80 o
  -4   2  11        400.33        567.87        69.41 o
  -3   2  11        345.05        419.80        64.03 o
  -2   2  11      13436.78      13301.18       250.97 o
  -1   2  11       9207.94       9620.21       213.44 o
   0   2  11       4035.54       3955.38       140.94 o
   1   2  11      25153.49      26584.64       363.22 o
   2   2  11         19.42         58.17        55.71 o
   3   2  11       4677.59       4720.06       169.84 o
   4   2  11       1109.35       1069.91        99.74 o
   5   2  11      12227.41      11919.88       283.48 o
 -11   3  11       9487.42      10259.53       274.56 o
 -10   3  11        581.70        518.31        87.23 o
  -9   3  11       5049.23       5033.86       185.93 o
  -8   3  11       2469.12       2671.93       134.40 o
  -7   3  11         56.47         80.42        61.39 o
  -6   3  11        143.21        131.24        62.17 o
  -5   3  11       3879.59       3784.48       144.90 o
  -4   3  11       1110.37       1197.45        93.31 o
  -3   3  11      15588.92      14754.43       273.55 o
  -2   3  11      29980.32      29968.02       379.03 o
  -1   3  11         88.04        161.32        56.79 o
   0   3  11       1389.37       1273.66       104.87 o
   1   3  11       1120.43       1070.08        94.68 o
   2   3  11      17733.22      18133.10       317.47 o
   3   3  11       6417.81       7227.78       210.56 o
   4   3  11       2352.89       2641.92       136.21 o
   5   3  11       2196.50       2303.26       138.93 o
 -10   4  11       1058.26        853.41       102.49 o
  -9   4  11        106.79        124.32        63.08 o
  -8   4  11        765.68        772.38        87.25 o
  -7   4  11        156.09        188.65        66.47 o
  -6   4  11      16372.96      16855.64       305.03 o
  -5   4  11      11227.05      11340.01       248.40 o
  -4   4  11       2250.50       2318.06       120.39 o
  -3   4  11      15494.80      15130.97       279.25 o
  -2   4  11        617.04        626.54        78.03 o
  -1   4  11      13456.06      13822.16       266.04 o
   0   4  11       4379.37       4509.86       161.48 o
   1   4  11       2742.04       2823.38       130.76 o
   2   4  11       3120.43       3094.64       141.13 o
   3   4  11       2313.25       1944.72       123.43 o
   4   4  11         41.14        -80.57        58.17 o
 -10   5  11         16.62        101.29        66.91 o
  -9   5  11       3437.80       3176.96       160.10 o
  -8   5  11       4310.01       4779.76       178.35 o
  -7   5  11       7559.49       7061.22       214.59 o
  -6   5  11      12195.72      11768.50       266.89 o
  -5   5  11        358.74        306.01        71.70 o
  -4   5  11       1987.05       2130.92       119.41 o
  -3   5  11       3256.11       2869.41       136.73 o
  -2   5  11       4425.79       4558.34       159.94 o
  -1   5  11       3760.70       3805.94       150.84 o
   0   5  11       1149.50       1268.63       106.36 o
   1   5  11        301.52        325.63        69.70 o
   2   5  11       2828.94       2967.78       145.07 o
   3   5  11         10.68        -86.10        57.40 o
   4   5  11       1067.27       1219.87       111.25 o
  -9   6  11       2747.11       2687.62       154.26 o
  -8   6  11       2422.69       2337.16       141.75 o
  -7   6  11        589.02        563.33        83.09 o
  -6   6  11        852.72        871.25        90.49 o
  -5   6  11       3451.48       3496.37       153.38 o
  -4   6  11       2459.11       2347.39       129.32 o
  -3   6  11       1795.97       1753.63       112.76 o
  -2   6  11       2377.99       2099.75       120.38 o
  -1   6  11       2469.08       2279.58       126.86 o
   0   6  11         88.38        -36.99        59.09 o
   1   6  11        157.32        203.69        63.39 o
   2   6  11        805.80        754.40        89.71 o
   3   6  11       3104.87       3067.87       158.95 o
  -8   7  11        737.55        700.87        93.39 o
  -7   7  11        488.96        376.52        76.16 o
  -6   7  11       2322.02       2445.95       134.97 o
  -5   7  11       3190.24       3297.77       154.38 o
  -4   7  11       1570.91       1490.17       116.86 o
  -3   7  11        938.21        873.64        89.58 o
  -2   7  11         98.10        -90.94        60.63 o
  -1   7  11        831.74        642.15        86.80 o
   0   7  11       1603.21       1611.92       120.09 o
   1   7  11       2453.51       2900.03       143.91 o
   2   7  11       1926.54       1918.45       128.58 o
  -7   8  11        499.89        529.46        84.92 o
  -6   8  11       1308.72       1272.82       117.74 o
  -5   8  11        801.22        741.96        94.32 o
  -4   8  11         10.59         33.46        59.70 o
  -3   8  11        135.59         41.14        59.25 o
  -2   8  11       2481.96       2440.91       134.84 o
  -1   8  11       2546.17       2607.88       143.15 o
   0   8  11        439.30        398.30        74.16 o
   1   8  11        579.09        586.94        84.77 o
  -6   9  11        116.60       -106.60        71.06 o
  -5   9  11        917.27       1005.81       110.00 o
  -4   9  11        813.26        779.27        93.40 o
  -3   9  11       2254.19       2528.04       140.94 o
  -2   9  11        977.38        861.00       100.17 o
  -1   9  11        566.95        450.72        83.69 o
  -4 -13  12        897.04        820.36        97.25 o
  -3 -13  12       1074.65        926.72       102.95 o
  -2 -13  12        701.63        916.49        98.76 o
  -1 -13  12         20.30        159.46        73.05 o
   0 -13  12        297.75        376.74        82.75 o
   1 -13  12       1954.32       1950.95       135.97 o
  -6 -12  12       1429.67       1419.13       124.67 o
  -5 -12  12         67.17        104.83        67.38 o
  -4 -12  12        802.48        775.91        95.39 o
  -3 -12  12         63.69         77.20        65.84 o
  -2 -12  12       3616.24       3610.84       164.47 o
  -1 -12  12         57.19         58.94        67.07 o
   0 -12  12        234.00         51.89        73.22 o
   1 -12  12       2976.85       3301.01       157.09 o
   2 -12  12       3042.58       3291.36       163.56 o
   3 -12  12         67.68         67.22        67.99 o
  -7 -11  12       1417.47       1258.95       112.98 o
  -6 -11  12         54.70        144.88        68.45 o
  -5 -11  12        764.14        805.07        94.16 o
  -4 -11  12        131.05        178.51        69.23 o
  -3 -11  12         71.41         88.56        66.00 o
  -2 -11  12       1592.05       1560.19       120.10 o
  -1 -11  12        560.14        661.14        90.46 o
   0 -11  12        463.15        422.89        81.54 o
   1 -11  12       2933.56       2912.47       150.17 o
   2 -11  12         60.31         79.20        67.22 o
   3 -11  12      12101.85      12654.59       298.64 o
   4 -11  12       2372.58       2422.40       142.96 o
  -8 -10  12        448.11        583.17        84.60 o
  -7 -10  12        940.10        960.86       100.33 o
  -6 -10  12         55.45        194.00        73.52 o
  -5 -10  12       2554.37       2331.39       130.40 o
  -4 -10  12       2351.75       2321.85       131.30 o
  -3 -10  12       2477.29       2314.92       129.17 o
  -2 -10  12       3669.60       3721.58       153.58 o
  -1 -10  12        319.42        298.77        74.62 o
   0 -10  12       1442.18       1391.76       114.70 o
   1 -10  12       1664.57       1875.31       116.57 o
   2 -10  12      11536.43      11085.76       265.36 o
   3 -10  12       5064.14       5061.13       188.36 o
   4 -10  12       1339.93       1690.16       117.28 o
  -9  -9  12         12.34         25.17        65.38 o
  -8  -9  12        628.70        618.32        90.00 o
  -7  -9  12        996.14       1112.92       104.95 o
  -6  -9  12      11047.35      10674.06       258.90 o
  -5  -9  12      10028.15      10152.71       246.38 o
  -4  -9  12       1280.81       1100.99       103.00 o
  -3  -9  12       6699.25       6788.74       199.12 o
  -2  -9  12        881.47       1036.06        98.03 o
  -1  -9  12      21836.79      22328.62       365.22 o
   0  -9  12       2790.48       2691.44       138.63 o
   1  -9  12       4872.99       4686.68       174.51 o
   2  -9  12       4246.76       4125.73       169.10 o
   3  -9  12        744.25        645.61        86.33 o
   4  -9  12        720.88        748.18        93.23 o
   5  -9  12       1370.77       1332.65       112.67 o
  -9  -8  12       6220.93       6100.76       207.13 o
  -8  -8  12       6179.40       6012.02       201.30 o
  -7  -8  12       4531.79       4345.07       174.09 o
  -6  -8  12      16073.97      16144.29       307.95 o
  -5  -8  12        604.79        532.81        80.94 o
  -4  -8  12      10229.24      10150.12       236.51 o
  -3  -8  12       2747.99       2724.99       130.17 o
  -2  -8  12      16236.53      16498.15       303.59 o
  -1  -8  12       3887.79       4119.88       157.69 o
   0  -8  12       1581.29       1863.42       112.27 o
   1  -8  12        781.96        800.71        87.57 o
   2  -8  12         84.91        135.99        59.86 o
   3  -8  12        346.87        360.04        74.92 o
   4  -8  12       6735.63       6576.02       210.72 o
   5  -8  12      12511.97      11681.79       295.02 o
 -10  -7  12       8623.30       8742.27       249.97 o
  -9  -7  12       9253.53       8689.84       251.03 o
  -8  -7  12        227.44        248.07        71.23 o
  -7  -7  12          9.13         28.85        60.31 o
  -6  -7  12       5504.58       5639.11       183.19 o
  -5  -7  12      19431.21      19943.49       325.10 o
  -4  -7  12       1676.89       1698.73       108.14 o
  -3  -7  12       5070.69       5554.73       171.88 o
  -2  -7  12       2408.49       2467.78       123.50 o
  -1  -7  12        269.75        403.93        68.47 o
   0  -7  12        921.94        931.83        83.13 o
   1  -7  12       4204.64       4652.00       163.45 o
   2  -7  12       2601.27       2604.21       128.59 o
   3  -7  12       5540.83       5449.09       184.84 o
   4  -7  12      20040.91      19252.58       348.98 o
   5  -7  12        506.49        502.91        77.85 o
 -10  -6  12       9208.64       9288.72       255.75 o
  -9  -6  12       5855.00       6204.74       207.72 o
  -8  -6  12       9803.08       9573.42       243.29 o
  -7  -6  12        700.66        593.08        82.03 o
  -6  -6  12      10307.67       9930.77       232.64 o
  -5  -6  12       6075.22       6185.26       181.09 o
  -4  -6  12       1643.11       1885.50       106.91 o
  -3  -6  12       1898.11       2044.77       111.57 o
  -2  -6  12         90.25         43.44        57.25 o
  -1  -6  12         45.15        -58.78        54.95 o
   0  -6  12      15244.93      15172.07       279.69 o
   1  -6  12      16132.37      16419.08       296.50 o
   2  -6  12       1975.57       2058.69       112.94 o
   3  -6  12       4012.14       3949.28       160.74 o
   4  -6  12        282.28        176.24        67.55 o
   5  -6  12       3920.33       3631.90       162.51 o
   6  -6  12       2452.96       2668.10       143.74 o
 -10  -5  12       2045.95       2048.48       135.84 o
  -9  -5  12       9392.57       9424.78       248.05 o
  -8  -5  12       4448.84       4285.13       170.39 o
  -7  -5  12       4114.87       4269.00       158.79 o
  -6  -5  12       1317.56       1319.62       101.78 o
  -5  -5  12       1241.81       1112.01        95.93 o
  -4  -5  12        769.69        837.04        80.97 o
  -3  -5  12      12047.13      11935.71       240.86 o
  -2  -5  12       7153.85       7187.18       191.39 o
  -1  -5  12       7101.97       7247.68       200.36 o
   0  -5  12      11726.55      12505.36       250.94 o
   1  -5  12        280.52        248.56        63.87 o
   2  -5  12        804.00        603.63        82.04 o
   3  -5  12       1148.98       1057.90        96.06 o
   4  -5  12       1794.23       2008.78       121.36 o
   5  -5  12       2588.06       2577.46       138.09 o
   6  -5  12       2116.60       2142.98       131.38 o
 -10  -4  12       2746.06       2787.26       143.96 o
  -9  -4  12       2587.58       2700.46       138.10 o
  -8  -4  12       2109.30       2043.32       119.26 o
  -7  -4  12        967.96        849.33        87.44 o
  -6  -4  12        765.29        640.96        76.97 o
  -5  -4  12       4275.70       4381.06       150.25 o
  -4  -4  12      12323.06      12475.74       243.15 o
  -3  -4  12       7082.85       6892.73       184.57 o
  -2  -4  12        433.38        422.31        69.72 o
  -1  -4  12         19.28        108.97        55.71 o
   0  -4  12        186.05        228.73        56.80 o
   1  -4  12       1515.51       1488.30        99.51 o
   2  -4  12       3598.59       3568.40       143.27 o
   3  -4  12        894.34        848.29        86.81 o
   4  -4  12       1329.76       1253.16       105.30 o
   5  -4  12       1175.80       1127.58       108.81 o
   6  -4  12        107.68         57.71        69.53 o
 -11  -3  12        327.06        393.64        76.92 o
 -10  -3  12        623.01        689.89        84.47 o
  -9  -3  12       1595.25       1733.49       112.72 o
  -8  -3  12       1612.75       1805.51       113.04 o
  -7  -3  12       8091.58       7978.78       209.77 o
  -6  -3  12       3216.55       3258.03       135.36 o
  -5  -3  12       1825.86       1768.53       104.18 o
  -4  -3  12        847.96        868.35        82.98 o
  -3  -3  12        773.11        768.70        77.28 o
  -2  -3  12        201.30        286.92        60.33 o
  -1  -3  12       2382.40       2359.07       113.66 o
   0  -3  12        974.70       1067.05        93.44 o
   1  -3  12       4001.76       3762.35       143.69 o
   2  -3  12       2184.32       1892.22       114.98 o
   3  -3  12        165.76        158.72        66.47 o
   4  -3  12         31.38        154.24        57.55 o
   5  -3  12        559.32        496.34        78.94 o
   6  -3  12        582.11        599.38        84.31 o
 -11  -2  12        178.77        137.69        67.54 o
 -10  -2  12       1370.14       1454.65       119.29 o
  -9  -2  12       1061.38       1214.32       106.96 o
  -8  -2  12       3430.49       3093.64       140.44 o
  -7  -2  12       5440.79       5070.54       168.99 o
  -6  -2  12       1336.47       1239.92        97.64 o
  -5  -2  12         70.75         98.84        52.80 o
  -4  -2  12        309.81        368.49        63.10 o
  -3  -2  12        831.34        701.00        82.21 o
  -2  -2  12       5790.78       5867.52       170.91 o
  -1  -2  12        154.24        217.36        59.56 o
   0  -2  12        733.48        810.10        77.12 o
   1  -2  12       1262.97       1314.34        99.16 o
   2  -2  12        227.55        208.47        60.79 o
   3  -2  12        151.11        144.90        64.78 o
   4  -2  12       2043.91       2266.65       128.78 o
   5  -2  12       2828.97       2774.65       144.90 o
   6  -2  12        145.70        182.96        62.01 o
 -11  -1  12        993.45       1120.97       107.70 o
 -10  -1  12       3051.09       3132.78       148.95 o
  -9  -1  12        921.73        900.82        93.42 o
  -8  -1  12        922.75       1079.26        99.11 o
  -7  -1  12       1955.19       1804.37       110.02 o
  -6  -1  12        203.22        214.46        62.02 o
  -5  -1  12       1312.82       1370.02        94.87 o
  -4  -1  12       2610.97       2781.18       120.94 o
  -3  -1  12       4831.22       5143.85       161.54 o
  -2  -1  12        394.07        570.16        69.10 o
  -1  -1  12       1460.36       1489.86        96.74 o
   0  -1  12       3183.24       2799.81       127.96 o
   1  -1  12        118.42        151.04        60.78 o
   2  -1  12       1698.11       1868.44       110.44 o
   3  -1  12        583.96        506.83        74.18 o
   4  -1  12       1604.08       1482.52       115.79 o
   5  -1  12       2551.23       2702.70       143.62 o
 -11   0  12        818.82        924.89       102.92 o
 -10   0  12       1264.08       1346.71       112.35 o
  -9   0  12         16.00        147.79        63.38 o
  -8   0  12         21.76         -7.98        56.32 o
  -7   0  12       1843.60       1580.51       104.16 o
  -6   0  12       2440.36       2555.97       121.19 o
  -5   0  12      14180.13      14380.33       268.54 o
  -4   0  12        966.66       1090.09        92.52 o
  -3   0  12        461.06        434.46        69.11 o
  -2   0  12         28.22        -41.59        53.56 o
  -1   0  12         40.67         78.73        56.17 o
   0   0  12        681.00        683.59        74.66 o
   1   0  12       2969.74       2696.68       129.13 o
   2   0  12       2894.19       2857.76       131.41 o
   3   0  12       1000.13        960.09        96.50 o
   4   0  12       3163.58       2884.76       144.82 o
   5   0  12        108.34        188.18        66.46 o
 -11   1  12         66.47         74.28        63.69 o
 -10   1  12       1903.32       2100.94       126.28 o
  -9   1  12        837.81        865.99        90.64 o
  -8   1  12       2817.69       2954.94       142.47 o
  -7   1  12       1190.44       1467.03       107.75 o
  -6   1  12        108.04        262.16        61.70 o
  -5   1  12        301.57        311.83        66.02 o
  -4   1  12        924.42        920.80        80.52 o
  -3   1  12        123.76         47.74        57.41 o
  -2   1  12       4297.80       4480.04       153.65 o
  -1   1  12       1073.16       1259.29        94.99 o
   0   1  12       4301.80       4471.80       157.63 o
   1   1  12      10887.83      10515.25       238.55 o
   2   1  12        410.85        424.57        70.94 o
   3   1  12       2088.20       1747.18       114.02 o
   4   1  12         59.94         88.56        61.08 o
   5   1  12       8205.42       7698.95       241.20 o
 -10   2  12        523.23        388.82        83.08 o
  -9   2  12        239.66        291.37        70.00 o
  -8   2  12        484.27        170.45        74.17 o
  -7   2  12         33.82        101.75        50.65 o
  -6   2  12        434.14        351.19        70.94 o
  -5   2  12       3810.31       3669.16       148.72 o
  -4   2  12       1185.07       1105.89        93.77 o
  -3   2  12      11293.03      11717.21       243.83 o
  -2   2  12      17322.80      15915.27       295.48 o
  -1   2  12        224.87        238.87        61.10 o
   0   2  12         44.19        132.91        61.70 o
   1   2  12        394.43        309.09        66.95 o
   2   2  12      19802.18      19593.71       338.50 o
   3   2  12       6281.16       6299.82       200.58 o
   4   2  12       6821.83       6428.45       219.21 o
 -10   3  12        305.32        385.03        75.84 o
  -9   3  12        609.64        620.92        91.23 o
  -8   3  12         49.58        125.39        61.85 o
  -7   3  12       1061.99       1023.18        94.05 o
  -6   3  12       8728.22       8619.50       230.05 o
  -5   3  12       6979.41       6804.13       199.98 o
  -4   3  12       7567.88       7878.48       210.56 o
  -3   3  12      14221.95      13671.45       274.24 o
  -2   3  12       1564.55       1416.92       110.12 o
  -1   3  12       7213.85       7313.98       202.83 o
   0   3  12       1987.11       2388.52       122.48 o
   1   3  12      22314.63      22522.79       364.05 o
   2   3  12       8435.53       8104.93       222.83 o
   3   3  12        534.09        539.17        82.31 o
   4   3  12        656.83        599.90        89.08 o
 -10   4  12         58.68         73.82        66.30 o
  -9   4  12       2709.08       2874.22       157.34 o
  -8   4  12       1294.65       1303.45       109.44 o
  -7   4  12      14801.40      14376.19       307.58 o
  -6   4  12      18963.24      20193.62       345.29 o
  -5   4  12       1567.71       1557.82       116.26 o
  -4   4  12          6.20         28.24        59.09 o
  -3   4  12        381.43        463.09        74.62 o
  -2   4  12      19889.05      19296.48       340.10 o
  -1   4  12       4148.62       3990.42       155.69 o
   0   4  12       1975.33       1972.11       116.78 o
   1   4  12       1962.96       2400.25       134.92 o
   2   4  12        744.53        977.09        93.70 o
   3   4  12         24.69          5.37        59.70 o
  -9   5  12       8241.05       8320.40       248.03 o
  -8   5  12        590.54        779.39        94.14 o
  -7   5  12       3110.09       3308.36       153.28 o
  -6   5  12       2046.92       2275.58       136.78 o
  -5   5  12       8389.39       8849.72       239.46 o
  -4   5  12       2724.74       2516.09       135.98 o
  -3   5  12       8349.55       8197.70       226.45 o
  -2   5  12       2349.99       2400.34       132.69 o
  -1   5  12       2583.21       2746.46       135.34 o
   0   5  12        319.07        244.88        69.55 o
   1   5  12        434.74        495.96        79.38 o
   2   5  12        225.28         65.24        67.54 o
   3   5  12       5757.84       6117.18       210.70 o
  -8   6  12        143.91        137.84        72.45 o
  -7   6  12       1732.28       1774.50       132.87 o
  -6   6  12      13824.66      14236.00       310.15 o
  -5   6  12       3988.89       3519.07       166.09 o
  -4   6  12       3655.10       3676.40       165.57 o
  -3   6  12       1504.99       1422.07       115.47 o
  -2   6  12         23.85        -65.23        56.02 o
  -1   6  12         34.59        148.26        61.39 o
   0   6  12       6268.24       5888.94       201.31 o
   1   6  12       3831.69       3705.55       168.18 o
   2   6  12       4938.42       4963.38       191.37 o
  -7   7  12        740.08        741.88        92.01 o
  -6   7  12       2648.69       2692.93       150.56 o
  -5   7  12       1345.27       1611.06       125.74 o
  -4   7  12        163.52         93.48        72.14 o
  -3   7  12       1192.66       1139.58       102.97 o
  -2   7  12        426.36        344.40        79.54 o
  -1   7  12       8671.34       8421.83       250.05 o
   0   7  12       8909.75       9664.63       260.47 o
  -5   8  12         81.99         57.40        66.61 o
  -4   8  12       2294.00       2081.13       132.64 o
  -3   8  12       3593.53       3420.15       165.97 o
  -2   8  12       3015.94       3039.61       156.77 o
  -2 -13  13         24.20        192.91        68.29 o
  -5 -12  13         49.04       -110.27        73.52 o
  -4 -12  13        226.46        195.42        69.69 o
  -3 -12  13       1918.46       1903.11       129.66 o
  -2 -12  13       1188.53       1089.91       107.12 o
  -1 -12  13        920.69        757.41       102.93 o
   0 -12  13       2045.13       2173.65       138.60 o
   1 -12  13         22.49         54.18        69.68 o
  -6 -11  13        133.74        219.49        72.75 o
  -5 -11  13        472.05        501.50        84.45 o
  -4 -11  13       1786.96       1859.69       120.58 o
  -3 -11  13       1816.35       2195.09       135.50 o
  -2 -11  13        768.33       1015.98       103.99 o
  -1 -11  13        511.43        544.69        84.15 o
   0 -11  13         36.47         26.70        63.69 o
   1 -11  13        809.80        736.43        93.24 o
   2 -11  13       1227.76       1289.27       121.87 o
  -7 -10  13       1046.91       1180.37       112.78 o
  -6 -10  13       2898.86       2675.52       149.07 o
  -5 -10  13       1454.11       1313.69       114.23 o
  -4 -10  13       1235.27       1256.51       112.20 o
  -3 -10  13        451.22        357.78        79.23 o
  -2 -10  13        347.87        302.62        74.16 o
  -1 -10  13        608.13        633.69        89.54 o
   0 -10  13       2132.42       2376.68       137.10 o
   1 -10  13       1778.69       1678.09       126.11 o
   2 -10  13        812.92        835.51        92.63 o
   3 -10  13        111.36        -91.63        61.09 o
  -8  -9  13        955.75        807.36        97.41 o
  -7  -9  13       4227.41       4009.69       171.36 o
  -6  -9  13       7313.12       6751.14       214.44 o
  -5  -9  13       1028.23        994.98        96.19 o
  -4  -9  13        260.65        378.42        77.99 o
  -3  -9  13        706.52        576.49        83.56 o
  -2  -9  13       2742.73       2997.00       143.23 o
  -1  -9  13       2186.81       2259.05       128.20 o
   0  -9  13        221.50         82.74        75.07 o
   1  -9  13        414.05        191.93        74.32 o
   2  -9  13         13.26        101.44        69.98 o
   3  -9  13         90.72        181.57        67.07 o
   4  -9  13       1599.88       1655.40       129.46 o
  -9  -8  13       3932.41       4314.45       178.51 o
  -8  -8  13         88.54        -23.94        64.00 o
  -7  -8  13        149.73        -29.93        66.31 o
  -6  -8  13        929.24        871.17        96.64 o
  -5  -8  13       9705.46       9321.52       241.75 o
  -4  -8  13       2608.57       2775.81       137.20 o
  -3  -8  13        490.91        414.94        76.17 o
  -2  -8  13       1360.51       1454.41       115.62 o
  -1  -8  13         73.42         41.44        58.94 o
   0  -8  13        665.36        717.31        84.94 o
   1  -8  13       2667.71       3045.70       143.21 o
   2  -8  13        125.41        174.21        62.78 o
   3  -8  13       3568.61       3472.54       162.91 o
   4  -8  13      10520.91      10579.42       282.08 o
  -9  -7  13       1132.67       1075.99       104.34 o
  -8  -7  13       4150.53       4096.23       169.50 o
  -7  -7  13       1076.83        974.29       103.58 o
  -6  -7  13       8242.45       8358.04       224.71 o
  -5  -7  13       2126.56       2220.87       123.27 o
  -4  -7  13       1474.38       1557.54       107.02 o
  -3  -7  13        306.92        129.89        64.94 o
  -2  -7  13        576.68        754.42        84.17 o
  -1  -7  13        147.01         89.64        63.09 o
   0  -7  13       7310.89       7121.26       207.01 o
   1  -7  13       9827.32      10245.42       245.07 o
   2  -7  13       2835.08       2745.44       138.15 o
   3  -7  13      13595.64      14147.63       304.64 o
   4  -7  13         54.10         29.31        68.91 o
  -9  -6  13      11293.62      11524.87       279.74 o
  -8  -6  13       1347.21       1358.73       114.98 o
  -7  -6  13       2143.59       2151.45       124.03 o
  -6  -6  13       2058.21       2070.91       122.80 o
  -5  -6  13       1710.64       1709.85       109.83 o
  -4  -6  13         19.87        175.42        59.39 o
  -3  -6  13       7950.15       8254.75       214.41 o
  -2  -6  13        727.56        759.97        85.57 o
  -1  -6  13      12139.33      13076.68       271.59 o
   0  -6  13      31315.85      33883.24       435.30 o
   1  -6  13         17.18         46.96        58.17 o
   2  -6  13          2.34        -85.87        57.24 o
   3  -6  13         58.91         60.01        66.61 o
   4  -6  13      14959.58      14232.61       312.80 o
   5  -6  13       3082.42       3254.00       165.25 o
 -10  -5  13       5075.59       5120.84       196.04 o
  -9  -5  13        887.23        696.87        91.41 o
  -8  -5  13       2744.87       2953.05       142.59 o
  -7  -5  13         40.54         66.15        63.39 o
  -6  -5  13       3153.25       3228.57       138.85 o
  -5  -5  13        518.49        625.98        79.71 o
  -4  -5  13      20225.64      21173.87       332.78 o
  -3  -5  13      30592.02      30917.54       419.60 o
  -2  -5  13        242.16        175.47        64.17 o
  -1  -5  13       6171.22       6356.01       195.64 o
   0  -5  13         15.91         57.40        58.93 o
   1  -5  13      13597.82      13878.63       281.02 o
   2  -5  13       4131.84       3877.67       155.98 o
   3  -5  13       2332.79       2112.27       131.90 o
   4  -5  13       1827.76       1888.99       123.35 o
   5  -5  13       2406.11       2347.90       138.65 o
 -10  -4  13       1435.82       1338.00       119.29 o
  -9  -4  13        109.29          0.00        65.69 o
  -8  -4  13        108.04         66.92        72.45 o
  -7  -4  13      10620.20      10737.01       254.05 o
  -6  -4  13       9494.80       9641.03       231.09 o
  -5  -4  13       7871.11       7785.26       212.67 o
  -4  -4  13      20769.20      21553.17       336.43 o
  -3  -4  13        195.96        179.15        63.25 o
  -2  -4  13       2891.01       2935.79       139.15 o
  -1  -4  13       2533.03       3029.22       136.45 o
   0  -4  13       5579.61       5411.35       175.82 o
   1  -4  13       3227.50       3356.72       144.72 o
   2  -4  13       3711.17       3485.85       149.42 o
   3  -4  13        986.94       1035.49        95.27 o
   4  -4  13       1317.04       1292.23       114.36 o
   5  -4  13        523.31        595.50        88.76 o
 -10  -3  13       1036.55       1177.90       114.62 o
  -9  -3  13        804.99        694.66        88.18 o
  -8  -3  13      15720.21      16023.98       318.59 o
  -7  -3  13      14222.12      14145.56       286.80 o
  -6  -3  13        481.27        519.83        77.24 o
  -5  -3  13       3192.22       3272.79       136.73 o
  -4  -3  13       1563.00       1661.10       105.36 o
  -3  -3  13      12538.67      12491.14       260.19 o
  -2  -3  13       3705.40       3694.80       146.87 o
  -1  -3  13       5118.39       4699.36       170.17 o
   0  -3  13       2143.12       2225.35       117.59 o
   1  -3  13       5769.64       5890.38       185.11 o
   2  -3  13       1330.84       1384.65       112.84 o
   3  -3  13       1397.12       1274.76       117.45 o
   4  -3  13        879.50        978.61        97.25 o
   5  -3  13       3487.85       3293.29       161.01 o
 -10  -2  13       5486.92       5401.62       200.16 o
  -9  -2  13       2807.79       2932.43       147.83 o
  -8  -2  13       4632.24       4271.05       171.19 o
  -7  -2  13        261.63        193.90        70.77 o
  -6  -2  13       4666.15       4734.56       164.16 o
  -5  -2  13       2663.19       2909.21       130.00 o
  -4  -2  13       1930.90       1894.77       109.10 o
  -3  -2  13       2778.29       2944.29       135.43 o
  -2  -2  13       7449.06       7422.16       201.13 o
  -1  -2  13       1637.91       1896.73       109.36 o
   0  -2  13          1.15         53.87        54.79 o
   1  -2  13         69.58        -65.84        59.86 o
   2  -2  13       4279.20       4290.97       165.42 o
   3  -2  13       4307.92       4031.38       163.23 o
   4  -2  13       2118.14       2115.48       132.47 o
   5  -2  13        158.45        321.42        72.91 o
 -10  -1  13         22.72         78.12        60.47 o
  -9  -1  13         33.86        -35.91        67.84 o
  -8  -1  13        794.25        956.91        91.87 o
  -7  -1  13       1755.93       1911.81       116.13 o
  -6  -1  13       1478.06       1527.88       114.56 o
  -5  -1  13       1905.74       2012.77       116.02 o
  -4  -1  13       3204.59       3055.00       137.20 o
  -3  -1  13        967.37        727.04        85.75 o
  -2  -1  13          1.45         64.15        59.55 o
  -1  -1  13       1696.94       1648.56       107.06 o
   0  -1  13       3189.20       3082.86       138.10 o
   1  -1  13       4640.16       4406.58       165.98 o
   2  -1  13        664.53        496.27        78.49 o
   3  -1  13       1124.08       1179.79       106.04 o
   4  -1  13          3.84         20.72        62.62 o
 -10   0  13       2686.56       2867.84       152.87 o
  -9   0  13        601.23        801.83        88.00 o
  -8   0  13        620.07        620.34        87.39 o
  -7   0  13       4895.67       4776.39       173.89 o
  -6   0  13       1325.62       1303.39       108.39 o
  -5   0  13        271.61        180.70        68.16 o
  -4   0  13         12.11        192.45        57.70 o
  -3   0  13       1984.43       1821.43       114.65 o
  -2   0  13       3403.12       3336.13       142.31 o
  -1   0  13       2697.52       2798.57       133.08 o
   0   0  13       3371.37       3452.15       146.76 o
   1   0  13         55.82        128.77        57.40 o
   2   0  13        151.88        155.49        60.48 o
   3   0  13        186.27        181.75        70.00 o
   4   0  13       1619.30       1484.36       125.47 o
 -10   1  13       3145.49       3323.49       161.57 o
  -9   1  13        137.82        191.10        64.77 o
  -8   1  13       1308.14       1309.96       110.21 o
  -7   1  13        945.80        953.11        92.04 o
  -6   1  13         84.78        -71.68        54.79 o
  -5   1  13        894.46        975.38        96.95 o
  -4   1  13       2514.08       2450.12       131.20 o
  -3   1  13       2229.72       2145.66       116.83 o
  -2   1  13        710.95        604.48        80.80 o
  -1   1  13        740.69        687.75        81.88 o
   0   1  13        167.05        288.89        66.62 o
   1   1  13        500.31        424.45        72.79 o
   2   1  13       3637.86       3636.32       154.77 o
   3   1  13       1952.15       2002.16       125.98 o
   4   1  13       1194.35       1139.98       112.65 o
 -10   2  13         99.14        108.51        69.22 o
  -9   2  13        568.60        514.77        84.77 o
  -8   2  13         45.90         75.82        58.63 o
  -7   2  13       1820.74       1728.30       118.44 o
  -6   2  13        565.01        561.95        81.24 o
  -5   2  13        960.32       1051.96        97.73 o
  -4   2  13        739.40        677.30        84.49 o
  -3   2  13       1154.04       1344.59       107.28 o
  -2   2  13         96.52        306.05        61.86 o
  -1   2  13       1765.21       1764.93       117.21 o
   0   2  13       2358.72       2485.65       129.45 o
   1   2  13       7148.08       7017.79       210.87 o
   2   2  13       5120.39       5447.82       190.08 o
   3   2  13         57.07        131.22        63.54 o
  -9   3  13         51.10        191.23        65.53 o
  -8   3  13        797.01        713.84        91.71 o
  -7   3  13       1222.10       1220.82       110.97 o
  -6   3  13       2583.34       2618.18       138.57 o
  -5   3  13        533.62        611.68        79.09 o
  -4   3  13        532.70        553.63        79.24 o
  -3   3  13       1527.55       1614.44       117.79 o
  -2   3  13       4381.90       4233.27       166.52 o
  -1   3  13       1721.08       1478.35       114.43 o
   0   3  13       1073.75       1130.72       105.88 o
   1   3  13       2297.09       2442.47       132.81 o
   2   3  13       1379.75       1372.39       116.82 o
   3   3  13         71.90        209.50        75.97 o
  -9   4  13       2929.33       3259.90       159.98 o
  -8   4  13       1177.87       1404.63       118.64 o
  -7   4  13       3185.86       3179.68       159.91 o
  -6   4  13       1045.28       1249.91       110.18 o
  -5   4  13       4492.62       4271.36       175.16 o
  -4   4  13       1555.36       1453.87       116.56 o
  -3   4  13        354.57        283.73        70.47 o
  -2   4  13        944.64       1038.66        96.18 o
  -1   4  13        553.07        452.42        78.94 o
   0   4  13          7.61        -76.89        51.26 o
   1   4  13        183.24        176.53        75.06 o
   2   4  13         66.02         28.09        62.47 o
  -8   5  13         24.84        196.75        73.05 o
  -7   5  13       4041.88       4164.45       180.25 o
  -6   5  13      11109.67      10297.17       270.55 o
  -5   5  13       2168.24       2557.00       140.94 o
  -4   5  13       2305.09       2173.65       132.04 o
  -3   5  13         38.22        -76.28        66.45 o
  -2   5  13       1762.23       1606.23       122.11 o
  -1   5  13       1105.21       1125.33       109.57 o
   0   5  13       6652.14       6349.86       212.97 o
   1   5  13       3569.89       3285.49       158.87 o
  -7   6  13      10518.59       9290.43       276.59 o
  -6   6  13       1139.79       1083.07       114.18 o
  -5   6  13        698.50        593.18        91.85 o
  -4   6  13        578.38        745.59        90.15 o
  -3   6  13        516.19        465.14        80.47 o
  -2   6  13        283.97        313.64        73.69 o
  -1   6  13      10941.91      11407.56       279.88 o
   0   6  13      13594.82      13746.19       316.96 o
  -5   7  13         51.78         80.42        72.44 o
  -4   7  13      11334.66      11333.68       287.89 o
  -3   7  13       4704.80       4690.14       193.48 o
  -2   7  13       3969.45       4510.84       184.68 o
  -3 -12  14        713.61        784.55        94.00 o
  -2 -12  14       2388.54       2222.71       149.11 o
  -5 -11  14       3508.17       3527.89       169.80 o
  -4 -11  14        161.13        181.89        71.22 o
  -3 -11  14        269.42        225.36        75.22 o
  -2 -11  14         26.49        169.13        68.91 o
  -1 -11  14        307.06        462.72        79.83 o
   0 -11  14       2338.45       2658.77       148.03 o
   1 -11  14       1209.40       1297.36       121.25 o
  -6 -10  14        960.67        717.95        97.10 o
  -5 -10  14        181.58        313.75        71.99 o
  -4 -10  14       1337.29       1273.96       116.82 o
  -3 -10  14       1574.74       1784.36       122.24 o
  -2 -10  14        109.14        190.48        71.53 o
  -1 -10  14       2699.30       2885.10       155.96 o
   0 -10  14       1657.89       1661.93       131.78 o
   1 -10  14         27.59         83.18        61.24 o
   2 -10  14         42.32         73.67        71.52 o
  -7  -9  14          5.04        -16.11        72.90 o
  -6  -9  14        467.38        234.63        83.38 o
  -5  -9  14       1002.34       1025.02       103.72 o
  -4  -9  14       4580.81       4628.02       178.24 o
  -3  -9  14       1157.47       1169.55       106.35 o
  -2  -9  14        312.05        317.80        78.45 o
  -1  -9  14        658.28        568.13        85.09 o
   0  -9  14         97.79        182.65        64.46 o
   1  -9  14         54.28         54.33        63.39 o
   2  -9  14        188.75         45.59        65.70 o
  -8  -8  14         49.84        -88.40        72.13 o
  -7  -8  14       2295.70       2170.21       132.49 o
  -6  -8  14       2662.49       2522.03       139.18 o
  -5  -8  14       1374.66       1493.31       116.37 o
  -4  -8  14       1111.66       1024.59        98.97 o
  -3  -8  14         19.89         -1.69        64.00 o
  -2  -8  14         13.02       -104.74        69.83 o
  -1  -8  14        251.47        332.52        72.92 o
   0  -8  14       2348.99       2966.34       141.14 o
   1  -8  14       2950.44       2834.95       149.39 o
   2  -8  14        808.45        907.86        98.77 o
   3  -8  14       1113.57       1079.34       102.95 o
  -8  -7  14        951.18        700.28        95.26 o
  -7  -7  14        789.62        683.58        88.17 o
  -6  -7  14        231.03        266.50        71.08 o
  -5  -7  14          2.60        152.55        58.47 o
  -4  -7  14         16.40        -80.80        53.87 o
  -3  -7  14         46.91        148.57        64.46 o
  -2  -7  14       3309.94       3573.54       156.58 o
  -1  -7  14       3529.44       3716.70       160.48 o
   0  -7  14       8207.26       8252.93       229.77 o
   1  -7  14        210.73        149.52        73.38 o
   2  -7  14         66.80        138.75        67.07 o
   3  -7  14        652.64        672.70        90.31 o
  -9  -6  14        628.26        535.68        93.07 o
  -8  -6  14        190.15        115.43        68.62 o
  -7  -6  14        177.58        114.20        66.47 o
  -6  -6  14        713.44        608.43        83.25 o
  -5  -6  14        558.97        401.30        75.41 o
  -4  -6  14       3839.75       3864.85       158.09 o
  -3  -6  14       3121.65       2939.61       142.84 o
  -2  -6  14       1064.41       1013.06        97.43 o
  -1  -6  14       3153.57       3125.44       155.48 o
   0  -6  14       1207.60       1245.15       112.97 o
   1  -6  14       8565.11       8167.19       228.76 o
   2  -6  14        893.01        848.98        91.26 o
   3  -6  14       4241.57       4423.60       181.22 o
  -9  -5  14        161.70        252.81        72.45 o
  -8  -5  14         20.62        -17.50        58.93 o
  -7  -5  14       4917.97       5117.33       182.96 o
  -6  -5  14       2470.83       2445.92       129.47 o
  -5  -5  14       3615.32       3825.31       158.96 o
  -4  -5  14       6519.41       6724.23       204.46 o
  -3  -5  14        835.47        947.48        95.87 o
  -2  -5  14       2923.16       2781.21       137.27 o
  -1  -5  14        670.11        560.34        82.18 o
   0  -5  14       8551.04       8917.85       236.90 o
   1  -5  14       5289.24       5595.30       192.79 o
   2  -5  14       3227.78       3619.86       158.23 o
   3  -5  14        314.09        373.68        75.69 o
   4  -5  14        186.28        192.80        71.99 o
  -9  -4  14       1288.31       1301.82       121.42 o
  -8  -4  14      14617.35      13745.33       310.90 o
  -7  -4  14       7951.64       7243.59       225.03 o
  -6  -4  14        232.46        182.07        68.01 o
  -5  -4  14       2626.94       2760.79       136.90 o
  -4  -4  14       2536.16       2390.72       127.03 o
  -3  -4  14       6337.01       6838.37       199.48 o
  -2  -4  14       1491.25       1687.94       120.10 o
  -1  -4  14       9185.55       9462.20       238.08 o
   0  -4  14       2229.64       2327.86       128.97 o
   1  -4  14       3288.28       3140.26       145.16 o
   2  -4  14       2918.69       3248.45       154.94 o
   3  -4  14       2203.63       2163.98       129.09 o
   4  -4  14         71.51        142.74        71.06 o
  -9  -3  14       6009.74       6092.64       219.15 o
  -8  -3  14      11840.83      12392.37       286.41 o
  -7  -3  14       3981.49       4116.85       168.73 o
  -6  -3  14       2271.85       2299.94       124.67 o
  -5  -3  14        498.27        377.01        74.33 o
  -4  -3  14      15327.49      16121.80       303.41 o
  -3  -3  14       3501.29       3671.08       151.87 o
  -2  -3  14       4466.10       4154.09       165.18 o
  -1  -3  14       1432.33       1564.47       114.09 o
   0  -3  14        497.04        512.45        77.09 o
   1  -3  14        806.48        904.53        92.63 o
   2  -3  14      10508.43      10822.36       265.46 o
   3  -3  14       8452.91       8462.39       239.77 o
   4  -3  14       2259.89       2130.83       136.48 o
  -9  -2  14        270.19        253.30        73.53 o
  -8  -2  14        446.52        485.53        81.07 o
  -7  -2  14       6905.95       6447.50       205.56 o
  -6  -2  14       3464.50       3738.86       156.00 o
  -5  -2  14       4862.86       4509.20       171.27 o
  -4  -2  14       1580.88       1871.76       123.49 o
  -3  -2  14       6539.65       6908.37       200.31 o
  -2  -2  14        240.16        189.75        65.40 o
  -1  -2  14       7867.92       8077.14       218.14 o
   0  -2  14       1172.85       1113.85       101.29 o
   1  -2  14       6673.18       6776.90       208.13 o
   2  -2  14      19054.82      19234.93       355.07 o
   3  -2  14        400.17        335.79        76.62 o
  -9  -1  14        881.93        667.35        96.94 o
  -8  -1  14       4023.18       3813.21       168.71 o
  -7  -1  14       3448.05       3237.24       149.35 o
  -6  -1  14       5106.86       5017.92       181.03 o
  -5  -1  14        477.21        587.68        79.85 o
  -4  -1  14          7.56         90.24        62.92 o
  -3  -1  14         31.47        -87.48        58.32 o
  -2  -1  14      10492.22      10552.74       249.21 o
  -1  -1  14      11289.60      11569.81       265.30 o
   0  -1  14       3577.51       3723.03       158.33 o
   1  -1  14       4661.58       4719.87       181.36 o
   2  -1  14          4.41         69.98        63.08 o
   3  -1  14       1804.66       1962.04       127.49 o
  -9   0  14       2692.51       2618.81       147.33 o
  -8   0  14       1253.33       1176.10       111.59 o
  -7   0  14       3518.82       3798.60       169.55 o
  -6   0  14         10.86         67.22        65.07 o
  -5   0  14       5598.47       5836.16       192.28 o
  -4   0  14       1338.81       1538.26       105.46 o
  -3   0  14       6747.64       6874.60       204.97 o
  -2   0  14      12369.81      12108.14       273.46 o
  -1   0  14        228.51        190.97        63.86 o
   0   0  14        457.27        455.45        74.47 o
   1   0  14        275.37         94.11        68.01 o
   2   0  14       1176.61       1296.77       111.27 o
   3   0  14       2409.48       2359.16       138.81 o
  -9   1  14        180.35         58.02        65.85 o
  -8   1  14       1546.20       1582.39       125.92 o
  -7   1  14        283.55        295.07        73.08 o
  -6   1  14       3467.19       3803.75       163.84 o
  -5   1  14       7965.34       8265.74       227.55 o
  -4   1  14        850.16       1046.25        98.94 o
  -3   1  14         22.92        131.07        60.47 o
  -2   1  14         31.78         68.60        65.23 o
  -1   1  14       1477.14       1387.15       112.24 o
   0   1  14       2221.71       2275.06       134.65 o
   1   1  14        380.77        474.43        74.47 o
   2   1  14       1673.74       1494.77       121.48 o
  -9   2  14        937.43       1127.04       109.39 o
  -8   2  14       3452.54       3394.08       160.87 o
  -7   2  14       2063.39       2246.02       133.85 o
  -6   2  14        479.93        558.64        85.53 o
  -5   2  14        926.99        995.46        98.95 o
  -4   2  14        373.88        431.29        72.78 o
  -3   2  14        977.44       1170.39       105.87 o
  -2   2  14        359.05        457.69        75.69 o
  -1   2  14       1852.65       2034.38       123.36 o
   0   2  14       1659.74       1776.87       126.56 o
   1   2  14       1499.37       1807.35       117.15 o
   2   2  14        199.76        212.29        68.46 o
  -8   3  14       1950.33       2249.96       131.97 o
  -7   3  14         57.57         70.29        63.39 o
  -6   3  14         10.87        -84.02        56.02 o
  -5   3  14        575.51        527.22        88.15 o
  -4   3  14       1893.49       1616.83       125.21 o
  -3   3  14        118.37         13.97        66.61 o
  -2   3  14       1340.91       1313.67       106.37 o
  -1   3  14       1236.03       1397.40       119.11 o
   0   3  14         58.49        -90.25        60.16 o
   1   3  14        258.60        221.37        75.22 o
  -7   4  14        544.87        625.77        86.92 o
  -6   4  14        924.36       1048.24       103.55 o
  -5   4  14       1994.96       1803.05       134.60 o
  -4   4  14        185.66        148.28        65.85 o
  -3   4  14        368.50        440.95        75.39 o
  -2   4  14       1380.84       1302.30       116.83 o
  -1   4  14        750.43        805.80        92.16 o
   0   4  14        661.81        568.57        88.62 o
  -6   5  14       1545.17       1605.19       128.22 o
  -5   5  14         80.38        160.70        71.52 o
  -4   5  14         82.06        128.00        63.54 o
  -3   5  14        368.07        403.02        77.07 o
  -2   5  14        161.21        123.56        69.07 o
  -1   5  14       3015.15       3125.17       163.39 o
  -5 -10  15       2533.38       2345.90       146.98 o
  -4 -10  15       1653.44       1716.26       135.92 o
  -3 -10  15       4666.42       4578.06       197.19 o
  -2 -10  15       1896.84       2054.05       137.19 o
  -1 -10  15       1958.18       1921.59       145.05 o
   0 -10  15        347.66        491.90        88.43 o
  -6  -9  15       1150.36       1200.93       111.56 o
  -5  -9  15       1602.09       1816.29       123.93 o
  -4  -9  15       6466.52       6456.12       223.13 o
  -3  -9  15        891.49        923.93       104.62 o
  -2  -9  15        597.79        570.07        90.92 o
  -1  -9  15        686.14        806.81        98.30 o
   0  -9  15       2634.66       2915.70       151.17 o
   1  -9  15       3038.54       2580.10       149.53 o
  -7  -8  15       3047.83       2859.04       156.77 o
  -6  -8  15       1126.77       1083.68       106.49 o
  -5  -8  15         11.01        -97.38        64.92 o
  -4  -8  15        232.05        363.82        76.45 o
  -3  -8  15       3484.00       3728.86       163.82 o
  -2  -8  15       4699.80       4421.18       182.42 o
  -1  -8  15       1126.08       1212.79       112.80 o
   0  -8  15        667.27        801.88        93.84 o
   1  -8  15        329.26        395.18        78.30 o
  -7  -7  15         30.23        132.60        63.69 o
  -6  -7  15        290.43        268.05        76.91 o
  -5  -7  15       2289.19       2481.33       136.50 o
  -4  -7  15       1145.74       1229.76       104.35 o
  -3  -7  15       1169.54       1189.39       108.04 o
  -2  -7  15       1159.77       1306.48       110.81 o
  -1  -7  15        710.10        813.00        90.32 o
   0  -7  15          5.94        135.21        68.14 o
   1  -7  15       1934.15       2030.67       131.67 o
   2  -7  15       1765.15       1545.46       125.64 o
  -8  -6  15         63.21        -68.45        69.83 o
  -7  -6  15        583.23        565.46        93.99 o
  -6  -6  15       1664.29       1854.52       123.48 o
  -5  -6  15        257.79        309.95        72.00 o
  -4  -6  15        137.27         84.58        68.15 o
  -3  -6  15       1792.84       1702.81       118.43 o
  -2  -6  15         23.90        -95.54        63.69 o
  -1  -6  15        443.97        310.02        78.77 o
   0  -6  15       6590.25       7020.16       220.73 o
   1  -6  15       1952.26       1968.15       136.44 o
   2  -6  15        274.19        228.59        75.53 o
  -8  -5  15        931.10        957.44       100.17 o
  -7  -5  15       1187.11       1200.58       112.80 o
  -6  -5  15       1479.92       1445.95       120.23 o
  -5  -5  15        524.20        512.15        81.39 o
  -4  -5  15        465.16        558.64        78.31 o
  -3  -5  15        624.42        657.51        86.47 o
  -2  -5  15       1995.34       2130.96       131.08 o
  -1  -5  15        859.13        771.53        95.10 o
   0  -5  15       1207.75       1156.69       104.97 o
   1  -5  15        832.48        985.78       100.31 o
   2  -5  15         60.31        134.45        66.00 o
  -8  -4  15       3454.00       3523.89       161.79 o
  -7  -4  15         40.31        -98.30        65.53 o
  -6  -4  15        479.62        495.07        74.63 o
  -5  -4  15       1064.38        884.07        96.97 o
  -4  -4  15        261.90         89.35        69.70 o
  -3  -4  15       1070.18       1118.90        99.27 o
  -2  -4  15        561.03        601.09        87.69 o
  -1  -4  15        221.23        397.90        73.38 o
   0  -4  15        303.59        420.04        74.46 o
   1  -4  15        816.95        771.46        94.47 o
   2  -4  15       3209.92       3159.02       157.58 o
  -8  -3  15       2379.36       2288.09       140.04 o
  -7  -3  15       3911.11       3897.49       169.45 o
  -6  -3  15       1315.13       1227.72       111.60 o
  -5  -3  15        624.53        428.51        81.55 o
  -4  -3  15        644.28        679.95        87.09 o
  -3  -3  15        643.47        694.08        88.78 o
  -2  -3  15        206.78        332.65        67.54 o
  -1  -3  15       1401.17       1791.46       111.15 o
   0  -3  15        140.72         83.96        69.07 o
   1  -3  15       9790.22       9542.24       258.33 o
   2  -3  15      11217.88      10727.35       279.50 o
  -8  -2  15       3866.17       4202.52       180.83 o
  -7  -2  15       1478.17       1399.79       119.30 o
  -6  -2  15       3536.59       3643.46       161.99 o
  -5  -2  15        340.68        252.10        74.16 o
  -4  -2  15         18.57         54.79        59.55 o
  -3  -2  15        301.01        370.15        71.08 o
  -2  -2  15      15947.97      16102.00       321.12 o
  -1  -2  15      12212.98      12792.24       285.66 o
   0  -2  15       1528.57       1585.64       121.92 o
   1  -2  15       9099.51       9449.50       261.05 o
   2  -2  15          6.68         -1.23        62.77 o
  -8  -1  15       1110.43       1211.81       108.33 o
  -7  -1  15       3246.92       3033.75       156.99 o
  -6  -1  15       1100.95       1153.78       107.42 o
  -5  -1  15       6758.12       6868.46       217.26 o
  -4  -1  15       3578.15       3952.82       163.24 o
  -3  -1  15      13717.89      14212.70       306.20 o
  -2  -1  15      14883.96      15464.88       316.91 o
  -1  -1  15         38.12        102.67        63.54 o
   0  -1  15         74.23        204.74        64.62 o
   1  -1  15        953.39       1016.17        99.87 o
   2  -1  15       4883.33       5280.56       198.15 o
  -8   0  15         19.35         -3.84        66.45 o
  -7   0  15        182.41        278.30        73.99 o
  -6   0  15      27354.72      28334.58       439.20 o
  -5   0  15       9726.71       9520.06       258.54 o
  -4   0  15        250.61        291.52        73.53 o
  -3   0  15       3516.49       3842.75       166.15 o
  -2   0  15        518.27        484.34        85.54 o
  -1   0  15       2805.14       2759.89       145.36 o
   0   0  15       1171.59       1031.50       100.20 o
   1   0  15       3949.27       3798.40       175.91 o
  -8   1  15       4170.99       4551.30       191.05 o
  -7   1  15       3942.92       4188.41       181.92 o
  -6   1  15       7971.86       8226.43       247.40 o
  -5   1  15        296.80        438.00        76.76 o
  -4   1  15       1113.72       1211.41       103.73 o
  -3   1  15        367.91        399.65        76.00 o
  -2   1  15        407.34        473.07        80.30 o
  -1   1  15       4330.92       4454.26       185.88 o
   0   1  15       4857.40       4713.39       180.73 o
   1   1  15        583.47        582.34        84.92 o
  -7   2  15        776.90        821.79        94.77 o
  -6   2  15        264.45        145.53        75.07 o
  -5   2  15        765.94        754.52        95.54 o
  -4   2  15       2501.89       2417.06       141.76 o
  -3   2  15       3734.03       3511.16       157.85 o
  -2   2  15       2117.50       2127.60       129.39 o
  -1   2  15       4148.26       4437.65       177.19 o
   0   2  15        722.84        816.05        96.76 o
  -6   3  15       1569.39       1669.97       133.45 o
  -5   3  15       5471.95       5391.60       204.48 o
  -4   3  15       3717.55       3893.65       174.01 o
  -3   3  15        392.41        298.48        78.61 o
  -2   3  15        617.98        658.08        88.61 o
  -1   3  15         97.30        -57.71        62.62 o
  -4   4  15          5.30        -94.61        63.08 o
  -3   4  15        696.64        520.67        86.32 o
  -3  -9  16      13806.87      13764.21       328.24 o
  -5  -8  16        727.71        767.98        95.54 o
  -4  -8  16       4978.54       5198.50       203.89 o
  -3  -8  16      10215.31      10491.01       283.99 o
  -2  -8  16        750.78        894.26       101.22 o
  -1  -8  16         63.75         70.29        68.14 o
  -6  -7  16       4049.08       3950.15       181.16 o
  -5  -7  16       2298.92       2378.46       145.10 o
  -4  -7  16       2225.95       2434.31       144.17 o
  -3  -7  16        200.61        125.57        70.00 o
  -2  -7  16         93.99         16.73        73.37 o
  -1  -7  16        593.25        511.40        89.53 o
   0  -7  16        591.33        698.29        93.22 o
  -6  -6  16        813.89       1012.92        99.39 o
  -5  -6  16        574.03        569.59        87.69 o
  -4  -6  16         39.57         21.79        72.29 o
  -3  -6  16         69.57        -35.45        68.45 o
  -2  -6  16       2728.21       2917.85       148.73 o
  -1  -6  16       2284.67       2441.10       148.49 o
   0  -6  16       1095.69       1217.15       107.56 o
  -7  -5  16        104.05         42.82        79.51 o
  -6  -5  16        398.61        470.75        82.14 o
  -5  -5  16        926.27        970.36       101.55 o
  -4  -5  16        170.05        280.14        75.06 o
  -3  -5  16       1679.29       1825.91       124.40 o
  -2  -5  16        759.80        636.70        91.09 o
  -1  -5  16        853.57        923.57        96.63 o
   0  -5  16          9.67         53.41        68.60 o
  -7  -4  16       1874.90       1760.99       136.26 o
  -6  -4  16       1376.55       1201.28       113.13 o
  -5  -4  16         83.40         66.92        66.30 o
  -4  -4  16       2419.26       2471.79       142.67 o
  -3  -4  16        522.09        669.08        91.06 o
  -2  -4  16        135.80         34.08        68.15 o
  -1  -4  16         18.20        182.63        66.61 o
   0  -4  16        534.00        567.72        84.77 o
  -7  -3  16       1479.57       1571.11       127.59 o
  -6  -3  16        965.25        902.18       100.48 o
  -5  -3  16        352.34        433.27        76.61 o
  -4  -3  16        111.88        156.86        67.23 o
  -3  -3  16        845.45        878.26       101.39 o
  -2  -3  16       1697.03       2037.08       124.71 o
  -1  -3  16        692.55        694.54        90.47 o
   0  -3  16       1859.15       1852.18       122.58 o
  -7  -2  16        755.46        654.34        98.15 o
  -6  -2  16         80.68        -68.45        70.91 o
  -5  -2  16        699.21        615.91        95.84 o
  -4  -2  16        849.10        874.88        94.32 o
  -3  -2  16       3840.46       3782.79       172.05 o
  -2  -2  16       5912.52       6272.02       217.59 o
  -1  -2  16         50.35         87.02        69.52 o
   0  -2  16        395.04        493.32        81.07 o
  -7  -1  16        105.06        113.58        83.50 o
  -6  -1  16       4645.97       4943.25       194.41 o
  -5  -1  16       3166.14       3172.08       162.51 o
  -4  -1  16        841.53        936.47        99.24 o
  -3  -1  16       3740.77       3893.05       168.32 o
  -2  -1  16        849.35        898.22        99.09 o
  -1  -1  16       3020.26       3033.11       158.16 o
   0  -1  16       1483.03       1450.88       125.75 o
  -6   0  16       4670.72       4586.28       193.02 o
  -5   0  16        590.05        529.67        84.47 o
  -4   0  16        484.78        558.63        83.38 o
  -3   0  16        672.90        584.40        87.39 o
  -2   0  16       5259.47       5791.26       203.96 o
  -1   0  16       2214.88       2395.86       144.01 o
  -6   1  16        577.64        674.32        94.14 o
  -5   1  16       2091.38       2507.06       144.14 o
  -4   1  16       2269.87       2353.11       143.71 o
  -3   1  16       1897.76       2067.26       129.81 o
  -2   1  16       1141.64        991.93       102.50 o
  -4  -5  17       1518.41       1371.29       122.83 o
  -3  -5  17       1493.01       1397.23       128.21 o
  -4  -4  17          8.24        -76.73        63.23 o
  -3  -4  17        374.87        339.46        79.22 o
  -4  -3  17       2416.51       2477.62       145.73 o
  -3  -3  17        857.34       1059.04       105.23 o
                                                
